# Supplementary material for: Behavioural phase transitions in the migratory locust, Locusta migratoria, are related to changes in the gut bacterial composition
Source: ISME Commun. 2026 Jan 15;6(1):ycag009. doi: 10.1093/ismeco/ycag009 (PMC12903957; doi:10.1093/ismeco/ycag009)
Supplement: Supplementary_Table_S1_revision_ycag009 [file supplementary_table_s1_revision_ycag009.xlsx]

## Sheet: Sheet1
Supplementary Table S1. Behavioral parameters and results of the t-test of laboratory-reared type gregarious and solitary Locusta migratoria in 2023
Code of the host	adjusted walking speed (cm/s)	time at stimulus group (s)	resting time fraction (s/500)	grooming frequency (number/s)	attraction index	total distance of move (cm)	total duration of movement (s)	Pgreg
Lab-23-Sol-Female-1	0.341999	0	0.836	0.004	0	48.9473	64	0.362938
Lab-23-Sol-Female-2	0.0809536	0	0.988	0	0	4.17944	2	0.116105
Lab-23-Sol-Female-3	0.219332	0	0.878	0	-199	23.0035	32	0.0871486
Lab-23-Sol-Male-1	0.177791	0	0.858	0.006	0	29.8479	74	0.344834
Lab-23-Sol-Male-2	0.247167	12	0.722	0.004	2	40.8423	65	0.346402
Lab-23-Sol-Male-3	0.422073	306	0.452	0.004	159	97.7729	147	0.887282
Lab-23-Sol-Male-4	0.23654	0	0.922	0.002	0	40.0067	26	0.22445
Lab-23-Sol-Male-5	0.0857739	0	0.936	0	0	5.45075	7	0.125693
Lab-23-Sol-Male-6	0.0804255	0	1	0	0	3.73285	9	0.126728
Lab-23-Sol-Male-7	0.28085	50	0.576	0.004	-141	39.0629	85	0.255166
Lab-23-Gre-Female-1	0.217707	0	0.96	0	0	9.35165	20	0.154755
Lab-23-Gre-Female-2	0.68761	205	0.604	0.006	-38	95.7879	86	0.534807
Lab-23-Gre-Female-3	0.465542	14	0.488	0.004	-229	116.473	169	0.663219
Lab-23-Gre-Female-4	0.465233	0	0.54	0.004	-281	53.0739	114	0.237196
Lab-23-Gre-Female-5	0.28091	0	0.686	0.004	-195	31.2396	61	0.142445
Lab-23-Gre-Male-1	0.411344	444	0.104	0	293	63.5847	204	0.959999
Lab-23-Gre-Male-2	0.680533	286	0.202	0.008	222	123.872	180	0.960322
Lab-23-Gre-Male-3	0.852053	131	0.208	0	83	86.2376	242	0.951193
Lab-23-Gre-Male-4	0.126643	0	0.98	0.004	0	18.2139	7	0.143511
Lab-23-Gre-Male-5	0.331823	84	0.54	0.008	-26	56.7205	206	0.822101
t-value of t-test	-2.8902	-1.396	2.5764	-1.1649	-0.0121	-2.091	-2.609	-1.9779
degree of freedom	13.248	15.141	14.763	16.638	13.421	16.247	13.9	15.495
P-value of t-test	0.01244	0.1828	0.02126	0.2605	0.9905	0.05258	0.02091	0.066
significant codes	*		*			・	*	・
