# Supplementary material for: Behavioural phase transitions in the migratory locust, Locusta migratoria, are related to changes in the gut bacterial composition
Source: ISME Commun. 2026 Jan 15;6(1):ycag009. doi: 10.1093/ismeco/ycag009 (PMC12903957; doi:10.1093/ismeco/ycag009)
Supplement: Supplementary_Table_S2_revision_ycag009 [file supplementary_table_s2_revision_ycag009.xlsx]

## Sheet: Sheet1
Supplementary Table S2. Behavioral parameters and results of the t-test of laboratory-reared type gregarious and solitary Locusta migratoria in 2024
Code of the host	adjusted walking speed (cm/s)	time at stimulus group (s)	resting time fraction (s/500)	grooming frequency (number/s)	attraction index	total distance of move (cm)	total duration of movement (s)	Pgreg
Lab-24-Sol-Male-1	0.427976	70	0.452	0	-20	109.45	129	0.738541
Lab-24-Sol-Male-2	0.00445986	0	0.998	0	0	6.20185	0	0.115518
Lab-24-Sol-Male-3	0.0407519	0	0.988	0	0	6.35785	5	0.123607
Lab-24-Sol-Male-4	0.0198655	0	0.976	0.004	0	9.43875	13	0.14164
Lab-24-Sol-Male-5	0.0315717	0	0.864	0.01	-300	8.86205	34	0.0477133
Lab-24-Sol-Male-6	0.246414	0	0.832	0.012	-229	70.1946	44	0.147711
Lab-24-Sol-Male-7	0.0282926	0	0.99	0	0	12.191	19	0.157267
Lab-24-Sol-Male-8	0.054615	0	0.818	0.01	0	18.494	51	0.245442
Lab-24-Sol-Male-9	0	0	0.978	0.004	0	-3.09276	8	0.116385
Lab-24-Sol-Male-10	0.105698	0	0.974	0	0	10.7907	13	0.143624
Lab-24-Sol-Male-11	0.134346	0	1	0	0	1.22638	2	0.112517
Lab-24-Sol-Male-12	0.214064	0	0.924	0.002	0	35.565	39	0.250073
Lab-24-Sol-Female-1	0.237452	84	0.492	0	-128	47.8722	114	0.385674
Lab-24-Sol-Female-2	0.219906	0	0.994	0	0	13.9594	12	0.146479
Lab-24-Sol-Female-3	0.170895	0	0.684	0.01	-145	49.8472	108	0.350502
Lab-24-Sol-Female-4	0.14588	92	0.772	0.008	82	42.8966	90	0.541097
Lab-24-Sol-Female-5	0.464368	139	0.364	0.014	4	151.363	218	0.952409
Lab-24-Sol-Female-6	0.107788	0	0.928	0.004	0	34.8915	46	0.268685
Lab-24-Sol-Female-7	0.491975	96	0.488	0	-21	113.454	155	0.813277
Lab-24-Sol-Female-8	0.133957	0	0.944	0.008	0	23.4723	36	0.216135
Lab-24-Sol-Female-9	0.0871908	132	0.864	0.006	0	11.1888	36	0.192207
Lab-24-Sol-Female-10	0.124849	0	0.972	0	0	15.518	11	0.146943
Lab-24-Sol-Female-11	0.541068	126	0.348	0.002	-41	97.4849	172	0.807651
Lab-24-Sol-Female-12	0.0398938	0	0.912	0.014	0	4.65245	42	0.194009
Lab-24-Gre-Male-1	0.939337	240	0.412	0.006	89	241.967	216	0.988778
Lab-24-Gre-Male-2	0.204172	0	0.936	0.002	-196	20.3191	35	0.0893847
Lab-24-Gre-Male-3	0.519827	129	0.46	0.002	89	124.898	202	0.946026
Lab-24-Gre-Male-4	0.686008	180	0.36	0.002	-96	85.8617	165	0.714092
Lab-24-Gre-Male-5	0.180852	0	0.932	0.002	-80	37.7903	59	0.236581
Lab-24-Gre-Male-6	0	0	1	0	0	-5.77915	3	0.105803
Lab-24-Gre-Male-7	0.737327	219	0.248	0	141	154.876	193	0.966056
Lab-24-Gre-Male-8	1.36427	154	0.408	0.006	-58	297.944	176	0.978444
Lab-24-Gre-Male-9	0.260734	300	0.536	0	264	64.2659	174	0.930292
Lab-24-Gre-Male-10	0.029649	0	0.9	0.004	0	12.5678	52	0.235198
Lab-24-Gre-Male-11	0.491672	102	0.476	0	78	114.641	150	0.870534
Lab-24-Gre-Male-12	0.3747	112	0.684	0.006	9	32.1328	77	0.371822
Lab-24-Gre-Female-1	0.208249	0	0.808	0	0	24.9712	106	0.445135
Lab-24-Gre-Female-2	1.06261	48	0.284	0.004	-98	196.582	187	0.928507
Lab-24-Gre-Female-3	0.659427	70	0.324	0	-124	154.95	191	0.880208
Lab-24-Gre-Female-4	1.82281	207	0.182	0	-4	380.35	220	0.996777
Lab-24-Gre-Female-5	0.675822	81	0.04	0	-72	115.147	258	0.941682
Lab-24-Gre-Female-6	0.361498	382	0.732	0.004	112	95.9379	121	0.804751
Lab-24-Gre-Female-7	0.575581	133	0.312	0.002	-63	143.448	226	0.936218
Lab-24-Gre-Female-8	0.173836	0	0.992	0	0	16.6976	8	0.143118
Lab-24-Gre-Female-9	0.248251	40	0.676	0.01	-218	57.2894	172	0.516862
Lab-24-Gre-Female-10	0.75962	338	0.796	0	147	101.19	51	0.646634
Lab-24-Gre-Female-11	0.364704	244	0.892	0.004	16	80.5219	75	0.515311
Lab-24-Gre-Female-12	1.70424	206	0.096	0	68	442.943	274	0.999527
t-value of t-test	-4.1098	-3.9573	3.3294	1.9426	-1.1674	-3.477	-4.0685	-4.3036
degree of freedom	27.948	31.602	42.013	35.63	42.633	28.869	42.863	43.93
P-value of t-test	0.0003137	0.0004012	0.001819	0.06	0.2495	0.001626	0.0001991	9.5e-05
significant codes	***	***	**	・		**	***	***
