# Supplementary material for: Behavioural phase transitions in the migratory locust, Locusta migratoria, are related to changes in the gut bacterial composition
Source: ISME Commun. 2026 Jan 15;6(1):ycag009. doi: 10.1093/ismeco/ycag009 (PMC12903957; doi:10.1093/ismeco/ycag009)
Supplement: Supplementary_Table_S3_revision_ycag009 [file supplementary_table_s3_revision_ycag009.xlsx]

## Sheet: Sheet1
Supplementary Table S3. Assembly statistics of shotgun metagenomic sequencing analysis
Code of the host	Type	Sex	Age	Environment	Collection date	Number of read pairs	High-quality read pairs	Bacterial read pairs	Number of Bacterial contig	N50 (bp)	CDS
Wild-22-Kise-Male-1	Wild	Male	the adult stage	hindgut contents	2022-07-11	71477763	63901608	439145	4221	506	3768
Wild-22-Kise-Male-2	Wild	Male	the adult stage	hindgut contents	2022-07-28	33715814	30749692	378198	2045	565	3058
Wild-22-Kise-Male-3	Wild	Male	the adult stage	hindgut contents	2022-09-19	81812567	73350152	456271	3160	513	2256
Wild-22-Kise-Female-1	Wild	Female	the adult stage	hindgut contents	2022-09-17	97341276	85004867	1430672	9257	640	15205
Wild-22-Kise-Female-2	Wild	Female	the adult stage	hindgut contents	2022-09-17	59398055	52618580	1492394	9933	510	11454
Wild-22-Kise-Female-3	Wild	Female	the adult stage	hindgut contents	2022-09-17	59982595	53241394	22863449	38818	6660	81255
Lab-23-Sol-Male-2	Solitary	Male	10th days after the adult moulting	fecal	2023-08	78742547	75819886	64728167	10114	44080	56763
Lab-23-Sol-Male-3	Solitary	Male	10th days after the adult moulting	fecal	2023-08	64267408	61652512	51618446	18752	42029	58140
Lab-23-Sol-Female-1	Solitary	Female	10th days after the adult moulting	fecal	2023-08	74267745	71311217	62115327	4951	68889	40443
Lab-23-Sol-Female-2	Solitary	Female	10th days after the adult moulting	fecal	2023-08	78355065	75696166	66020933	2139	78493	32302
Lab-23-Gre-Male-3	Gregarious	Male	10th days after the adult moulting	fecal	2023-08	67357285	64895228	55959675	9445	28669	40393
Lab-23-Gre-Male-4	Gregarious	Male	10th days after the adult moulting	fecal	2023-08	71694846	68868630	58169901	20589	7657	50510
Lab-23-Gre-Female-2	Gregarious	Female	10th days after the adult moulting	fecal	2023-08	79990278	77029496	65959402	16561	60698	56481
Lab-23-Gre-Female-4	Gregarious	Female	10th days after the adult moulting	fecal	2023-08	73167208	70617859	60326379	4010	99686	30051
High-queality read pairs: the number of paired reads after the quality filtering
Bacterial read pairs: the number of paired reads after removing the host reads
Number of Bacterial contig: the number of contigs classified as bacterial sequences
