# Supplementary material for: Behavioural phase transitions in the migratory locust, Locusta migratoria, are related to changes in the gut bacterial composition
Source: ISME Commun. 2026 Jan 15;6(1):ycag009. doi: 10.1093/ismeco/ycag009 (PMC12903957; doi:10.1093/ismeco/ycag009)
Supplement: Supplementary_Table_S4_revision_ycag009 [file supplementary_table_s4_revision_ycag009.xlsx]

## Sheet: Sheet1
Supplementary Table S4. The taxonomic composition of the gut microbiota using shotgun metagenomic sequencing.
Domain	Phylum	Class	Order	Family	Genus	Wild-22-Kise-Male-1	Wild-22-Kise-Male-2	Wild-22-Kise-Male-3	Wild-22-Kise-Female-1	Wild-22-Kise-Female-2	Wild-22-Kise-Female-3	Lab-23-Sol-Male-2	Lab-23-Sol-Male-3	Lab-23-Sol-Female-1	Lab-23-Sol-Female-2	Lab-23-Gre-Male-3	Lab-23-Gre-Male-4	Lab-23-Gre-Female-2	Lab-23-Gre-Female-4
Bacteria	Pseudomonadota	Gammaproteobacteria	Enterobacterales	Enterobacteriaceae	Klebsiella	788	920	540	3383	4549	33863	105166662	75063328	90423703	98036440	31105760	15564	5653169	44640861
Bacteria	Pseudomonadota	Gammaproteobacteria	Enterobacterales	Yersiniaceae	Serratia	112	0	140	1206	925	4296	6227606	4044749	2104427	528216	70228595	87943991	100501321	35544234
Bacteria	Pseudomonadota	Gammaproteobacteria	Enterobacterales	Enterobacteriaceae	Enterobacter	440	8	454	2629	670	37572992	2346283	2526861	5465211	6551528	31915	57100	1469981	21664610
Bacteria	Pseudomonadota	Gammaproteobacteria	Enterobacterales	Erwiniaceae	Pantoea	1556	0	232	270526	4669	3902458	4197158	464360	2810862	7890556	8165335	26536488	21179313	753413
Bacteria	Pseudomonadota	Gammaproteobacteria	Pseudomonadales	Pseudomonadaceae	Pseudomonas	3087	50	2767	12974	12058	785508	4761962	10392306	7996191	10329651	504053	278308	686835	5079908
Bacteria	Pseudomonadota	Gammaproteobacteria	Moraxellales	Moraxellaceae	Acinetobacter	1206	1515	1161	53566	42689	5705	2579945	2190642	11536471	4803011	214	0	597	6360943
Bacteria	Pseudomonadota	Gammaproteobacteria	Xanthomonadales	Xanthomonadaceae	Stenotrophomonas	189	560	112	2813	15871	6310	2814422	7242303	2778255	2701399	859	162	64	5418459
Bacteria	Pseudomonadota	Gammaproteobacteria	Xanthomonadales	Xanthomonadaceae	Xanthomonas	44350	36	814	289371	2476	1251102	102	386	114	18	412	242	38	84
Bacteria	Pseudomonadota	Gammaproteobacteria	Enterobacterales	Enterobacteriaceae	Leclercia	0	14	80	1616	94	59845	848	80	364	688	160184	48137	1306609	172
Bacteria	Pseudomonadota	Betaproteobacteria	Burkholderiales	Comamonadaceae	Delftia	0	44	30	530	1184	242	39416	115461	101667	127401	30	0	0	43515
Bacteria	Tenericutes	Mollicutes	Entomoplasmatales	Spiroplasmataceae	Spiroplasma	286	268737	848	630	1860	50	6	36	0	8	0	0	0	364
Bacteria	Pseudomonadota	Gammaproteobacteria	Enterobacterales	Enterobacteriaceae	Kluyvera	0	0	28	387	401	239476	0	0	0	0	34	168	4	0
Bacteria	Bacillota	Clostridia	Eubacteriales	Clostridiaceae	Hathewaya	239048	0	0	0	0	0	0	0	0	0	0	0	0	0
Bacteria	Pseudomonadota	Alphaproteobacteria	Sphingomonadales	Sphingomonadaceae	Sphingomonas	688	50	2838	1968	36723	127915	10	386	94	0	16	6042	673	4
Bacteria	Pseudomonadota	Gammaproteobacteria	Pasteurellales	Pasteurellaceae	Pasteurella	5971	12238	352	29763	82199	18231	24	12	6	30	24	10	8	0
Bacteria	Pseudomonadota	Gammaproteobacteria	Alteromonadales	Pseudoalteromonadaceae	Pseudoalteromonas	122522	1420	940	5101	3364	174	80	6	106	98	257	38	0	0
Bacteria	Pseudomonadota	Alphaproteobacteria	Sphingomonadales	Sphingomonadaceae	Sphingobium	0	0	68	471	1495	588	154	4401	8	0	108	108108	10280	4
Bacteria	Pseudomonadota	Gammaproteobacteria	Enterobacterales	Yersiniaceae	Rahnella	1293	511	14	4110	48	3000	36	16	0	0	348	91828	54	0
Bacteria	Pseudomonadota	Gammaproteobacteria	Enterobacterales	Enterobacteriaceae	Citrobacter	252	6	19323	1247	636	20824	7708	0	4	20	1481	37731	5171	10
Bacteria	Pseudomonadota	Gammaproteobacteria	Enterobacterales	Enterobacteriaceae	Escherichia	240	0	344	410	78	2421	76	18	14	0	494	74644	420	0
Bacteria	Pseudomonadota	Betaproteobacteria	Burkholderiales	Comamonadaceae	Variovorax	270	0	186	491	353	100	224	59766	0	0	31	26	10	0
Bacteria	Actinomycetota	Actinomycetes	Streptomycetales	Streptomycetaceae	Streptomyces	2321	1015	7411	23429	20093	2172	936	1215	8	463	1202	394	286	4
Bacteria	Bacillota	Bacilli	Lactobacillales	Enterococcaceae	Enterococcus	2412	322	170	4397	1144	38870	64	0	0	0	138	0	0	0
Bacteria	Bacillota	Clostridia	Eubacteriales	Clostridiaceae	Clostridium	5097	1558	16959	8080	12903	603	312	226	12	108	258	108	14	22
Bacteria	Actinomycetota	Actinomycetes	Propionibacteriales	Nocardioidaceae	Nocardioides	82	40	586	42993	1465	243	4	146	20	0	72	26	8	0
Bacteria	Pseudomonadota	Gammaproteobacteria	Vibrionales	Vibrionaceae	Vibrio	6710	2660	3130	13592	14941	2622	184	0	0	4	224	99	0	0
Bacteria	Pseudomonadota	Betaproteobacteria	Burkholderiales	Burkholderiaceae	Burkholderia	553	1174	1082	6279	7675	17458	32	1106	0	22	2456	426	4520	2
Bacteria	Pseudomonadota	Alphaproteobacteria	Rhodospirillales	Azospirillaceae	Niveispirillum	0	0	37426	0	0	0	0	4	0	0	0	0	0	0
Bacteria	Pseudomonadota	Epsilonproteobacteria	Campylobacterales	Helicobacteraceae	Helicobacter	60	10	276	30167	1184	1806	0	0	70	10	262	10	4	0
Bacteria	Bacteroidota	Flavobacteriia	Flavobacteriales	Flavobacteriaceae	Flavobacterium	1555	142	6652	20420	2469	260	179	36	90	266	126	90	56	20
Bacteria	Pseudomonadota	Gammaproteobacteria	Enterobacterales	Enterobacteriaceae	Cronobacter	0	0	56	26	104	29203	10	6	0	32	0	953	0	6
Bacteria	Pseudomonadota	Gammaproteobacteria	Enterobacterales	Enterobacteriaceae	Salmonella	590	0	658	1087	106	2603	1317	3208	2690	2720	1164	167	2598	11332
Bacteria	Pseudomonadota	Gammaproteobacteria	Enterobacterales	Enterobacteriaceae	Kosakonia	0	0	120	0	69	11973	9201	48	0	104	664	1752	211	0
Bacteria	Actinomycetota	Actinomycetes	Micromonosporales	Micromonosporaceae	Phytohabitans	0	0	23712	206	98	30	0	16	0	0	4	0	6	0
Bacteria	Bacillota	Bacilli	Bacillales	Paenibacillaceae	Paenibacillus	1192	374	2023	7964	9448	889	189	32	0	0	154	8	66	0
Bacteria	Bacillota	Bacilli	Bacillales	Bacillaceae	Bacillus	2574	176	2392	5123	9278	32	1715	65	0	66	84	0	18	40
Bacteria	Cyanobacteria	NA	Nostocales	Nostocaceae	Richelia	0	132	34	8270	12736	122	0	0	0	0	0	0	0	0
Bacteria	Bacillota	Bacilli	Bacillales	Staphylococcaceae	Staphylococcus	3428	1302	5002	8423	1550	71	449	18	150	268	66	30	0	0
Bacteria	Actinomycetota	Actinomycetes	Pseudonocardiales	Pseudonocardiaceae	Amycolatopsis	546	22	264	4981	10144	278	76	150	0	16	0	58	12	0
Bacteria	Cyanobacteria	NA	Nostocales	Scytonemataceae	Scytonema	1816	1007	937	5028	5193	1048	0	0	0	0	0	0	0	0
Bacteria	Bacteroidota	Flavobacteriia	Flavobacteriales	Flavobacteriaceae	Dokdonia	64	20	10	6660	8140	0	0	0	0	0	0	0	0	0
Bacteria	Pseudomonadota	Epsilonproteobacteria	Campylobacterales	Campylobacteraceae	Campylobacter	1510	26	9782	2138	903	330	0	12	0	0	10	126	35	0
Bacteria	Pseudomonadota	Alphaproteobacteria	Hyphomicrobiales	Nitrobacteraceae	Bradyrhizobium	258	120	555	7550	4107	496	68	751	0	16	34	44	122	0
Bacteria	Pseudomonadota	Betaproteobacteria	Burkholderiales	Comamonadaceae	Comamonas	9370	0	1262	174	859	12	0	1068	6	0	32	0	34	0
Bacteria	Bacteroidota	Flavobacteriia	Flavobacteriales	Weeksellaceae	Chryseobacterium	1440	686	2682	2598	2457	1456	547	242	4	90	124	0	42	84
Bacteria	Pseudomonadota	Betaproteobacteria	Burkholderiales	Comamonadaceae	Hydrogenophaga	32	0	260	197	5385	3000	330	1507	54	292	547	118	18	20
Bacteria	Actinomycetota	Actinomycetes	Corynebacteriales	Mycobacteriaceae	Mycobacterium	2838	1456	408	2610	2899	64	200	185	134	302	220	286	97	0
Bacteria	Bacillota	Bacilli	Lactobacillales	Streptococcaceae	Streptococcus	2440	671	1838	3782	2405	450	0	0	48	0	64	0	0	0
Bacteria	Cyanobacteria	NA	Nostocales	Nostocaceae	Nostoc	1988	460	308	6474	902	1271	0	0	0	45	0	8	0	0
Bacteria	Cyanobacteria	NA	Nostocales	Nostocaceae	Cylindrospermum	371	329	0	3402	7354	0	0	0	0	0	0	0	0	0
Bacteria	Bacillota	Bacilli	Bacillales	Staphylococcaceae	Jeotgalicoccus	66	12	0	11096	0	0	0	0	0	0	0	0	0	0
Bacteria	Bacillota	Bacilli	Lactobacillales	Streptococcaceae	Lactococcus	126	72	1346	466	252	8470	0	0	0	0	230	0	0	0
Bacteria	Actinomycetota	Actinomycetes	Corynebacteriales	Nocardiaceae	Rhodococcus	152	0	176	2920	5971	347	104	50	0	0	240	86	90	0
Bacteria	Actinomycetota	Actinomycetes	Micromonosporales	Micromonosporaceae	Micromonospora	410	38	466	4505	3608	822	0	34	0	12	12	0	19	0
Bacteria	Actinomycetota	Actinomycetes	Corynebacteriales	Corynebacteriaceae	Corynebacterium	140	14	562	3756	4688	502	88	50	0	14	0	0	0	0
Bacteria	Cyanobacteria	NA	Oscillatoriales	Microcoleaceae	Planktothrix	440	778	130	3484	4874	10	8	0	0	0	0	9	0	0
Bacteria	Pseudomonadota	Gammaproteobacteria	Alteromonadales	Shewanellaceae	Shewanella	1426	24	1096	3378	1137	2495	6	0	0	0	32	20	0	0
Bacteria	Bacteroidota	Cytophagia	Cytophagales	Cyclobacteriaceae	Cyclobacterium	40	0	14	4145	5307	0	0	0	0	0	0	0	0	0
Bacteria	Pseudomonadota	Gammaproteobacteria	Pseudomonadales	Marinobacteraceae	Marinobacter	324	0	130	7616	1184	125	0	14	0	0	0	26	0	0
Bacteria	Acidobacteria	Holophagae	Thermotomaculales	Thermotomaculaceae	Thermotomaculum	90	0	730	8266	0	0	0	0	0	0	0	0	0	0
Bacteria	Actinomycetota	Actinomycetes	Micrococcales	Micrococcaceae	Arthrobacter	240	4	996	6338	1363	66	0	46	0	0	0	0	0	0
Bacteria	Bacteroidota	Cytophagia	Cytophagales	Hymenobacteraceae	Hymenobacter	1206	282	222	2126	3715	1234	0	34	28	0	24	36	18	0
Bacteria	Pseudomonadota	Gammaproteobacteria	Pasteurellales	Pasteurellaceae	Aggregatibacter	3886	0	56	3427	1522	0	0	0	0	0	8	0	0	0
Bacteria	Pseudomonadota	Gammaproteobacteria	Enterobacterales	Erwiniaceae	Erwinia	408	0	60	50	513	3808	518	916	4	38	658	1793	120	12
Bacteria	Actinomycetota	Actinomycetes	Kineosporiales	Kineosporiaceae	Kineococcus	8640	0	0	6	12	6	0	40	0	0	0	0	0	0
Bacteria	Pseudomonadota	Betaproteobacteria	Burkholderiales	NA	Candidatus Ichthyocystis	0	0	7910	571	0	0	0	0	0	0	0	0	0	0
Bacteria	Actinomycetota	Actinomycetes	Micrococcales	Microbacteriaceae	Microbacterium	416	0	228	4388	2819	108	36	149	0	0	8	22	34	0
Bacteria	Bacteroidota	Bacteroidia	Bacteroidales	Prevotellaceae	Prevotella	1258	363	579	3129	856	1560	0	0	142	144	38	0	0	0
Bacteria	Cyanobacteria	NA	Synechococcales	Prochlorococcaceae	Prochlorococcus	38	2194	52	231	3907	1270	0	0	0	0	136	0	4	0
Bacteria	Pseudomonadota	Betaproteobacteria	Burkholderiales	Comamonadaceae	Acidovorax	810	0	60	270	621	102	0	5505	0	16	159	56	50	0
Bacteria	Cyanobacteria	NA	Nostocales	Calotrichaceae	Calothrix	474	252	222	1848	580	3492	0	0	0	170	97	0	163	6
Bacteria	Tenericutes	NA	Mycoplasmoidales	Metamycoplasmataceae	Metamycoplasma	18	0	90	6970	74	0	0	0	0	0	44	0	0	0
Bacteria	Bacteroidota	Flavobacteriia	Flavobacteriales	Weeksellaceae	Riemerella	1639	756	648	2212	712	734	72	0	0	97	80	0	0	0
Bacteria	Bacteroidota	Flavobacteriia	Flavobacteriales	Flavobacteriaceae	Polaribacter	817	1496	1370	2150	904	10	0	0	0	0	0	16	24	0
Bacteria	Pseudomonadota	Alphaproteobacteria	Hyphomicrobiales	Brucellaceae	Brucella	0	0	68	318	42	0	0	6258	0	0	0	18	0	0
Bacteria	Pseudomonadota	Epsilonproteobacteria	Campylobacterales	Thiovulaceae	Sulfurimonas	44	24	138	5074	1050	22	102	0	32	0	36	0	0	0
Bacteria	Pseudomonadota	Alphaproteobacteria	Hyphomicrobiales	Methylobacteriaceae	Methylobacterium	769	199	225	2010	1985	584	62	204	0	170	90	6	46	0
Bacteria	Bacteroidota	Bacteroidia	Bacteroidales	Bacteroidaceae	Bacteroides	2220	1460	399	1196	775	9	84	0	0	71	100	0	0	0
Bacteria	Actinomycetota	Actinomycetes	Corynebacteriales	Gordoniaceae	Gordonia	144	0	136	1112	4653	97	0	36	0	0	10	24	0	0
Bacteria	Pseudomonadota	Alphaproteobacteria	Hyphomicrobiales	Phyllobacteriaceae	Mesorhizobium	835	540	552	1635	2361	60	0	170	0	10	0	0	0	36
Bacteria	Pseudomonadota	Gammaproteobacteria	Enterobacterales	Enterobacteriaceae	Atlantibacter	0	0	0	88	9	36	712	400	2325	2276	2	0	0	0
Bacteria	Actinomycetota	Actinomycetes	Corynebacteriales	Mycobacteriaceae	Mycolicibacterium	292	2	916	1796	2125	193	80	194	4	14	92	124	12	0
Bacteria	Pseudomonadota	Alphaproteobacteria	Rickettsiales	Rickettsiaceae	Rickettsia	26	0	490	70	4215	536	68	0	0	22	318	14	0	0
Bacteria	Pseudomonadota	Alphaproteobacteria	Hyphomicrobiales	Bartonellaceae	Bartonella	658	692	1140	369	2394	72	68	0	10	2	52	0	24	0
Bacteria	Spirochaetes	Spirochaetia	Spirochaetales	Borreliaceae	Borrelia	0	0	10	5186	51	50	0	0	0	0	0	28	22	0
Bacteria	Bacillota	Clostridia	Eubacteriales	Oscillospiraceae	Acetivibrio	234	42	48	1904	3099	0	0	0	0	0	8	6	0	0
Bacteria	Pseudomonadota	Betaproteobacteria	Burkholderiales	Burkholderiaceae	Paraburkholderia	46	6	62	649	3945	152	0	247	0	0	20	124	47	8
Bacteria	Pseudomonadota	Gammaproteobacteria	Oceanospirillales	Halomonadaceae	Halomonas	44	52	326	2021	2736	56	0	58	0	0	0	8	4	0
Bacteria	Bacteroidota	Cytophagia	Cytophagales	Cytophagaceae	Spirosoma	102	28	4384	536	148	30	0	0	0	0	32	0	0	0
Bacteria	Spirochaetes	Spirochaetia	Leptospirales	Leptospiraceae	Leptospira	468	164	870	530	2859	248	0	0	0	18	6	0	0	0
Bacteria	Pseudomonadota	Gammaproteobacteria	Xanthomonadales	Xanthomonadaceae	Lysobacter	206	0	2340	874	904	427	142	195	2	0	24	0	16	0
Bacteria	Pseudomonadota	Gammaproteobacteria	Legionellales	Coxiellaceae	Rickettsiella	0	0	0	4950	160	0	0	0	0	0	0	0	0	0
Bacteria	Actinomycetota	Actinomycetes	Frankiales	Frankiaceae	Frankia	0	0	46	4380	246	20	297	8	0	0	74	0	2	0
Bacteria	Pseudomonadota	Betaproteobacteria	Rhodocyclales	Azonexaceae	Ferribacterium	0	0	52	1253	3658	8	0	0	0	0	0	0	0	0
Bacteria	Actinomycetota	Actinomycetes	Micrococcales	Micrococcaceae	Pseudarthrobacter	44	12	220	554	3977	24	0	24	0	0	0	0	0	0
Bacteria	Bacillota	Clostridia	Eubacteriales	Lachnospiraceae	Enterocloster	40	12	472	4260	37	8	0	0	0	0	0	0	0	0
Bacteria	Pseudomonadota	Alphaproteobacteria	Rhodobacterales	Roseobacteraceae	Ponticoccus	0	0	0	16	4733	0	0	0	0	0	0	0	0	0
Bacteria	Pseudomonadota	Betaproteobacteria	Burkholderiales	Burkholderiaceae	Caballeronia	18	0	278	4050	180	72	0	118	0	0	6	0	0	0
Bacteria	Bacillota	Bacilli	Bacillales	Bacillaceae	Lysinibacillus	746	140	394	2662	675	86	0	0	0	0	8	0	0	0
Bacteria	Pseudomonadota	Betaproteobacteria	Neisseriales	Chromobacteriaceae	Chromobacterium	0	0	59	2555	1861	12	0	24	0	0	0	0	10	0
Bacteria	Pseudomonadota	Epsilonproteobacteria	Campylobacterales	Arcobacteraceae	Aliarcobacter	160	0	516	3170	668	0	0	0	0	0	0	0	0	0
Bacteria	Pseudomonadota	Betaproteobacteria	Burkholderiales	Burkholderiaceae	Cupriavidus	248	24	494	903	1245	318	0	1127	0	40	0	94	0	14
Bacteria	Pseudomonadota	Gammaproteobacteria	Oceanospirillales	Oceanospirillaceae	Marinomonas	52	0	118	3882	297	0	0	0	54	0	99	0	0	0
Bacteria	Pseudomonadota	Alphaproteobacteria	Hyphomicrobiales	Rhizobiaceae	Rhizobium	132	14	168	1094	2658	216	28	122	0	0	50	8	10	0
Bacteria	Actinomycetota	Actinomycetes	Pseudonocardiales	Pseudonocardiaceae	Pseudonocardia	58	32	448	2017	1728	0	0	120	0	0	72	0	0	0
Bacteria	Actinomycetota	Actinomycetes	Pseudonocardiales	Pseudonocardiaceae	Actinosynnema	683	282	800	1522	631	462	0	18	0	0	0	0	0	0
Bacteria	Pseudomonadota	Gammaproteobacteria	Enterobacterales	Yersiniaceae	Rouxiella	0	0	0	6	0	0	0	0	0	0	224	4132	0	0
Bacteria	Pseudomonadota	Alphaproteobacteria	Hyphomicrobiales	Devosiaceae	Devosia	0	0	44	1864	2404	0	0	28	0	0	0	8	0	0
Bacteria	Tenericutes	Mollicutes	Entomoplasmatales	Entomoplasmataceae	Mesoplasma	0	0	16	758	3506	0	0	0	0	0	0	0	0	0
Bacteria	Pseudomonadota	Epsilonproteobacteria	Campylobacterales	Arcobacteraceae	Halarcobacter	42	26	66	1014	3006	108	0	0	0	0	0	0	0	0
Bacteria	Pseudomonadota	Alphaproteobacteria	Sphingomonadales	Sphingomonadaceae	Novosphingobium	102	14	250	356	648	103	0	186	0	0	8	2244	276	0
Bacteria	Bacteroidota	Sphingobacteriia	Sphingobacteriales	Sphingobacteriaceae	Pedobacter	516	8	550	1291	1657	20	0	0	0	0	102	0	0	0
Bacteria	Pseudomonadota	Alphaproteobacteria	Rickettsiales	Anaplasmataceae	Wolbachia	118	342	540	1968	515	450	0	0	0	88	12	0	0	0
Bacteria	Pseudomonadota	Alphaproteobacteria	Rhodospirillales	Azospirillaceae	Skermanella	148	68	2584	744	323	34	0	30	0	0	0	2	6	0
Bacteria	Pseudomonadota	Deltaproteobacteria	Desulfobacterales	Desulfobacteraceae	Desulfonema	3390	0	18	43	380	64	0	0	0	0	0	0	8	0
Bacteria	Bacillota	Negativicutes	Selenomonadales	Selenomonadaceae	Selenomonas	70	0	82	594	3130	12	0	0	0	0	0	0	0	0
Bacteria	Spirochaetes	Spirochaetia	Spirochaetales	Treponemataceae	Treponema	712	0	1470	676	559	280	153	0	0	0	16	0	0	0
Bacteria	Pseudomonadota	Betaproteobacteria	Burkholderiales	Oxalobacteraceae	Massilia	812	80	200	1029	819	511	0	248	0	34	54	0	78	0
Bacteria	Actinomycetota	Actinomycetes	Corynebacteriales	Nocardiaceae	Nocardia	192	42	248	2017	964	94	68	86	0	40	4	0	6	44
Bacteria	Pseudomonadota	Deltaproteobacteria	Myxococcales	Polyangiaceae	Sorangium	118	0	0	2535	838	142	0	68	10	40	14	18	0	0
Bacteria	Bacteroidota	Flavobacteriia	Flavobacteriales	Flavobacteriaceae	Winogradskyella	742	18	384	2174	189	126	8	0	0	50	0	0	0	0
Bacteria	Bacteroidota	Sphingobacteriia	Sphingobacteriales	Sphingobacteriaceae	Sphingobacterium	848	18	272	703	1814	18	0	0	0	0	0	0	16	0
Bacteria	Pseudomonadota	Alphaproteobacteria	Hyphomicrobiales	Rhizobiaceae	Agrobacterium	26	67	72	2219	989	105	22	58	0	0	4	54	10	0
Bacteria	Fusobacteria	Fusobacteriia	Fusobacteriales	Fusobacteriaceae	Fusobacterium	428	52	588	1312	1197	44	0	0	0	4	0	0	0	0
Bacteria	Bacillota	Clostridia	Eubacteriales	Peptostreptococcaceae	Paeniclostridium	910	216	52	1526	0	898	0	0	0	0	10	0	0	0
Bacteria	Bacteroidota	Flavobacteriia	Flavobacteriales	Blattabacteriaceae	Blattabacterium	270	62	340	1346	1464	38	0	0	0	0	64	0	10	0
Bacteria	Bacteroidota	Bacteroidia	Bacteroidales	Dysgonomonadaceae	Proteiniphilum	0	0	82	3354	0	0	0	0	0	0	0	0	0	0
Bacteria	Bacteroidota	Flavobacteriia	Flavobacteriales	Flavobacteriaceae	Myroides	854	242	674	1252	282	0	0	0	0	0	64	24	0	0
Bacteria	Thermotogae	Thermotogae	Thermotogales	Fervidobacteriaceae	Thermosipho	1218	1069	0	328	8	766	0	0	0	0	0	0	0	0
Bacteria	Pseudomonadota	Alphaproteobacteria	Rhodospirillales	Acetobacteraceae	Rhodovastum	0	0	3246	8	96	0	0	8	0	0	0	0	0	0
Bacteria	Pseudomonadota	Alphaproteobacteria	Rickettsiales	Anaplasmataceae	Ehrlichia	738	396	330	1196	108	556	0	0	0	8	0	0	4	0
Bacteria	Bacillota	Bacilli	Lactobacillales	Lactobacillaceae	Companilactobacillus	1076	0	1602	76	284	10	0	0	0	274	4	0	0	0
Bacteria	Pseudomonadota	Gammaproteobacteria	Enterobacterales	Erwiniaceae	Buchnera	1270	14	782	322	848	30	0	0	0	0	0	0	0	0
Bacteria	Pseudomonadota	Betaproteobacteria	Burkholderiales	Oxalobacteraceae	Janthinobacterium	1022	4	118	721	1016	56	62	103	0	0	0	12	4	0
Bacteria	Actinomycetota	Actinomycetes	Micrococcales	Microbacteriaceae	Leucobacter	36	0	0	700	2234	73	28	16	0	0	0	0	0	0
Bacteria	Pseudomonadota	Gammaproteobacteria	Alteromonadales	Colwelliaceae	Colwellia	680	138	148	80	1955	0	0	0	0	0	0	0	0	0
Bacteria	Bacteroidota	Flavobacteriia	Flavobacteriales	Flavobacteriaceae	Arenibacter	0	0	0	679	2262	0	0	0	0	0	0	0	0	0
Bacteria	Bacteroidota	Flavobacteriia	Flavobacteriales	Flavobacteriaceae	Tenacibaculum	48	8	2196	447	192	12	0	0	0	0	22	16	0	0
Bacteria	Actinomycetota	Actinomycetes	Bifidobacteriales	Bifidobacteriaceae	Bifidobacterium	262	28	306	1752	150	164	175	10	0	0	52	4	0	0
Bacteria	Pseudomonadota	Gammaproteobacteria	Enterobacterales	Morganellaceae	Proteus	92	0	102	319	252	1461	0	0	0	0	564	54	0	26
Bacteria	Pseudomonadota	Gammaproteobacteria	Enterobacterales	Enterobacteriaceae	Candidatus Blochmannia	1868	44	174	694	50	0	0	0	26	0	0	0	0	0
Bacteria	Pseudomonadota	Alphaproteobacteria	Rhodospirillales	Azospirillaceae	Azospirillum	36	0	1260	645	534	68	0	98	0	12	8	76	44	0
Bacteria	Bacillota	Bacilli	Bacillales	Listeriaceae	Listeria	0	24	114	565	1975	22	0	0	0	8	0	0	0	0
Bacteria	Pseudomonadota	Betaproteobacteria	Burkholderiales	Alcaligenaceae	Bordetella	346	0	244	548	689	58	2	707	0	0	0	12	102	0
Bacteria	Pseudomonadota	Gammaproteobacteria	Legionellales	Legionellaceae	Legionella	106	0	214	396	1662	24	130	0	0	18	0	157	0	0
Bacteria	Pseudomonadota	Betaproteobacteria	Burkholderiales	Burkholderiaceae	Ralstonia	66	304	156	246	1476	20	4	252	0	0	50	6	90	0
Bacteria	Pseudomonadota	Gammaproteobacteria	Pseudomonadales	Pseudomonadaceae	Stutzerimonas	42	0	42	140	1808	80	0	49	0	0	60	220	206	0
Bacteria	Bacteroidota	Sphingobacteriia	Sphingobacteriales	Sphingobacteriaceae	Mucilaginibacter	326	0	284	890	1070	51	0	0	0	0	14	6	0	0
Bacteria	Pseudomonadota	Gammaproteobacteria	Enterobacterales	Enterobacteriaceae	Cedecea	0	58	32	680	1560	177	0	0	0	0	25	62	4	0
Bacteria	Pseudomonadota	Gammaproteobacteria	Pasteurellales	Pasteurellaceae	Haemophilus	359	140	1160	318	567	14	0	0	0	32	0	0	0	0
Bacteria	Pseudomonadota	Gammaproteobacteria	Enterobacterales	Enterobacteriaceae	Phytobacter	0	0	0	0	0	14	0	0	0	0	534	470	1558	10
Bacteria	Pseudomonadota	Betaproteobacteria	Burkholderiales	Burkholderiaceae	Polynucleobacter	901	60	228	348	715	2	0	12	46	0	54	54	128	0
Bacteria	Pseudomonadota	Gammaproteobacteria	Chromatiales	Halothiobacillaceae	Halothiobacillus	0	0	52	0	0	0	0	8	0	0	2452	0	0	0
Bacteria	Planctomycetota	Phycisphaerae	Phycisphaerales	Phycisphaeraceae	Phycisphaera	2340	0	58	81	0	12	0	0	0	0	0	0	0	0
Bacteria	Bacteroidota	Flavobacteriia	Flavobacteriales	Flavobacteriaceae	Aquimarina	34	44	92	2270	4	0	0	0	0	4	0	0	0	4
Bacteria	Bacillota	Bacilli	Bacillales	Staphylococcaceae	Macrococcus	751	244	606	263	392	146	0	0	0	0	0	0	14	0
Bacteria	Cyanobacteria	NA	Pleurocapsales	Dermocarpellaceae	Stanieria	720	0	0	1444	206	26	0	0	0	0	0	0	0	0
Bacteria	Cyanobacteria	NA	Synechococcales	Synechococcaceae	Synechococcus	48	75	228	538	1046	344	0	8	0	0	104	0	0	0
Bacteria	Fusobacteria	Fusobacteriia	Fusobacteriales	Fusobacteriaceae	Cetobacterium	26	0	1226	1094	14	6	0	0	0	0	0	0	2	0
Bacteria	Pseudomonadota	Alphaproteobacteria	Hyphomicrobiales	Xanthobacteraceae	Xanthobacter	1672	0	232	104	334	2	0	0	0	0	0	20	0	0
Bacteria	Bacteroidota	Flavobacteriia	Flavobacteriales	Flavobacteriaceae	Cellulophaga	174	122	238	383	1092	354	0	0	0	0	0	0	0	0
Bacteria	Pseudomonadota	Alphaproteobacteria	Rhodobacterales	Roseobacteraceae	Celeribacter	290	0	0	1730	303	14	0	0	0	0	0	0	0	0
Bacteria	Pseudomonadota	Gammaproteobacteria	Oceanospirillales	Endozoicomonadaceae	Endozoicomonas	418	393	208	1125	92	96	0	0	0	0	0	0	0	0
Bacteria	Actinomycetota	Actinomycetes	Corynebacteriales	Mycobacteriaceae	Mycolicibacter	76	0	130	1914	32	135	0	0	0	0	8	0	0	0
Bacteria	Bacteroidota	Flavobacteriia	Flavobacteriales	Flavobacteriaceae	Gramella	896	112	292	177	230	44	330	0	0	0	170	0	20	0
Bacteria	Bacillota	Bacilli	Bacillales	Bacillaceae	Virgibacillus	946	14	130	392	438	38	266	0	0	0	0	30	0	0
Bacteria	Bacillota	Bacilli	Bacillales	Paenibacillaceae	Brevibacillus	168	26	712	392	808	35	0	0	0	0	30	8	4	32
Bacteria	Actinomycetota	Actinomycetes	Actinomycetales	Actinomycetaceae	Actinomyces	8	0	540	857	757	20	0	26	4	0	0	0	0	0
Bacteria	Pseudomonadota	Gammaproteobacteria	Enterobacterales	Enterobacteriaceae	Pluralibacter	0	0	0	385	279	112	16	0	0	0	1298	36	56	0
Bacteria	Bacteroidota	Chitinophagia	Chitinophagales	Chitinophagaceae	Arachidicoccus	168	0	680	1047	263	0	10	0	0	0	12	0	0	0
Bacteria	Pseudomonadota	Alphaproteobacteria	Caulobacterales	Caulobacteraceae	Caulobacter	0	0	24	827	1084	74	0	92	0	0	32	0	14	0
Bacteria	Chlorobi	Chlorobia	Chlorobiales	Chlorobiaceae	Chlorobium	40	0	0	2099	0	0	0	0	0	0	0	0	0	0
Bacteria	Actinomycetota	Actinomycetes	Micromonosporales	Micromonosporaceae	Actinoplanes	0	8	88	1060	466	178	94	88	0	4	32	14	106	0
Bacteria	Pseudomonadota	Betaproteobacteria	Neisseriales	Neisseriaceae	Neisseria	766	28	94	932	280	0	0	30	0	0	0	0	0	0
Bacteria	Cyanobacteria	NA	Oscillatoriales	NA	Koinonema	2094	0	0	6	0	0	0	0	0	0	0	0	0	0
Bacteria	Bacillota	Bacilli	Bacillales	Bacillaceae	Salicibibacter	520	158	260	596	0	560	0	0	0	0	0	0	0	0
Bacteria	Bacillota	Clostridia	Eubacteriales	Clostridiaceae	Caloramator	0	10	0	935	1101	0	22	0	0	0	0	0	0	0
Bacteria	Actinomycetota	Actinomycetes	Micrococcales	Microbacteriaceae	Curtobacterium	34	0	4	346	365	1155	0	90	0	0	58	0	0	0
Bacteria	Pseudomonadota	Gammaproteobacteria	Enterobacterales	Yersiniaceae	Yersinia	58	0	90	42	91	1150	18	0	0	160	356	38	40	8
Bacteria	Bacteroidota	Flavobacteriia	Flavobacteriales	Flavobacteriaceae	Algibacter	272	169	0	652	440	483	0	0	0	0	10	0	0	0
Bacteria	Pseudomonadota	Betaproteobacteria	Burkholderiales	Alcaligenaceae	Achromobacter	212	48	60	386	520	42	16	626	0	0	80	0	4	0
Bacteria	Pseudomonadota	Alphaproteobacteria	Rhodospirillales	Acetobacteraceae	Bombella	0	0	0	1542	449	0	0	0	0	0	0	0	0	0
Bacteria	Bacillota	Bacilli	Bacillales	Bacillaceae	Priestia	94	0	1058	374	279	18	0	6	0	0	130	0	0	0
Bacteria	Pseudomonadota	Gammaproteobacteria	NA	NA	Candidatus Vesicomyosocius	1412	0	96	342	107	0	0	0	0	0	0	0	0	0
Bacteria	Pseudomonadota	Alphaproteobacteria	Hyphomicrobiales	Rhizobiaceae	Liberibacter	16	0	0	432	1507	0	0	0	0	0	0	0	0	0
Bacteria	Bacillota	Erysipelotrichia	Erysipelotrichales	Erysipelotrichaceae	Faecalibacillus	26	0	1680	247	0	0	0	0	0	0	0	0	0	0
Bacteria	Bacteroidota	Cytophagia	Cytophagales	Mangrovivirgaceae	Mangrovivirga	74	0	12	643	1170	42	0	0	0	0	0	0	0	0
Bacteria	Tenericutes	Mollicutes	Mycoplasmatales	Mycoplasmataceae	Mycoplasmopsis	208	16	222	1066	282	32	86	0	0	0	12	0	0	0
Bacteria	Bacillota	Clostridia	Eubacteriales	Eubacteriaceae	Eubacterium	660	64	572	180	120	52	0	0	0	0	270	0	0	0
Bacteria	Actinomycetota	Actinomycetes	Micrococcales	Cellulomonadaceae	Cellulomonas	68	6	296	439	880	30	33	80	0	0	46	36	0	0
Bacteria	Actinomycetota	Actinomycetes	Micrococcales	Microbacteriaceae	Diaminobutyricimonas	430	170	32	728	0	524	0	0	0	0	0	0	0	0
Bacteria	Bacteroidota	Flavobacteriia	Flavobacteriales	Flavobacteriaceae	Capnocytophaga	246	11	330	729	552	0	0	0	0	0	10	0	0	0
Bacteria	Tenericutes	Mollicutes	Acholeplasmatales	Acholeplasmataceae	Haploplasma	1872	0	0	0	0	0	0	0	0	0	0	0	0	0
Bacteria	Actinomycetota	Actinomycetes	Pseudonocardiales	Pseudonocardiaceae	Saccharomonospora	12	0	56	322	1081	0	0	32	0	0	352	0	10	0
Bacteria	Pseudomonadota	Gammaproteobacteria	Alteromonadales	Alteromonadaceae	Catenovulum	0	1864	0	0	0	0	0	0	0	0	0	0	0	0
Bacteria	Bacillota	Clostridia	Eubacteriales	Clostridiaceae	Hungatella	14	0	0	1838	0	0	0	0	0	0	0	0	0	0
Bacteria	Bacillota	Bacilli	Bacillales	Planococcaceae	Planococcus	702	0	36	817	32	94	0	0	0	38	125	0	0	0
Bacteria	Pseudomonadota	Epsilonproteobacteria	Campylobacterales	Arcobacteraceae	Arcobacter	390	2	292	713	360	40	20	18	0	0	0	0	0	0
Bacteria	Bacillota	Tissierellia	Tissierellales	Peptoniphilaceae	Finegoldia	0	0	0	737	864	231	0	0	0	0	0	0	0	0
Bacteria	Pseudomonadota	Gammaproteobacteria	Enterobacterales	Pectobacteriaceae	Dickeya	0	0	594	315	308	356	8	8	12	0	80	32	96	0
Bacteria	Actinomycetota	Actinomycetes	Streptosporangiales	Thermomonosporaceae	Actinomadura	14	12	88	691	924	17	0	26	0	10	0	0	12	0
Bacteria	Bacillota	Erysipelotrichia	Erysipelotrichales	Erysipelotrichaceae	Erysipelothrix	0	10	48	860	851	0	0	0	0	0	0	0	0	0
Bacteria	Pseudomonadota	Betaproteobacteria	Burkholderiales	Alcaligenaceae	Taylorella	64	0	1606	0	4	0	0	6	58	20	6	0	0	0
Bacteria	Pseudomonadota	Gammaproteobacteria	Xanthomonadales	Xanthomonadaceae	Pseudoxanthomonas	26	0	0	30	1201	30	36	151	75	66	128	0	8	0
Bacteria	Pseudomonadota	Betaproteobacteria	Nitrosomonadales	Nitrosomonadaceae	Nitrosomonas	0	204	2	1269	195	0	4	10	0	0	42	6	0	0
Bacteria	Pseudomonadota	Alphaproteobacteria	Pelagibacterales	Pelagibacteraceae	Candidatus Pelagibacter	264	14	1116	134	154	28	0	0	0	0	10	0	0	0
Bacteria	Bacteroidota	Cytophagia	Cytophagales	Cyclobacteriaceae	Echinicola	48	0	52	1051	415	12	74	0	0	12	0	32	0	0
Bacteria	Fusobacteria	Fusobacteriia	Fusobacteriales	Leptotrichiaceae	Sebaldella	556	18	234	426	286	164	0	0	0	8	0	0	0	0
Bacteria	Pseudomonadota	Betaproteobacteria	Nitrosomonadales	Methylophilaceae	Methylophilus	0	0	38	40	1602	0	0	0	0	0	0	0	0	0
Bacteria	Acidobacteria	Acidobacteriia	Acidobacteriales	Acidobacteriaceae	Granulicella	0	0	0	447	1203	26	0	0	0	0	0	0	0	0
Bacteria	Pseudomonadota	Gammaproteobacteria	Enterobacterales	Enterobacteriaceae	Raoultella	18	44	574	68	144	372	58	6	0	0	166	202	22	0
Bacteria	Cyanobacteria	NA	Nostocales	Aphanizomenonaceae	Cylindrospermopsis	30	968	142	0	66	417	0	0	0	0	0	0	0	0
Bacteria	Bacillota	Clostridia	Thermoanaerobacterales	Thermoanaerobacterales Family III. Incertae Sedis	Caldicellulosiruptor	787	20	48	166	116	479	0	0	0	0	0	0	0	0
Bacteria	Actinomycetota	Actinomycetes	Pseudonocardiales	Pseudonocardiaceae	Actinokineospora	10	1492	4	60	26	0	0	10	0	0	0	0	0	0
Bacteria	Tenericutes	Mollicutes	Mycoplasmatales	Mycoplasmataceae	Mycoplasma	180	10	250	748	30	200	154	0	0	8	0	0	0	0
Bacteria	Pseudomonadota	Deltaproteobacteria	Myxococcales	Myxococcaceae	Myxococcus	12	0	36	1339	120	14	0	30	0	0	0	10	8	0
Bacteria	Pseudomonadota	Alphaproteobacteria	Sphingomonadales	Sphingomonadaceae	Sphingopyxis	38	0	116	196	640	98	0	74	14	0	0	326	42	0
Bacteria	Pseudomonadota	Gammaproteobacteria	Alteromonadales	Alteromonadaceae	Alteromonas	344	4	612	82	278	0	0	0	0	0	202	0	0	0
Bacteria	Pseudomonadota	Deltaproteobacteria	Desulfovibrionales	Desulfovibrionaceae	Pseudodesulfovibrio	0	0	436	761	72	231	0	0	0	0	0	0	0	0
Bacteria	Bacteroidota	Cytophagia	Cytophagales	Hymenobacteraceae	Pontibacter	64	954	68	205	200	0	0	0	0	0	0	0	0	0
Bacteria	Chlamydiae	Chlamydiia	Parachlamydiales	Parachlamydiaceae	Candidatus Protochlamydia	0	0	520	287	554	0	114	0	0	0	0	0	0	0
Bacteria	Actinomycetota	Actinomycetes	Streptosporangiales	Streptosporangiaceae	Nonomuraea	186	0	178	231	796	14	0	66	0	0	2	0	0	0
Bacteria	Bacillota	Bacilli	Lactobacillales	Carnobacteriaceae	Carnobacterium	190	16	76	357	67	32	50	0	16	186	466	0	0	0
Bacteria	Bacillota	Clostridia	Eubacteriales	Lachnospiraceae	Butyrivibrio	56	0	64	1099	217	0	0	0	0	0	0	0	0	0
Bacteria	Pseudomonadota	Gammaproteobacteria	Aeromonadales	Aeromonadaceae	Aeromonas	208	12	42	240	785	60	0	37	0	0	24	6	22	0
Bacteria	Pseudomonadota	Gammaproteobacteria	Pasteurellales	Pasteurellaceae	Mannheimia	0	0	106	670	566	2	66	0	0	0	0	0	0	0
Bacteria	Pseudomonadota	Gammaproteobacteria	Xanthomonadales	Xanthomonadaceae	Pseudolysobacter	456	0	380	312	244	0	0	0	0	0	0	0	0	0
Bacteria	Pseudomonadota	Deltaproteobacteria	Desulfobacterales	Desulfobacteraceae	Desulfosarcina	14	0	30	0	1331	16	0	0	0	0	0	0	0	0
Bacteria	Pseudomonadota	Alphaproteobacteria	Hyphomicrobiales	Rhizobiaceae	Sinorhizobium	178	0	90	590	284	232	0	10	0	0	2	0	0	0
Bacteria	Pseudomonadota	Gammaproteobacteria	Chromatiales	Chromatiaceae	Thiodictyon	190	100	544	359	156	34	0	0	0	0	0	0	0	0
Bacteria	Actinomycetota	Coriobacteriia	Coriobacteriales	Coriobacteriaceae	Collinsella	424	0	0	505	450	0	0	0	0	0	0	0	0	0
Bacteria	Pseudomonadota	Alphaproteobacteria	Rhodospirillales	Acetobacteraceae	Acetobacter	0	0	0	0	1273	42	0	0	0	0	48	0	14	0
Bacteria	Deinococcus-Thermus	Deinococci	Deinococcales	Deinococcaceae	Deinococcus	28	16	30	488	600	10	0	14	0	0	166	16	0	0
Bacteria	Pseudomonadota	Alphaproteobacteria	Rickettsiales	Candidatus Midichloriaceae	Candidatus Midichloria	0	0	0	222	1138	0	0	0	0	0	0	0	0	0
Bacteria	Pseudomonadota	Gammaproteobacteria	Enterobacterales	Morganellaceae	Providencia	248	376	246	178	227	14	2	8	32	0	18	0	10	0
Bacteria	Bacteroidota	Flavobacteriia	Flavobacteriales	Flavobacteriaceae	Lacinutrix	0	0	94	71	898	36	258	0	0	0	0	0	0	0
Bacteria	Bacillota	Bacilli	Lactobacillales	Lactobacillaceae	Ligilactobacillus	648	0	24	568	108	0	0	0	0	0	0	0	0	0
Bacteria	Planctomycetota	Planctomycetia	Planctomycetales	Planctomycetaceae	Gimesia	218	0	548	124	426	30	0	0	0	0	0	0	0	0
Bacteria	Pseudomonadota	Betaproteobacteria	Burkholderiales	Comamonadaceae	Rhodoferax	154	0	0	30	551	34	0	521	0	0	0	30	18	0
Bacteria	Actinomycetota	Actinomycetes	Pseudonocardiales	Pseudonocardiaceae	Kutzneria	12	0	89	737	423	0	0	26	0	0	49	0	0	0
Bacteria	Pseudomonadota	Alphaproteobacteria	Hyphomicrobiales	Rhizobiaceae	Shinella	0	0	0	424	590	38	0	54	0	0	0	206	20	0
Bacteria	Cyanobacteria	NA	Nostocales	Aphanizomenonaceae	Dolichospermum	0	0	0	66	235	427	0	0	0	251	315	0	26	0
Bacteria	Pseudomonadota	Alphaproteobacteria	Kordiimonadales	Kordiimonadaceae	Kordiimonas	0	0	180	127	4	994	0	0	0	0	0	0	0	0
Bacteria	Pseudomonadota	Alphaproteobacteria	Rhodobacterales	Paracoccaceae	Paracoccus	84	0	206	546	357	21	0	38	0	0	0	52	0	0
Bacteria	Pseudomonadota	Gammaproteobacteria	Alteromonadales	Alteromonadaceae	Paraglaciecola	146	22	306	548	18	217	0	0	0	0	41	0	0	0
Bacteria	Cyanobacteria	NA	Chroococcales	Microcystaceae	Microcystis	50	0	0	86	1009	14	0	0	0	115	0	0	0	0
Bacteria	Bacteroidota	Flavobacteriia	Flavobacteriales	Flavobacteriaceae	Oceanihabitans	0	0	0	8	1264	0	0	0	0	0	0	0	0	0
Bacteria	Pseudomonadota	Alphaproteobacteria	Rhodospirillales	Stellaceae	Stella	0	0	0	1167	85	0	0	13	0	0	2	0	0	0
Bacteria	Bacillota	Bacilli	Bacillales	Planococcaceae	Sporosarcina	82	0	58	370	711	0	28	0	0	0	2	0	0	0
Bacteria	Planctomycetota	Planctomycetia	Gemmatales	Gemmataceae	Gemmata	20	0	0	744	375	104	0	0	0	0	0	0	0	0
Bacteria	Bacillota	Clostridia	Eubacteriales	Clostridiaceae	Paraclostridium	28	44	76	1080	0	0	0	0	0	0	0	0	0	0
Bacteria	Pseudomonadota	Betaproteobacteria	Burkholderiales	Comamonadaceae	Diaphorobacter	0	0	436	8	46	24	0	694	0	0	0	8	12	0
Bacteria	Chloroflexi	Ktedonobacteria	Ktedonobacterales	Ktedonosporobacteraceae	Ktedonosporobacter	0	0	0	342	848	0	0	0	0	0	0	14	0	0
Bacteria	Pseudomonadota	Gammaproteobacteria	Alteromonadales	Colwelliaceae	Thalassotalea	122	0	20	40	1017	0	0	0	0	0	0	0	0	0
Bacteria	Actinomycetota	Actinomycetes	Propionibacteriales	Nocardioidaceae	Pimelobacter	42	0	16	477	635	4	14	0	0	0	0	6	0	0
Bacteria	Bacillota	Bacilli	Bacillales	Bacillaceae	Metabacillus	564	218	216	174	0	0	12	0	0	0	8	0	0	0
Bacteria	Actinomycetota	Actinomycetes	Micrococcales	Microbacteriaceae	Agromyces	46	0	182	208	620	32	0	40	0	44	4	0	0	0
Bacteria	Pseudomonadota	Alphaproteobacteria	Sphingomonadales	Sphingomonadaceae	Rhizorhabdus	0	0	0	66	795	36	0	8	54	104	0	100	0	0
Bacteria	Actinomycetota	Actinomycetes	Streptosporangiales	Nocardiopsaceae	Nocardiopsis	42	706	88	84	122	28	0	44	0	0	0	0	12	8
Bacteria	Bacillota	Bacilli	Bacillales	Bacillaceae	Pontibacillus	0	260	514	158	194	0	0	0	0	0	0	0	0	0
Bacteria	Bacillota	Erysipelotrichia	Erysipelotrichales	Turicibacteraceae	Turicibacter	74	824	16	0	0	0	0	0	0	0	212	0	0	0
Bacteria	Pseudomonadota	Betaproteobacteria	Neisseriales	Neisseriaceae	Wielerella	0	1126	0	0	0	0	0	0	0	0	0	0	0	0
Bacteria	Actinomycetota	Actinomycetes	Streptomycetales	Streptomycetaceae	Yinghuangia	127	86	149	472	187	103	0	0	0	0	0	0	0	0
Bacteria	Pseudomonadota	Gammaproteobacteria	Enterobacterales	Erwiniaceae	Mixta	0	0	0	60	22	290	14	18	0	0	160	359	191	0
Bacteria	Bacillota	Bacilli	Bacillales	Staphylococcaceae	Mammaliicoccus	0	0	634	271	199	0	0	0	0	0	0	0	0	0
Bacteria	Pseudomonadota	Betaproteobacteria	Burkholderiales	Alcaligenaceae	Pigmentiphaga	0	0	0	580	387	0	0	104	0	0	0	0	0	0
Bacteria	Actinomycetota	Actinomycetes	Micrococcales	Microbacteriaceae	Clavibacter	0	0	0	524	475	10	0	44	0	18	0	0	0	0
Bacteria	Pseudomonadota	Betaproteobacteria	Burkholderiales	Oxalobacteraceae	Herbaspirillum	0	0	118	35	464	46	12	144	0	78	106	59	0	2
Bacteria	Cyanobacteria	NA	Nostocales	Tolypothrichaceae	Tolypothrix	918	0	0	40	0	0	0	0	0	0	102	0	0	0
Bacteria	Pseudomonadota	Alphaproteobacteria	Rhodobacterales	Paracoccaceae	Cereibacter	0	6	58	22	938	4	0	8	0	0	0	22	0	0
Bacteria	Actinomycetota	Actinomycetes	Pseudonocardiales	Pseudonocardiaceae	Saccharopolyspora	448	20	28	12	224	19	0	24	0	0	254	22	6	0
Bacteria	Bacillota	Bacilli	Bacillales	Paenibacillaceae	Saccharibacillus	0	28	0	636	385	0	0	0	0	0	0	0	0	0
Bacteria	Pseudomonadota	Gammaproteobacteria	Enterobacterales	Enterobacteriaceae	Pseudocitrobacter	0	0	0	0	0	1048	0	0	0	0	0	0	0	0
Bacteria	Pseudomonadota	Alphaproteobacteria	Rhodobacterales	Paracoccaceae	Rhodobacter	68	0	54	650	211	60	0	4	0	0	0	0	0	0
Bacteria	Pseudomonadota	Gammaproteobacteria	Enterobacterales	Enterobacteriaceae	Lelliottia	0	0	0	469	0	301	18	190	0	0	0	62	6	0
Bacteria	Actinomycetota	Actinomycetes	Corynebacteriales	Tsukamurellaceae	Tsukamurella	0	8	174	209	276	0	78	8	30	244	12	6	0	0
Bacteria	Pseudomonadota	Gammaproteobacteria	Thiotrichales	Francisellaceae	Francisella	0	0	332	52	392	12	0	0	0	0	251	0	0	0
Bacteria	Pseudomonadota	Gammaproteobacteria	Enterobacterales	Pectobacteriaceae	Pectobacterium	46	12	30	6	214	326	136	24	0	0	104	110	26	0
Bacteria	Bacillota	Bacilli	Bacillales	Bacillaceae	Halalkalibacterium (ex Joshi et al. 2022)	0	0	0	181	849	0	0	0	0	0	0	0	0	0
Bacteria	Bacillota	Clostridia	Thermoanaerobacterales	Thermoanaerobacteraceae	Thermacetogenium	59	13	16	599	0	322	0	0	0	0	0	0	0	0
Bacteria	Bacillota	Bacilli	Bacillales	Bacillaceae	Peribacillus	30	124	26	444	300	0	84	0	0	0	0	0	0	0
Bacteria	Cyanobacteria	NA	Nostocales	Aphanizomenonaceae	Sphaerospermopsis	0	8	18	116	842	20	0	0	0	0	0	0	0	0
Bacteria	Fusobacteria	Fusobacteriia	Fusobacteriales	Leptotrichiaceae	Leptotrichia	388	28	206	242	112	20	0	0	0	0	0	0	0	0
Bacteria	Actinomycetota	Actinomycetes	Micrococcales	Microbacteriaceae	Salinibacterium	36	0	0	617	148	6	0	0	0	0	123	0	58	0
Bacteria	Bacillota	Negativicutes	Veillonellales	Veillonellaceae	Veillonella	270	142	170	262	6	54	80	0	0	0	0	0	0	0
Bacteria	Pseudomonadota	Deltaproteobacteria	Desulfuromonadales	Geobacteraceae	Geotalea	952	0	22	0	10	0	0	0	0	0	0	0	0	0
Bacteria	Actinomycetota	Actinomycetes	Micrococcales	Microbacteriaceae	Rathayibacter	218	38	74	441	140	10	0	30	14	0	0	0	4	0
Bacteria	Pseudomonadota	Deltaproteobacteria	Myxococcales	Myxococcaceae	Corallococcus	0	16	0	175	744	12	0	6	0	0	0	12	0	0
Bacteria	Pseudomonadota	Alphaproteobacteria	Caulobacterales	Caulobacteraceae	Brevundimonas	98	0	54	179	400	66	0	24	0	0	112	30	0	0
Bacteria	Bacillota	Bacilli	Lactobacillales	Lactobacillaceae	Liquorilactobacillus	0	0	0	938	16	0	0	0	0	0	0	0	0	0
Bacteria	Pseudomonadota	Alphaproteobacteria	Hyphomicrobiales	Boseaceae	Bosea	26	0	58	240	200	86	24	55	0	0	256	0	8	0
Bacteria	Pseudomonadota	Gammaproteobacteria	Vibrionales	Vibrionaceae	Photobacterium	118	78	252	110	369	22	0	0	0	0	0	0	0	0
Bacteria	Pseudomonadota	Oligoflexia	Bdellovibrionales	Pseudobdellovibrionaceae	Pseudobdellovibrio	20	0	208	357	359	0	0	0	0	0	0	0	0	0
Bacteria	Pseudomonadota	Betaproteobacteria	Burkholderiales	Sphaerotilaceae	Schlegelella	0	0	548	120	231	0	0	44	0	0	0	0	0	0
Bacteria	Pseudomonadota	Gammaproteobacteria	Oceanospirillales	Hahellaceae	Hahella	0	0	914	0	24	0	0	0	0	4	0	0	0	0
Bacteria	Pseudomonadota	Gammaproteobacteria	Xanthomonadales	Rhodanobacteraceae	Dyella	0	0	54	682	107	30	0	42	0	0	0	0	26	0
Bacteria	Cyanobacteria	NA	Synechococcales	Merismopediaceae	Synechocystis	200	0	0	232	8	484	0	10	0	0	6	0	0	0
Bacteria	Pseudomonadota	Deltaproteobacteria	Desulfovibrionales	Desulfomicrobiaceae	Desulfomicrobium	0	0	52	0	636	0	54	6	0	0	192	0	0	0
Bacteria	Bacillota	Bacilli	Bacillales	Bacillaceae	Radiobacillus	0	0	24	0	915	0	0	0	0	0	0	0	0	0
Bacteria	Bacillota	Clostridia	Eubacteriales	Proteinivoraceae	Alkalicella	722	22	70	108	0	0	0	0	0	0	16	0	0	0
Bacteria	Actinomycetota	Actinomycetes	Micromonosporales	Micromonosporaceae	Plantactinospora	0	44	4	228	569	64	0	10	0	0	0	0	18	0
Bacteria	Bacillota	Bacilli	Lactobacillales	Aerococcaceae	Aerococcus	690	0	0	208	35	0	0	0	0	0	0	0	0	0
Bacteria	Bacteroidota	Flavobacteriia	Flavobacteriales	Weeksellaceae	Apibacter	18	0	338	442	128	0	0	0	0	0	0	0	0	0
Bacteria	Verrucomicrobia	Verrucomicrobiae	Verrucomicrobiales	Akkermansiaceae	Akkermansia	73	16	52	114	8	662	0	0	0	0	0	0	0	0
Bacteria	Pseudomonadota	Alphaproteobacteria	Hyphomicrobiales	Rhizobiaceae	Ensifer	0	456	44	168	25	76	6	68	0	58	6	2	0	14
Bacteria	Pseudomonadota	Gammaproteobacteria	Enterobacterales	Enterobacteriaceae	Yokenella	18	0	0	0	0	16	0	0	0	0	10	878	0	0
Bacteria	Bacillota	Clostridia	Eubacteriales	Peptostreptococcaceae	Romboutsia	108	280	136	149	48	38	0	0	0	47	112	0	0	0
Bacteria	Cyanobacteria	NA	Pseudanabaenales	Pseudanabaenaceae	Pseudanabaena	34	18	858	8	0	0	0	0	0	0	0	0	0	0
Bacteria	Pseudomonadota	Deltaproteobacteria	Desulfovibrionales	Desulfovibrionaceae	Salidesulfovibrio	0	0	0	98	0	0	226	0	58	251	206	68	0	10
Bacteria	Cyanobacteria	NA	Nostocales	Hapalosiphonaceae	Fischerella	291	40	280	171	0	0	52	0	0	70	10	0	0	0
Bacteria	Pseudomonadota	Alphaproteobacteria	Hyphomicrobiales	Methylobacteriaceae	Methylorubrum	0	0	10	472	195	12	0	56	0	0	0	148	8	0
Bacteria	Actinomycetota	Actinomycetes	Micrococcales	Microbacteriaceae	Cryobacterium	0	24	416	236	173	10	0	42	0	0	0	0	0	0
Bacteria	Pseudomonadota	Deltaproteobacteria	Myxococcales	Anaeromyxobacteraceae	Anaeromyxobacter	16	0	0	486	382	0	8	6	0	0	0	0	0	0
Bacteria	Bacteroidota	Bacteroidia	Bacteroidales	Muribaculaceae	Duncaniella	20	0	828	12	24	8	0	0	0	0	0	0	0	0
Bacteria	Bacteroidota	Flavobacteriia	Flavobacteriales	Flavobacteriaceae	Marixanthomonas	6	752	0	0	0	132	0	0	0	0	0	0	0	0
Bacteria	Bacillota	Bacilli	Lactobacillales	Lactobacillaceae	Lactobacillus	242	0	126	158	212	24	0	0	8	6	40	32	36	0
Bacteria	Actinomycetota	Actinomycetes	Micrococcales	Microbacteriaceae	Microcella	62	0	0	788	0	14	0	0	0	0	0	0	18	0
Bacteria	Actinomycetota	Actinomycetes	Pseudonocardiales	Pseudonocardiaceae	Actinoalloteichus	0	0	90	326	284	8	0	0	0	0	170	0	0	4
Bacteria	Actinomycetota	Actinomycetes	Micrococcales	Microbacteriaceae	Protaetiibacter	0	0	0	635	218	24	0	0	0	0	0	0	0	0
Bacteria	Cyanobacteria	NA	Nostocales	Nostocaceae	Trichormus	252	136	64	305	0	120	0	0	0	0	0	0	0	0
Bacteria	Pseudomonadota	Alphaproteobacteria	Rhodobacterales	Roseobacteraceae	Roseovarius	37	6	0	768	46	0	0	16	0	0	0	0	0	0
Bacteria	Bacteroidota	Flavobacteriia	Flavobacteriales	Flavobacteriaceae	Aureibaculum	168	44	206	210	174	66	4	0	0	0	0	0	0	0
Bacteria	Cyanobacteria	NA	Nostocales	Aphanizomenonaceae	Anabaenopsis	318	186	300	68	0	0	0	0	0	0	0	0	0	0
Bacteria	Pseudomonadota	Alphaproteobacteria	Hyphomicrobiales	Hyphomicrobiaceae	Hyphomicrobium	20	0	0	588	250	3	0	0	0	0	0	8	0	0
Bacteria	Pseudomonadota	Gammaproteobacteria	Xanthomonadales	Xanthomonadaceae	Luteimonas	114	34	0	401	155	118	8	38	0	0	0	0	0	0
Bacteria	Pseudomonadota	Gammaproteobacteria	Enterobacterales	Enterobacteriaceae	Buttiauxella	0	0	0	12	68	156	514	0	8	0	10	0	100	0
Bacteria	Bacillota	Bacilli	Lactobacillales	Enterococcaceae	Vagococcus	46	4	276	262	26	246	0	0	0	0	0	0	0	0
Bacteria	Bacillota	Clostridia	Thermoanaerobacterales	Thermoanaerobacteraceae	Moorella	0	0	0	254	493	112	0	0	0	0	0	0	0	0
Bacteria	Pseudomonadota	Gammaproteobacteria	Oceanospirillales	Oceanospirillaceae	Marinobacterium	0	0	0	0	856	0	0	0	0	0	0	0	0	0
Bacteria	Pseudomonadota	Betaproteobacteria	Neisseriales	Neisseriaceae	Crenobacter	0	0	0	0	852	0	0	2	0	0	0	0	0	0
Bacteria	Pseudomonadota	Alphaproteobacteria	Rhodobacterales	Roseobacteraceae	Salipiger	12	0	0	249	546	34	0	8	0	0	0	0	0	0
Bacteria	Bacteroidota	Flavobacteriia	Flavobacteriales	Flavobacteriaceae	Muricauda	14	16	26	544	138	44	0	6	0	0	22	0	38	0
Bacteria	Bacteroidota	Flavobacteriia	Flavobacteriales	Flavobacteriaceae	Psychroflexus	54	222	94	478	0	0	0	0	0	0	0	0	0	0
Bacteria	Bacteroidota	Flavobacteriia	Flavobacteriales	Flavobacteriaceae	Costertonia	152	0	0	570	58	50	0	0	0	0	0	0	0	0
Bacteria	Pseudomonadota	Betaproteobacteria	Burkholderiales	Comamonadaceae	Alicycliphilus	0	8	0	160	0	0	0	642	0	0	0	0	0	0
Bacteria	Cyanobacteria	NA	Chroococcales	Aphanothecaceae	Gloeothece	690	116	0	0	0	0	0	0	0	0	0	0	0	0
Bacteria	Actinomycetota	Actinomycetes	Streptomycetales	Streptomycetaceae	Kitasatospora	0	0	38	185	509	8	0	24	0	0	30	6	0	0
Bacteria	Pseudomonadota	Alphaproteobacteria	Hyphomicrobiales	Aurantimonadaceae	Aureimonas	38	242	116	0	339	12	0	10	0	0	0	36	0	0
Bacteria	Pseudomonadota	Alphaproteobacteria	Hyphomicrobiales	Beijerinckiaceae	Beijerinckia	4	0	0	327	432	4	0	0	0	0	0	24	0	0
Bacteria	Pseudomonadota	Alphaproteobacteria	Sphingomonadales	Erythrobacteraceae	Qipengyuania	0	0	0	475	298	0	0	0	0	0	0	0	16	0
Bacteria	Bacteroidota	Flavobacteriia	Flavobacteriales	Flavobacteriaceae	Maribacter	162	0	52	60	456	32	0	0	26	0	0	0	0	0
Bacteria	Pseudomonadota	Gammaproteobacteria	Enterobacterales	Pectobacteriaceae	Brenneria	16	0	0	731	0	40	0	0	0	0	0	0	0	0
Bacteria	Pseudomonadota	Gammaproteobacteria	Xanthomonadales	Rhodanobacteraceae	Luteibacter	0	0	0	91	536	44	4	18	0	0	0	80	14	0
Bacteria	Bacillota	Bacilli	Bacillales	NA	Gemella	146	0	170	404	64	0	0	0	0	0	0	0	0	0
Bacteria	Bacillota	Negativicutes	Veillonellales	Veillonellaceae	Megasphaera	684	34	0	48	18	0	0	0	0	0	0	0	0	0
Bacteria	Pseudomonadota	Alphaproteobacteria	Rhodospirillales	Acetobacteraceae	Roseomonas	28	118	50	187	240	56	0	62	0	0	0	22	10	0
Bacteria	Actinomycetota	Actinomycetes	Micrococcales	Intrasporangiaceae	Phycicoccus	481	0	0	189	78	4	0	20	0	0	0	0	0	0
Bacteria	Pseudomonadota	Betaproteobacteria	Burkholderiales	Comamonadaceae	Verminephrobacter	0	0	0	447	77	0	0	247	0	0	0	0	0	0
Bacteria	Nitrospirae	Nitrospira	Nitrospirales	Nitrospiraceae	Nitrospira	0	0	0	119	622	30	0	0	0	0	0	0	0	0
Bacteria	Bacillota	Bacilli	Bacillales	Bacillaceae	Fictibacillus	0	0	0	114	429	0	4	24	48	0	64	48	40	0
Bacteria	Bacteroidota	Flavobacteriia	Flavobacteriales	Weeksellaceae	Elizabethkingia	86	0	160	344	36	0	22	0	0	0	118	0	0	0
Bacteria	Bacillota	Clostridia	Eubacteriales	Lachnospiraceae	Blautia	70	30	98	148	408	10	0	0	0	0	0	0	0	0
Bacteria	Bacillota	Bacilli	Bacillales	Bacillaceae	Evansella	26	10	618	56	50	0	0	0	0	0	0	0	0	0
Bacteria	Pseudomonadota	Gammaproteobacteria	Orbales	Orbaceae	Gilliamella	0	0	0	50	699	10	0	0	0	0	0	0	0	0
Bacteria	Pseudomonadota	Deltaproteobacteria	Myxococcales	Archangiaceae	Archangium	42	0	0	205	495	6	0	10	0	0	0	0	0	0
Bacteria	Gemmatimonadetes	Gemmatimonadetes	Gemmatimonadales	Gemmatimonadaceae	Gemmatirosa	12	0	0	326	362	36	0	16	0	0	0	0	0	0
Bacteria	Pseudomonadota	Gammaproteobacteria	Enterobacterales	Hafniaceae	Hafnia	108	0	187	308	68	78	0	0	0	0	0	0	0	0
Bacteria	Pseudomonadota	Deltaproteobacteria	Myxococcales	Labilitrichaceae	Labilithrix	676	0	0	22	22	0	0	16	0	0	0	0	0	0
Bacteria	Pseudomonadota	Alphaproteobacteria	Hyphomicrobiales	Nitrobacteraceae	Rhodopseudomonas	20	0	12	481	66	44	16	6	0	18	0	66	0	6
Bacteria	Bacteroidota	NA	Bacteroidetes Order II. Incertae sedis	Rhodothermaceae	Salinibacter	160	0	66	178	278	38	0	0	0	0	14	0	0	0
Bacteria	Actinomycetota	Actinomycetes	Micrococcales	Micrococcaceae	Glutamicibacter	0	0	0	465	256	0	0	4	0	0	0	0	8	0
Bacteria	Pseudomonadota	Deltaproteobacteria	Desulfovibrionales	Desulfovibrionaceae	Desulfovibrio	8	0	8	494	180	0	26	10	0	0	0	0	2	0
Bacteria	Bacillota	Negativicutes	Selenomonadales	Selenomonadaceae	Megamonas	86	0	564	66	0	0	8	0	0	0	0	0	0	0
Bacteria	Planctomycetota	Planctomycetia	Pirellulales	Pirellulaceae	Roseimaritima	34	0	0	629	48	6	0	6	0	0	0	0	0	0
Bacteria	Bacillota	Bacilli	Bacillales	Bacillaceae	Parageobacillus	6	0	0	710	0	4	0	0	0	0	0	0	0	0
Bacteria	Pseudomonadota	Alphaproteobacteria	Sphingomonadales	Erythrobacteraceae	Erythrobacter	12	0	8	425	218	14	0	4	0	0	6	4	24	0
Bacteria	Pseudomonadota	Betaproteobacteria	Burkholderiales	Burkholderiaceae	Mycoavidus	0	0	0	189	504	22	0	0	0	0	0	0	0	0
Bacteria	Pseudomonadota	Gammaproteobacteria	Enterobacterales	Enterobacteriaceae	Jejubacter	0	0	0	90	0	218	88	192	0	66	14	36	0	0
Bacteria	Pseudomonadota	Gammaproteobacteria	Alteromonadales	Moritellaceae	Moritella	86	0	244	22	40	0	134	0	0	0	164	8	0	0
Bacteria	Bacillota	Bacilli	Bacillales	NA	Exiguobacterium	56	0	40	593	0	0	0	0	0	0	0	0	0	0
Bacteria	Bacillota	Bacilli	Lactobacillales	Lactobacillaceae	Weissella	26	18	82	132	427	0	0	0	0	0	0	0	0	0
Bacteria	Bacteroidota	Flavobacteriia	Flavobacteriales	Flavobacteriaceae	Lutibacter	16	0	88	407	173	0	0	0	0	0	0	0	0	0
Bacteria	Pseudomonadota	Gammaproteobacteria	Chromatiales	Chromatiaceae	Nitrosococcus	416	0	42	142	77	0	0	4	0	0	0	0	0	0
Bacteria	Pseudomonadota	Gammaproteobacteria	Enterobacterales	Morganellaceae	Photorhabdus	14	0	60	132	203	0	0	0	0	0	0	14	0	258
Bacteria	Deferribacteres	Deferribacteres	Deferribacterales	Flexistipitaceae	Flexistipes	194	0	168	216	102	0	0	0	0	0	0	0	0	0
Bacteria	Actinomycetota	Actinomycetes	Micrococcales	Microbacteriaceae	Marisediminicola	0	0	666	12	0	0	0	0	0	0	0	0	0	0
Bacteria	Bacillota	Bacilli	Lactobacillales	Lactobacillaceae	Leuconostoc	66	0	262	46	282	0	0	0	0	0	0	0	14	0
Bacteria	Actinomycetota	Actinomycetes	Streptosporangiales	Thermomonosporaceae	Thermomonospora	18	0	0	634	6	0	0	10	0	0	0	0	0	0
Bacteria	Bacteroidota	Flavobacteriia	Flavobacteriales	Flavobacteriaceae	Aegicerativicinus	584	0	78	0	0	0	6	0	0	0	0	0	0	0
Bacteria	Pseudomonadota	Alphaproteobacteria	Rhodospirillales	Rhodospirillaceae	Rhodospirillum	0	0	192	200	243	0	0	30	0	0	0	0	0	0
Bacteria	Pseudomonadota	Alphaproteobacteria	Rhodobacterales	Roseobacteraceae	Phaeobacter	0	0	0	46	20	22	307	0	0	0	105	0	164	0
Bacteria	Verrucomicrobia	NA	NA	NA	Methylacidimicrobium	0	0	0	533	108	20	0	0	0	0	0	0	0	0
Bacteria	Pseudomonadota	Alphaproteobacteria	Rhodobacterales	Roseobacteraceae	Sulfitobacter	0	0	0	16	498	2	0	14	0	0	0	129	0	0
Bacteria	Pseudomonadota	Gammaproteobacteria	Pseudomonadales	Pseudomonadaceae	Azotobacter	14	0	20	14	247	128	0	6	0	0	26	54	150	0
Bacteria	Actinomycetota	Actinomycetes	Micrococcales	Intrasporangiaceae	Janibacter	0	0	32	535	79	0	0	0	0	12	0	0	0	0
Bacteria	Bacillota	Clostridia	Eubacteriales	Oscillospiraceae	Ruminiclostridium	0	0	176	0	481	0	0	0	0	0	0	0	0	0
Bacteria	Chlorobi	Chlorobia	Chlorobiales	Chlorobiaceae	Pelodictyon	282	0	178	190	4	0	0	0	0	0	0	0	0	0
Bacteria	Cyanobacteria	NA	Oscillatoriales	Microcoleaceae	Microcoleus	60	0	222	342	0	20	0	0	0	0	0	0	0	0
Bacteria	Actinomycetota	Actinomycetes	Micromonosporales	Micromonosporaceae	Actinocatenispora	26	0	14	232	333	15	0	18	0	0	0	0	4	0
Bacteria	Actinomycetota	Actinomycetes	Micrococcales	Dermabacteraceae	Brachybacterium	18	46	52	192	313	6	6	8	0	0	0	0	0	0
Bacteria	Pseudomonadota	Betaproteobacteria	Burkholderiales	Burkholderiaceae	Pandoraea	0	0	194	169	26	24	0	172	0	0	56	0	0	0
Bacteria	Bacillota	Bacilli	Bacillales	Bacillaceae	Neobacillus	62	0	0	358	88	120	0	0	0	0	0	0	0	0
Bacteria	Actinomycetota	Actinomycetes	Micrococcales	Micrococcaceae	Micrococcus	22	0	20	226	202	158	0	0	0	0	0	0	0	0
Bacteria	Bacteroidota	Chitinophagia	Chitinophagales	Chitinophagaceae	Chitinophaga	80	0	180	234	46	0	0	0	0	0	80	0	0	0
Bacteria	Pseudomonadota	Gammaproteobacteria	Enterobacterales	Morganellaceae	Xenorhabdus	144	16	126	40	237	46	6	0	0	0	0	4	0	0
Bacteria	Actinomycetota	Actinomycetes	Propionibacteriales	Propionibacteriaceae	Microlunatus	0	264	12	228	104	0	0	4	0	4	0	0	0	0
Bacteria	Pseudomonadota	Alphaproteobacteria	Rhodospirillales	Rhodospirillaceae	Hypericibacter	190	0	62	196	0	0	77	19	0	64	0	0	8	0
Bacteria	Bacteroidota	Cytophagia	Cytophagales	Cyclobacteriaceae	Algoriphagus	222	0	206	30	158	0	0	0	0	0	0	0	0	0
Bacteria	Pseudomonadota	Alphaproteobacteria	Hyphomicrobiales	Nitrobacteraceae	Tardiphaga	0	0	0	440	162	0	0	0	0	0	0	2	0	8
Bacteria	Actinomycetota	Actinomycetes	Micrococcales	Promicromonosporaceae	Xylanimonas	0	0	36	6	542	4	0	12	0	0	0	0	0	0
Bacteria	Actinomycetota	Actinomycetes	Actinomycetales	Actinomycetaceae	Trueperella	0	0	0	168	428	0	0	0	0	0	0	0	0	0
Bacteria	Bacillota	Clostridia	Eubacteriales	Clostridiaceae	Crassaminicella	242	0	0	131	222	0	0	0	0	0	0	0	0	0
Bacteria	Bacillota	Clostridia	Eubacteriales	Eubacteriaceae	Acetobacterium	46	0	118	146	274	0	0	0	0	0	0	0	0	0
Bacteria	Bacteroidota	Flavobacteriia	Flavobacteriales	Flavobacteriaceae	Antarcticibacterium	54	0	226	224	24	0	0	0	0	0	44	0	8	0
Bacteria	Pseudomonadota	Alphaproteobacteria	Sphingomonadales	Erythrobacteraceae	Croceibacterium	0	0	0	0	579	0	0	0	0	0	0	0	0	0
Bacteria	Pseudomonadota	Gammaproteobacteria	Enterobacterales	Erwiniaceae	Tatumella	198	0	0	220	134	26	0	0	0	0	0	0	0	0
Bacteria	Bacteroidota	Cytophagia	Cytophagales	Spirosomaceae	Dyadobacter	34	0	0	443	97	0	0	0	0	0	0	0	0	0
Bacteria	Bacillota	Clostridia	Eubacteriales	Lachnospiraceae	Anaerostipes	220	26	199	126	0	0	0	0	0	0	0	0	0	0
Bacteria	Pseudomonadota	Betaproteobacteria	Rhodocyclales	Zoogloeaceae	Azoarcus	0	0	0	88	430	8	0	44	0	0	0	0	0	0
Bacteria	Pseudomonadota	Deltaproteobacteria	Myxococcales	Archangiaceae	Cystobacter	0	0	0	472	6	79	0	12	0	0	0	0	0	0
Bacteria	Pseudomonadota	Deltaproteobacteria	Bradymonadales	Bradymonadaceae	Persicimonas	0	0	0	336	226	2	0	0	0	0	0	0	0	0
Bacteria	Bacillota	Clostridia	Eubacteriales	Peptostreptococcaceae	Clostridioides	96	0	188	206	2	22	30	0	0	0	18	0	0	0
Bacteria	Actinomycetota	Actinomycetes	Propionibacteriales	Propionibacteriaceae	Cutibacterium	0	0	0	511	46	0	0	0	0	0	0	0	0	0
Bacteria	Actinomycetota	Actinomycetes	Pseudonocardiales	Pseudonocardiaceae	Saccharothrix	0	0	60	212	233	14	0	6	0	0	0	0	22	0
Bacteria	Pseudomonadota	Gammaproteobacteria	Vibrionales	Vibrionaceae	Aliivibrio	138	0	44	259	104	0	0	0	0	0	0	0	0	0
Bacteria	Pseudomonadota	Alphaproteobacteria	Hyphomicrobiales	Aurantimonadaceae	Martelella	0	0	0	500	18	2	0	4	0	2	6	4	0	0
Bacteria	Bacteroidota	Cytophagia	Cytophagales	Cytophagaceae	Cytophaga	0	0	24	188	234	90	0	0	0	0	0	0	0	0
Bacteria	Pseudomonadota	Alphaproteobacteria	Hyphomicrobiales	Cohaesibacteraceae	Cohaesibacter	0	0	0	0	533	0	0	0	0	0	0	0	0	0
Bacteria	Pseudomonadota	Betaproteobacteria	Burkholderiales	NA	Xylophilus	0	0	44	0	32	0	0	457	0	0	0	0	0	0
Bacteria	Tenericutes	Mollicutes	Mycoplasmatales	Mycoplasmataceae	Mesomycoplasma	0	0	290	76	50	112	0	0	0	0	0	0	0	0
Bacteria	Calditrichaeota	Calditrichia	Calditrichales	Calditrichaceae	Caldithrix	0	0	0	0	516	10	0	0	0	0	0	0	0	0
Bacteria	Actinomycetota	Actinomycetes	Propionibacteriales	Nocardioidaceae	Aeromicrobium	0	0	18	236	217	22	0	18	0	0	6	0	6	0
Bacteria	Bacteroidota	Cytophagia	Cytophagales	Fulvivirgaceae	Fulvivirga	92	14	166	186	26	8	30	0	0	0	0	0	0	0
Bacteria	Chlamydiae	Chlamydiia	Chlamydiales	Chlamydiaceae	Chlamydia	0	478	0	0	24	0	0	0	0	0	0	0	0	0
Bacteria	Pseudomonadota	Gammaproteobacteria	Oceanospirillales	Saccharospirillaceae	Reinekea	0	0	0	188	234	0	0	0	12	61	0	0	6	0
Bacteria	Planctomycetota	Planctomycetia	Gemmatales	Gemmataceae	Urbifossiella	0	0	0	68	432	0	0	0	0	0	0	0	0	0
Bacteria	Pseudomonadota	Gammaproteobacteria	Enterobacterales	Hafniaceae	Edwardsiella	342	0	0	40	0	0	0	0	0	0	0	6	112	0
Bacteria	Pseudomonadota	Gammaproteobacteria	Enterobacterales	Yersiniaceae	Nissabacter	0	0	272	0	128	6	0	0	0	0	0	94	0	0
Bacteria	Bacillota	Clostridia	Eubacteriales	Cellulosilyticaceae	Cellulosilyticum	0	0	32	186	274	0	0	0	0	0	0	0	0	0
Bacteria	Bacteroidota	Cytophagia	Cytophagales	Flammeovirgaceae	Flammeovirga	70	18	60	64	252	0	0	0	0	0	28	0	0	0
Bacteria	Pseudomonadota	Alphaproteobacteria	Rhodobacterales	Roseobacteraceae	Roseivivax	0	0	0	187	125	175	0	2	0	0	0	0	0	0
Bacteria	Bacteroidota	Flavobacteriia	Flavobacteriales	Flavobacteriaceae	Nonlabens	0	0	54	210	24	185	12	0	0	0	0	0	0	0
Bacteria	Pseudomonadota	Deltaproteobacteria	Myxococcales	Polyangiaceae	Chondromyces	118	0	260	54	22	0	0	0	0	2	0	4	24	0
Bacteria	Dictyoglomi	Dictyoglomia	Dictyoglomales	Dictyoglomaceae	Dictyoglomus	0	0	30	54	0	0	106	0	0	0	200	87	0	0
Bacteria	Pseudomonadota	Alphaproteobacteria	Rhodospirillales	Acetobacteraceae	Komagataeibacter	0	0	18	425	4	9	0	16	0	0	0	0	4	0
Bacteria	Bacillota	Bacilli	Lactobacillales	Lactobacillaceae	Levilactobacillus	90	0	126	229	16	0	0	0	0	0	0	14	0	0
Bacteria	Pseudomonadota	Epsilonproteobacteria	Campylobacterales	Arcobacteraceae	Malaciobacter	70	34	0	101	66	102	0	0	0	12	87	0	0	0
Bacteria	Actinomycetota	Actinomycetes	Micrococcales	Bogoriellaceae	Georgenia	0	0	0	68	374	30	0	0	0	0	0	0	0	0
Bacteria	Actinomycetota	Actinomycetes	Actinomycetales	Actinomycetaceae	Schaalia	58	0	152	112	149	0	0	0	0	0	0	0	0	0
Bacteria	Pseudomonadota	Gammaproteobacteria	Moraxellales	Moraxellaceae	Psychrobacter	32	0	76	205	12	0	0	12	62	0	4	64	0	0
Bacteria	Spirochaetes	Spirochaetia	Brachyspirales	Brachyspiraceae	Brachyspira	94	20	44	0	174	12	10	8	0	8	97	0	0	0
Bacteria	Pseudomonadota	Alphaproteobacteria	Rhodobacterales	Paracoccaceae	Fuscovulum	0	16	28	229	155	20	0	0	14	0	0	0	0	0
Bacteria	Deinococcus-Thermus	Deinococci	Thermales	Thermaceae	Thermus	0	0	0	242	136	0	0	0	0	79	0	0	0	0
Bacteria	Pseudomonadota	Alphaproteobacteria	Hyphomicrobiales	Stappiaceae	Labrenzia	22	0	48	188	8	14	0	0	0	78	84	14	0	0
Bacteria	Pseudomonadota	Betaproteobacteria	Burkholderiales	Comamonadaceae	Ottowia	120	0	0	110	2	0	0	220	0	0	0	0	0	0
Bacteria	Bacteroidota	Cytophagia	Cytophagales	Hymenobacteraceae	Rufibacter	114	10	180	16	0	0	0	0	0	90	26	0	14	0
Bacteria	Cyanobacteria	NA	Chroococcales	Aphanothecaceae	Crocosphaera	428	0	22	0	0	0	0	0	0	0	0	0	0	0
Bacteria	Pseudomonadota	Betaproteobacteria	Burkholderiales	NA	Paucibacter	0	424	20	0	0	0	0	6	0	0	0	0	0	0
Bacteria	Pseudomonadota	Gammaproteobacteria	Cellvibrionales	Microbulbiferaceae	Microbulbifer	2	0	0	208	184	0	0	20	0	0	34	0	0	0
Bacteria	Pseudomonadota	Deltaproteobacteria	Desulfuromonadales	Desulfuromonadaceae	Desulfuromonas	0	0	0	38	92	317	0	0	0	0	0	0	0	0
Bacteria	Pseudomonadota	Alphaproteobacteria	Rhodobacterales	Paracoccaceae	Cognatishimia	0	0	0	0	441	0	0	0	0	0	0	0	0	0
Bacteria	Bacteroidota	Cytophagia	Cytophagales	Cyclobacteriaceae	Belliella	24	20	0	396	0	0	0	0	0	0	0	0	0	0
Bacteria	Bacillota	Bacilli	Lactobacillales	Enterococcaceae	Tetragenococcus	90	0	0	0	5	0	308	34	0	0	0	0	0	0
Bacteria	Bacillota	Bacilli	Bacillales	Bacillaceae	Alkalihalobacillus	172	0	120	50	80	0	0	14	0	0	0	0	0	0
Bacteria	Bacillota	Bacilli	Bacillales	Bacillaceae	Halobacillus	72	0	280	70	8	0	0	0	4	0	0	0	0	0
Bacteria	Actinomycetota	Actinomycetes	Corynebacteriales	Mycobacteriaceae	Mycobacteroides	14	0	72	96	238	0	0	12	0	0	0	0	0	0
Bacteria	Aquificae	Aquificae	Aquificales	Aquificaceae	Hydrogenobaculum	0	0	148	0	0	284	0	0	0	0	0	0	0	0
Bacteria	Pseudomonadota	Alphaproteobacteria	Rhodospirillales	Thalassospiraceae	Thalassospira	0	0	0	410	0	16	0	0	0	0	0	4	0	0
Bacteria	Pseudomonadota	Alphaproteobacteria	Hyphomicrobiales	Rhizobiaceae	Neorhizobium	0	0	26	263	107	0	0	6	0	0	10	0	16	0
Bacteria	Actinomycetota	Actinomycetes	Micrococcales	Brevibacteriaceae	Brevibacterium	36	0	0	48	320	2	0	8	0	0	10	4	0	0
Bacteria	Pseudomonadota	Alphaproteobacteria	Rhodospirillales	Acetobacteraceae	Granulibacter	0	0	0	0	102	248	0	0	0	0	0	70	6	0
Bacteria	Pseudomonadota	Deltaproteobacteria	Myxococcales	Sandaracinaceae	Sandaracinus	0	0	98	10	194	0	0	54	0	68	0	0	0	0
Bacteria	Planctomycetota	Planctomycetia	Pirellulales	Pirellulaceae	Stieleria	24	0	0	327	12	0	0	46	0	0	0	0	0	14
Bacteria	Chlorobi	Chlorobia	Chlorobiales	Chloroherpetonaceae	Chloroherpeton	0	0	0	163	104	0	0	0	0	0	156	0	0	0
Bacteria	Bacillota	Tissierellia	Tissierellales	Acidilutibacteraceae	Acidilutibacter	144	0	0	66	210	0	0	0	0	0	0	0	0	0
Bacteria	Pseudomonadota	Gammaproteobacteria	Pasteurellales	Pasteurellaceae	Histophilus	92	0	242	54	18	14	0	0	0	0	0	0	0	0
Bacteria	Pseudomonadota	Gammaproteobacteria	Oceanospirillales	Halomonadaceae	Kushneria	0	0	74	175	152	14	0	0	0	0	0	0	0	0
Bacteria	Bacillota	Bacilli	Bacillales	Bacillaceae	Salimicrobium	0	0	0	388	26	0	0	0	0	0	0	0	0	0
Bacteria	Actinomycetota	Actinomycetes	Micrococcales	Promicromonosporaceae	Cellulosimicrobium	0	0	26	0	360	6	0	14	0	0	8	0	0	0
Bacteria	Cyanobacteria	NA	Synechococcales	Prochlorococcaceae	Cyanobium	0	58	54	0	197	56	0	4	0	0	0	42	0	0
Bacteria	Actinomycetota	Actinomycetes	Propionibacteriales	Propionibacteriaceae	Tessaracoccus	18	0	0	340	22	10	0	4	0	0	16	0	0	0
Bacteria	NA	Candidatus Babeliae	Candidatus Babeliales	Candidatus Chromulinivoraceae	Candidatus Chromulinivorax	36	0	72	96	183	20	0	0	0	0	0	0	0	0
Bacteria	Pseudomonadota	Alphaproteobacteria	Rhodospirillales	Rhodospirillaceae	Haematospirillum	0	0	0	406	0	0	0	0	0	0	0	0	0	0
Bacteria	Bacteroidota	Cytophagia	Cytophagales	Spirosomaceae	Runella	0	0	30	16	226	4	0	42	88	0	0	0	0	0
Bacteria	Pseudomonadota	Betaproteobacteria	Nitrosomonadales	Methylophilaceae	Candidatus Methylopumilus	64	0	140	172	24	6	0	0	0	0	0	0	0	0
Bacteria	Pseudomonadota	Alphaproteobacteria	Rhodobacterales	Roseobacteraceae	Ruegeria	0	0	0	380	8	0	0	4	0	0	0	12	0	0
Bacteria	Bacillota	Bacilli	Lactobacillales	Lactobacillaceae	Limosilactobacillus	44	10	182	72	46	0	0	0	0	0	50	0	0	0
Bacteria	Pseudomonadota	Gammaproteobacteria	Oceanospirillales	Oleiphilaceae	Oleiphilus	0	0	0	403	0	0	0	0	0	0	0	0	0	0
Bacteria	Ignavibacteriae	Ignavibacteria	Ignavibacteriales	Ignavibacteriaceae	Ignavibacterium	86	0	165	10	126	0	0	0	0	0	16	0	0	0
Bacteria	Pseudomonadota	Alphaproteobacteria	Hyphomicrobiales	Xanthobacteraceae	Labrys	0	0	0	396	4	0	0	2	0	0	0	0	0	0
Bacteria	Pseudomonadota	Gammaproteobacteria	Kangiellales	Kangiellaceae	Kangiella	0	0	54	226	122	0	0	0	0	0	0	0	0	0
Bacteria	Spirochaetes	Spirochaetia	Spirochaetales	Borreliaceae	Borreliella	40	14	34	66	148	4	0	0	0	96	0	0	0	0
Bacteria	Bacillota	Bacilli	Bacillales	Bacillaceae	Gracilibacillus	0	26	0	28	347	0	0	0	0	0	0	0	0	0
Bacteria	Bacteroidota	Bacteroidia	Bacteroidales	Bacteroidaceae	Phocaeicola	84	0	24	96	79	115	0	0	0	0	0	0	0	0
Bacteria	Actinomycetota	Actinomycetes	Streptosporangiales	Nocardiopsaceae	Thermobifida	50	0	36	124	187	0	0	0	0	0	0	0	0	0
Bacteria	Bacillota	Clostridia	Eubacteriales	Lachnospiraceae	Faecalicatena	374	20	0	0	0	0	0	0	0	0	0	0	0	0
Bacteria	Actinomycetota	Actinomycetes	Micrococcales	Microbacteriaceae	Agrococcus	20	0	6	297	50	0	0	0	0	17	0	0	0	0
Bacteria	Pseudomonadota	Deltaproteobacteria	Desulfuromonadales	Syntrophotaleaceae	Syntrophotalea	338	0	0	46	0	6	0	0	0	0	0	0	0	0
Bacteria	Acidobacteria	Acidobacteriia	Bryobacterales	Bryobacteraceae	Paludibaculum	0	0	0	180	193	0	0	0	0	0	0	14	0	0
Bacteria	Bacteroidota	Sphingobacteriia	Sphingobacteriales	Sphingobacteriaceae	Solitalea	56	0	0	83	44	0	0	0	40	0	128	0	0	34
Bacteria	Pseudomonadota	Alphaproteobacteria	Rhodobacterales	Paracoccaceae	Tritonibacter	0	0	0	354	30	0	0	0	0	0	0	0	0	0
Bacteria	Pseudomonadota	Alphaproteobacteria	Hyphomicrobiales	Stappiaceae	Stappia	0	0	0	64	272	0	0	4	0	0	0	0	44	0
Bacteria	Verrucomicrobia	Opitutae	Puniceicoccales	Puniceicoccaceae	Coraliomargarita	0	0	0	363	20	0	0	0	0	0	0	0	0	0
Bacteria	Bacillota	Clostridia	Eubacteriales	Vallitaleaceae	Vallitalea	22	0	124	98	136	0	0	0	0	0	0	0	0	0
Bacteria	Bacillota	Bacilli	Bacillales	Bacillaceae	Sediminibacillus	0	0	0	51	324	0	0	0	0	0	0	0	0	0
Bacteria	Pseudomonadota	Oligoflexia	Bacteriovoracales	Halobacteriovoraceae	Halobacteriovorax	104	0	0	48	222	0	0	0	0	0	0	0	0	0
Bacteria	Cyanobacteria	NA	Nostocales	Rivulariaceae	Rivularia	0	0	18	72	176	0	0	72	34	0	0	0	0	0
Bacteria	Pseudomonadota	Alphaproteobacteria	Sphingomonadales	Erythrobacteraceae	Altererythrobacter	30	0	38	159	96	48	0	0	0	0	0	0	0	0
Bacteria	Planctomycetota	Planctomycetia	Isosphaerales	Isosphaeraceae	Tautonia	18	0	0	351	0	0	0	0	0	0	0	0	0	0
Bacteria	Bacteroidota	Bacteroidia	Marinilabiliales	Marinifilaceae	Labilibaculum	310	0	44	0	0	12	0	0	0	0	0	0	0	0
Bacteria	Pseudomonadota	Alphaproteobacteria	Hyphomicrobiales	Methylobacteriaceae	Microvirga	0	0	0	92	157	6	0	34	0	0	0	74	0	0
Bacteria	Planctomycetota	Planctomycetia	Gemmatales	Gemmataceae	Frigoriglobus	0	0	0	273	83	0	6	0	0	0	0	0	0	0
Bacteria	Actinomycetota	Actinomycetes	Corynebacteriales	Dietziaceae	Dietzia	0	0	0	216	38	0	14	0	0	0	93	0	0	0
Bacteria	Chlorobi	Chlorobia	Chlorobiales	Chlorobiaceae	Chlorobaculum	0	0	0	0	0	0	224	0	10	103	8	0	0	16
Bacteria	Pseudomonadota	Alphaproteobacteria	Sphingomonadales	Sphingosinicellaceae	Polymorphobacter	0	0	0	0	54	16	0	0	0	0	0	274	16	0
Bacteria	Cyanobacteria	NA	Oscillatoriales	Oscillatoriaceae	Oscillatoria	0	0	174	137	0	0	0	0	0	0	0	0	48	0
Bacteria	Bacillota	Clostridia	Thermoanaerobacterales	Thermoanaerobacteraceae	Thermoanaerobacter	0	0	0	330	22	6	0	0	0	0	0	0	0	0
Bacteria	Pseudomonadota	Betaproteobacteria	Burkholderiales	NA	Rhizobacter	48	34	0	20	124	0	0	120	0	0	0	0	10	0
Bacteria	Pseudomonadota	Betaproteobacteria	Neisseriales	Chromobacteriaceae	Iodobacter	0	0	0	0	0	0	140	0	0	214	0	0	0	0
Bacteria	Pseudomonadota	Betaproteobacteria	Burkholderiales	Alcaligenaceae	Orrella	0	0	0	8	341	0	0	4	0	0	0	0	0	0
Bacteria	Pseudomonadota	Gammaproteobacteria	NA	NA	Pseudohongiella	0	0	0	48	302	0	0	0	0	0	0	0	0	0
Bacteria	Pseudomonadota	Betaproteobacteria	Nitrosomonadales	Gallionellaceae	Ferrigenium	0	0	0	0	344	0	0	0	0	0	0	4	0	0
Bacteria	Bacillota	Clostridia	Eubacteriales	Clostridiaceae	Sarcina	136	0	212	0	0	0	0	0	0	0	0	0	0	0
Bacteria	Cyanobacteria	NA	Chroococcidiopsidales	Chroococcidiopsidaceae	Chroococcidiopsis	58	0	56	86	0	82	14	0	0	0	47	0	4	0
Bacteria	Bacteroidota	Flavobacteriia	Flavobacteriales	Weeksellaceae	Empedobacter	56	0	32	242	16	0	0	0	0	0	0	0	0	0
Bacteria	Pseudomonadota	Gammaproteobacteria	Alteromonadales	Alteromonadaceae	Salinimonas	0	0	0	0	10	0	0	0	0	336	0	0	0	0
Bacteria	Pseudomonadota	Gammaproteobacteria	Enterobacterales	Enterobacteriaceae	Candidatus Hamiltonella	114	94	138	0	0	0	0	0	0	0	0	0	0	0
Bacteria	Actinomycetota	Actinomycetes	Catenulisporales	Catenulisporaceae	Catenulispora	0	0	26	166	128	14	0	8	0	0	2	0	0	0
Bacteria	Bacillota	Bacilli	Bacillales	Bacillaceae	Oceanobacillus	10	42	136	36	118	0	0	0	0	0	0	0	0	0
Bacteria	Bacteroidota	Chitinophagia	Chitinophagales	Chitinophagaceae	Pseudobacter	26	0	16	0	300	0	0	0	0	0	0	0	0	0
Bacteria	Bacillota	Clostridia	Eubacteriales	Lachnospiraceae	Lachnospira	0	0	0	0	340	0	0	0	0	0	0	0	0	0
Bacteria	Bacteroidota	NA	Bacteroidetes Order II. Incertae sedis	Rhodothermaceae	Rhodocaloribacter	0	0	0	251	84	0	0	4	0	0	0	0	0	0
Bacteria	Pseudomonadota	Gammaproteobacteria	Aeromonadales	Succinivibrionaceae	Succinivibrio	18	0	0	38	282	0	0	0	0	0	0	0	0	0
Bacteria	Bacteroidota	NA	Bacteroidetes Order II. Incertae sedis	Rhodothermaceae	Rhodothermus	0	0	0	316	12	0	0	6	0	0	0	0	0	0
Bacteria	Actinomycetota	Actinomycetes	Jiangellales	Jiangellaceae	Jiangella	0	0	88	0	210	0	0	36	0	0	0	0	0	0
Bacteria	Actinomycetota	Actinomycetes	Micrococcales	Microbacteriaceae	Gulosibacter	0	0	0	154	173	0	0	0	0	0	6	0	0	0
Bacteria	Pseudomonadota	Betaproteobacteria	Burkholderiales	Sphaerotilaceae	Aquincola	0	0	18	24	14	0	0	272	0	0	0	0	0	0
Bacteria	Pseudomonadota	Gammaproteobacteria	Pasteurellales	Pasteurellaceae	Actinobacillus	18	0	44	108	48	0	92	4	0	12	0	0	0	0
Bacteria	Pseudomonadota	Betaproteobacteria	Burkholderiales	Comamonadaceae	Polaromonas	0	0	0	78	34	14	0	155	0	0	0	0	44	0
Bacteria	Pseudomonadota	Alphaproteobacteria	Pelagibacterales	NA	Candidatus Fonsibacter	0	0	0	163	162	0	0	0	0	0	0	0	0	0
Bacteria	Actinomycetota	Actinomycetes	Sporichthyales	Sporichthyaceae	Epidermidibacterium	0	0	0	294	14	0	0	14	0	0	0	0	0	0
Bacteria	Actinomycetota	Thermoleophilia	Solirubrobacterales	Conexibacteraceae	Conexibacter	0	12	28	2	36	24	0	40	0	126	54	0	0	0
Bacteria	Pseudomonadota	Alphaproteobacteria	Rhodobacterales	Roseobacteraceae	Falsihalocynthiibacter	0	0	0	321	0	0	0	0	0	0	0	0	0	0
Bacteria	Pseudomonadota	Gammaproteobacteria	Xanthomonadales	Rhodanobacteraceae	Frateuria	0	0	0	0	254	7	0	24	0	10	0	26	0	0
Bacteria	Pseudomonadota	Alphaproteobacteria	Rickettsiales	Rickettsiaceae	Orientia	0	0	138	0	94	89	0	0	0	0	0	0	0	0
Bacteria	Pseudomonadota	Alphaproteobacteria	Rhodospirillales	Acetobacteraceae	Neoasaia	0	0	0	274	38	0	0	0	0	0	0	8	0	0
Bacteria	Pseudomonadota	Betaproteobacteria	Burkholderiales	Comamonadaceae	Serpentinimonas	0	0	0	0	298	0	0	18	0	0	0	4	0	0
Bacteria	Actinomycetota	Actinomycetes	Micrococcales	Ornithinimicrobiaceae	Ornithinimicrobium	124	0	10	12	160	8	2	2	0	0	0	0	0	0
Bacteria	Pseudomonadota	Gammaproteobacteria	Pasteurellales	Pasteurellaceae	Avibacterium	0	0	32	0	286	0	0	0	0	0	0	0	0	0
Bacteria	Actinomycetota	Actinomycetes	Micrococcales	Micrococcaceae	Kocuria	0	4	58	36	174	6	0	38	0	0	0	0	0	0
Bacteria	Pseudomonadota	Gammaproteobacteria	Alteromonadales	Alteromonadaceae	Agarivorans	0	0	60	14	10	182	0	2	0	0	0	48	0	0
Bacteria	Synergistetes	Synergistia	Synergistales	Synergistaceae	Thermovirga	0	0	0	0	316	0	0	0	0	0	0	0	0	0
Bacteria	Pseudomonadota	Gammaproteobacteria	Enterobacterales	Yersiniaceae	Ewingella	0	0	0	4	0	0	24	64	0	0	0	222	0	0
Bacteria	Pseudomonadota	Gammaproteobacteria	Thiotrichales	Piscirickettsiaceae	Piscirickettsia	0	0	60	0	254	0	0	0	0	0	0	0	0	0
Bacteria	Pseudomonadota	Gammaproteobacteria	Moraxellales	Moraxellaceae	Moraxella	24	0	22	130	137	0	0	0	0	0	0	0	0	0
Bacteria	Bacillota	Bacilli	Lactobacillales	Lactobacillaceae	Lactiplantibacillus	0	0	162	114	0	32	0	0	0	0	4	0	0	0
Bacteria	Pseudomonadota	Betaproteobacteria	Burkholderiales	Comamonadaceae	Kinneretia	0	0	0	32	182	6	0	92	0	0	0	0	0	0
Bacteria	Pseudomonadota	Deltaproteobacteria	Desulfuromonadales	Geobacteraceae	Trichlorobacter	0	0	26	0	274	0	0	12	0	0	0	0	0	0
Bacteria	Bacillota	Clostridia	Eubacteriales	Clostridiaceae	Alkaliphilus	22	0	90	114	30	52	0	0	0	0	0	0	0	0
Bacteria	Bacillota	Bacilli	Bacillales	Bacillaceae	Cytobacillus	112	0	6	70	92	0	0	0	0	12	16	0	0	0
Bacteria	Acidobacteria	Vicinamibacteria	Vicinamibacterales	Vicinamibacteraceae	Luteitalea	44	0	0	52	2	10	0	22	0	0	178	0	0	0
Bacteria	Pseudomonadota	Deltaproteobacteria	Desulfovibrionales	Desulfovibrionaceae	Solidesulfovibrio	114	22	0	8	160	2	0	0	0	0	0	0	0	0
Bacteria	Bacillota	Clostridia	Eubacteriales	Clostridiaceae	Candidatus Arthromitus	0	0	184	74	46	0	0	0	0	0	0	0	0	0
Bacteria	Bacteroidota	Flavobacteriia	Flavobacteriales	Flavobacteriaceae	Salegentibacter	0	0	20	251	0	14	18	0	0	0	0	0	0	0
Bacteria	Pseudomonadota	Betaproteobacteria	Burkholderiales	Comamonadaceae	Melaminivora	16	0	30	26	22	0	0	203	0	0	0	0	6	0
Bacteria	Bacteroidota	Flavobacteriia	Flavobacteriales	Flavobacteriaceae	Zunongwangia	0	0	40	190	61	10	0	0	0	0	0	0	0	0
Bacteria	Bacillota	Clostridia	Thermoanaerobacterales	Thermoanaerobacterales Family III. Incertae Sedis	Thermoanaerobacterium	0	0	108	16	114	0	24	0	6	18	14	0	0	0
Bacteria	Pseudomonadota	Alphaproteobacteria	Hyphomicrobiales	Methylocystaceae	Methylocystis	20	0	116	0	124	0	0	6	0	0	0	32	0	0
Bacteria	Pseudomonadota	Betaproteobacteria	Burkholderiales	Oxalobacteraceae	Pseudoduganella	36	0	18	124	33	8	0	72	0	0	0	6	0	0
Bacteria	Pseudomonadota	Alphaproteobacteria	Hyphomicrobiales	Phreatobacteraceae	Phreatobacter	30	0	88	146	8	6	0	15	0	0	0	0	0	0
Bacteria	Cyanobacteria	NA	Chroococcales	Chroococcaceae	Geminocystis	0	0	0	234	28	0	14	0	0	0	16	0	0	0
Bacteria	Pseudomonadota	Alphaproteobacteria	Hyphomicrobiales	Phyllobacteriaceae	Aminobacter	16	0	0	82	162	26	0	6	0	0	0	0	0	0
Bacteria	Pseudomonadota	Alphaproteobacteria	Rhodobacterales	Paracoccaceae	Frigidibacter	0	0	0	231	60	0	0	0	0	0	0	0	0	0
Bacteria	Actinomycetota	Actinomycetes	Pseudonocardiales	Pseudonocardiaceae	Prauserella	0	0	0	189	14	18	0	27	12	30	0	0	0	0
Bacteria	Pseudomonadota	Betaproteobacteria	Neisseriales	Neisseriaceae	Kingella	0	0	0	265	17	0	0	4	0	0	0	0	0	0
Bacteria	Bacillota	Bacilli	Lactobacillales	Lactobacillaceae	Lacticaseibacillus	82	24	50	126	4	0	0	0	0	0	0	0	0	0
Bacteria	Bacillota	Bacilli	Bacillales	Alicyclobacillaceae	Alicyclobacillus	0	0	126	0	160	0	0	0	0	0	0	0	0	0
Bacteria	Actinomycetota	Actinomycetes	Micrococcales	Microbacteriaceae	Leifsonia	8	0	104	68	97	0	0	0	0	0	0	0	8	0
Bacteria	Pseudomonadota	Gammaproteobacteria	Alteromonadales	Pseudoalteromonadaceae	Psychrosphaera	0	0	0	0	285	0	0	0	0	0	0	0	0	0
Bacteria	Bacillota	Bacilli	Bacillales	Paenibacillaceae	Aneurinibacillus	0	0	2	0	283	0	0	0	0	0	0	0	0	0
Bacteria	Spirochaetes	Spirochaetia	Spirochaetales	Sphaerochaetaceae	Sphaerochaeta	90	0	0	150	22	0	0	0	6	16	0	0	0	0
Bacteria	Bacillota	Clostridia	Eubacteriales	Eubacteriales Family XIII. Incertae Sedis	Aminipila	0	0	0	0	245	0	0	0	0	0	0	0	0	38
Bacteria	Tenericutes	NA	Mycoplasmoidales	Metamycoplasmataceae	Mycoplasmoides	0	0	0	199	60	0	0	22	0	0	0	0	0	0
Bacteria	Pseudomonadota	Betaproteobacteria	Burkholderiales	Sphaerotilaceae	Sphaerotilus	0	0	0	138	64	4	0	57	0	0	10	0	6	0
Bacteria	Bacteroidota	Bacteroidia	Bacteroidales	Rikenellaceae	Alistipes	24	0	56	54	133	10	0	2	0	0	0	0	0	0
Bacteria	Pseudomonadota	Gammaproteobacteria	Thiotrichales	Thiotrichaceae	Beggiatoa	88	0	94	96	0	0	0	0	0	0	0	0	0	0
Bacteria	Pseudomonadota	Alphaproteobacteria	Rickettsiales	Anaplasmataceae	Neorickettsia	0	0	0	0	182	16	0	0	0	0	72	0	0	8
Bacteria	Bacteroidota	Bacteroidia	Bacteroidales	Barnesiellaceae	Coprobacter	0	0	278	0	0	0	0	0	0	0	0	0	0	0
Bacteria	Actinomycetota	Actinomycetes	Micrococcales	Microbacteriaceae	Plantibacter	0	0	0	42	168	60	0	6	0	0	0	0	0	0
Bacteria	Bacillota	Bacilli	Bacillales	Bacillaceae	Heyndrickxia	62	12	178	24	0	0	0	0	0	0	0	0	0	0
Bacteria	Pseudomonadota	Alphaproteobacteria	Holosporales	Holosporaceae	Candidatus Nesciobacter	0	0	0	276	0	0	0	0	0	0	0	0	0	0
Bacteria	Chlamydiae	Chlamydiia	Parachlamydiales	Simkaniaceae	Simkania	0	0	0	274	0	0	0	0	0	0	0	0	0	0
Bacteria	Bacillota	Clostridia	Eubacteriales	Peptostreptococcaceae	Acetoanaerobium	24	0	16	102	130	0	0	0	0	0	0	0	0	0
Bacteria	Bacteroidota	Flavobacteriia	Flavobacteriales	Flavobacteriaceae	Zhouia	64	0	0	8	200	0	0	0	0	0	0	0	0	0
Bacteria	Pseudomonadota	Epsilonproteobacteria	Campylobacterales	Sulfurospirillaceae	Sulfurospirillum	0	0	10	90	145	0	0	0	0	0	0	26	0	0
Bacteria	Bacteroidota	Flavobacteriia	Flavobacteriales	Weeksellaceae	Faecalibacter	70	0	122	0	78	0	0	0	0	0	0	0	0	0
Bacteria	Bacteroidota	Flavobacteriia	Flavobacteriales	Flavobacteriaceae	Mesoflavibacter	66	0	0	0	46	0	0	0	0	0	158	0	0	0
Bacteria	Pseudomonadota	Alphaproteobacteria	Sphingomonadales	Erythrobacteraceae	Croceicoccus	0	0	0	67	178	6	0	0	0	0	0	0	16	0
Bacteria	Bacillota	Erysipelotrichia	Erysipelotrichales	Erysipelotrichaceae	Erysipelatoclostridium	0	0	48	14	74	0	31	4	0	8	88	0	0	0
Bacteria	Pseudomonadota	Gammaproteobacteria	Enterobacterales	Yersiniaceae	Candidatus Fukatsuia	0	0	0	121	146	0	0	0	0	0	0	0	0	0
Bacteria	Actinomycetota	Actinomycetes	Pseudonocardiales	Pseudonocardiaceae	Lentzea	0	0	0	8	214	0	0	0	0	0	0	0	44	0
Bacteria	Pseudomonadota	Betaproteobacteria	Burkholderiales	Alcaligenaceae	Alcaligenes	36	0	32	61	128	0	0	0	0	0	0	6	0	0
Bacteria	Verrucomicrobia	Opitutae	Opitutales	Opitutaceae	Nibricoccus	0	0	18	0	243	0	0	0	0	0	0	0	0	0
Bacteria	Pseudomonadota	Gammaproteobacteria	Enterobacterales	Bruguierivoracaceae	Sodalis	0	0	92	152	0	4	2	0	0	0	10	0	0	0
Bacteria	Pseudomonadota	Alphaproteobacteria	Hyphomicrobiales	Phyllobacteriaceae	Lentilitoribacter	0	0	0	0	260	0	0	0	0	0	0	0	0	0
Bacteria	Pseudomonadota	Betaproteobacteria	Burkholderiales	Sphaerotilaceae	Methylibium	0	0	40	178	0	0	0	40	0	0	0	0	0	0
Bacteria	Pseudomonadota	Betaproteobacteria	Neisseriales	Chromobacteriaceae	Chitinibacter	0	0	34	18	0	0	35	0	66	0	68	0	36	0
Bacteria	Pseudomonadota	Gammaproteobacteria	Alteromonadales	Ferrimonadaceae	Ferrimonas	0	0	0	242	10	0	0	0	0	0	0	0	0	0
Bacteria	Pseudomonadota	Betaproteobacteria	Burkholderiales	Sphaerotilaceae	Rubrivivax	0	0	80	42	84	0	0	40	0	0	0	0	6	0
Bacteria	Bacillota	Bacilli	Bacillales	Bacillaceae	Anoxybacillus	0	0	0	250	0	0	0	0	0	0	0	0	0	0
Bacteria	Pseudomonadota	Alphaproteobacteria	Hyphomicrobiales	Hyphomicrobiaceae	Aquabacter	0	0	0	2	238	0	0	10	0	0	0	0	0	0
Bacteria	Bacillota	Tissierellia	Tissierellales	Peptoniphilaceae	Helcococcus	80	0	28	108	0	30	0	0	0	0	0	0	0	0
Bacteria	Pseudomonadota	Gammaproteobacteria	Methylococcales	Methylococcaceae	Methylomonas	0	48	0	8	138	24	0	28	0	0	0	0	0	0
Bacteria	Actinomycetota	Actinomycetes	Micrococcales	Microbacteriaceae	Frondihabitans	0	0	30	7	207	2	0	0	0	0	0	0	0	0
Bacteria	Pseudomonadota	Gammaproteobacteria	Xanthomonadales	Rhodanobacteraceae	Rhodanobacter	0	0	0	201	20	0	0	16	0	0	8	0	0	0
Bacteria	Chloroflexi	Anaerolineae	Anaerolineales	Anaerolineaceae	Anaerolinea	0	0	16	123	106	0	0	0	0	0	0	0	0	0
Bacteria	Actinomycetota	Actinomycetes	Streptosporangiales	Streptosporangiaceae	Streptosporangium	0	0	146	28	34	6	0	30	0	0	0	0	0	0
Bacteria	Pseudomonadota	Betaproteobacteria	Rhodocyclales	Rhodocyclaceae	Aromatoleum	0	0	138	24	38	0	0	44	0	0	0	0	0	0
Bacteria	Actinomycetota	Actinomycetes	Micrococcales	Ornithinimicrobiaceae	Serinicoccus	0	0	0	206	16	20	0	0	0	0	0	0	0	0
Bacteria	Actinomycetota	Actinomycetes	Micrococcales	Micrococcaceae	Rothia	16	0	0	96	130	0	0	0	0	0	0	0	0	0
Bacteria	Actinomycetota	Actinomycetes	Micromonosporales	Micromonosporaceae	Catellatospora	0	0	0	94	148	0	0	0	0	0	0	0	0	0
Bacteria	Bacteroidota	Cytophagia	Cytophagales	Hymenobacteraceae	Adhaeribacter	0	0	182	0	60	0	0	0	0	0	0	0	0	0
Bacteria	Bacillota	Bacilli	Lactobacillales	Carnobacteriaceae	Jeotgalibaca	66	0	0	138	22	14	0	0	0	0	0	0	0	0
Bacteria	Pseudomonadota	Betaproteobacteria	Burkholderiales	Sutterellaceae	Turicimonas	0	0	0	0	240	0	0	0	0	0	0	0	0	0
Bacteria	Pseudomonadota	Alphaproteobacteria	Caulobacterales	Caulobacteraceae	Phenylobacterium	0	0	0	62	78	0	0	34	0	0	4	48	12	0
Bacteria	Cyanobacteria	NA	Pseudanabaenales	Leptolyngbyaceae	Leptolyngbya	172	0	0	54	10	0	0	2	0	0	0	0	0	0
Bacteria	Pseudomonadota	Betaproteobacteria	Rhodocyclales	Zoogloeaceae	Pseudothauera	0	0	0	0	0	228	0	0	0	0	10	0	0	0
Bacteria	Pseudomonadota	Deltaproteobacteria	Desulfobacterales	Desulfobacteraceae	Desulfobacter	0	0	20	102	0	0	115	0	0	0	0	0	0	0
Bacteria	Pseudomonadota	Alphaproteobacteria	Rhodobacterales	Paracoccaceae	Pontivivens	0	0	68	167	0	0	0	0	0	0	0	0	0	0
Bacteria	Bacillota	Bacilli	Lactobacillales	Enterococcaceae	Melissococcus	44	0	0	180	10	0	0	0	0	0	0	0	0	0
Bacteria	Bacillota	Bacilli	Bacillales	Bacillaceae	Sutcliffiella	32	0	130	67	4	0	0	0	0	0	0	0	0	0
Bacteria	Planctomycetota	Planctomycetia	Planctomycetales	Planctomycetaceae	Planctomyces	64	0	0	56	79	4	0	14	16	0	0	0	0	0
Bacteria	Bacteroidota	Flavobacteriia	Flavobacteriales	Flavobacteriaceae	Flagellimonas	0	0	130	98	4	0	0	0	0	0	0	0	0	0
Bacteria	Pseudomonadota	Alphaproteobacteria	Rhodospirillales	Acetobacteraceae	Roseococcus	0	0	0	14	210	0	0	0	0	0	0	8	0	0
Bacteria	Pseudomonadota	Alphaproteobacteria	Hyphomicrobiales	Devosiaceae	Paradevosia	0	0	0	0	133	0	0	14	0	0	0	84	0	0
Bacteria	Bacillota	Tissierellia	NA	NA	Sedimentibacter	60	0	104	66	0	0	0	0	0	0	0	0	0	0
Bacteria	Pseudomonadota	Alphaproteobacteria	Hyphomicrobiales	Xanthobacteraceae	Starkeya	0	0	8	0	130	0	0	44	0	0	0	0	46	0
Bacteria	Bacillota	Bacilli	Bacillales	Bacillaceae	Niallia	36	0	0	122	62	0	0	0	0	0	0	6	0	0
Bacteria	Actinomycetota	Actinomycetes	Glycomycetales	Glycomycetaceae	Stackebrandtia	0	0	0	201	6	18	0	0	0	0	0	0	0	0
Bacteria	Acidobacteria	Acidobacteriia	Acidobacteriales	Acidobacteriaceae	Terriglobus	0	0	0	111	114	0	0	0	0	0	0	0	0	0
Bacteria	Pseudomonadota	Alphaproteobacteria	Hyphomicrobiales	Chelatococcaceae	Chelatococcus	0	0	0	22	171	0	0	18	0	0	0	0	14	0
Bacteria	Pseudomonadota	Gammaproteobacteria	Alteromonadales	Psychromonadaceae	Psychromonas	32	0	90	38	14	50	0	0	0	0	0	0	0	0
Bacteria	Pseudomonadota	Betaproteobacteria	Neisseriales	Chromobacteriaceae	Laribacter	162	10	10	0	42	0	0	0	0	0	0	0	0	0
Bacteria	Bacteroidota	Saprospiria	Saprospirales	Haliscomenobacteraceae	Haliscomenobacter	0	0	204	0	18	2	0	0	0	0	0	0	0	0
Bacteria	Tenericutes	NA	Mycoplasmoidales	Mycoplasmoidaceae	Malacoplasma	0	0	68	42	113	0	0	0	0	0	0	0	0	0
Bacteria	Actinomycetota	Actinomycetes	Micrococcales	Dermabacteraceae	Devriesea	0	0	0	0	223	0	0	0	0	0	0	0	0	0
Bacteria	Bacillota	Clostridia	Eubacteriales	Lachnospiraceae	Anaerocolumna	0	0	46	146	14	6	0	0	10	0	0	0	0	0
Bacteria	Pseudomonadota	Gammaproteobacteria	Cellvibrionales	Halieaceae	Aequoribacter	0	0	0	14	205	0	0	0	0	0	0	0	0	0
Bacteria	Bacillota	Clostridia	Eubacteriales	Lachnospiraceae	Roseburia	72	0	0	146	0	0	0	0	0	0	0	0	0	0
Bacteria	Bacteroidota	Flavobacteriia	Flavobacteriales	Crocinitomicaceae	Crocinitomix	0	0	0	0	218	0	0	0	0	0	0	0	0	0
Bacteria	Pseudomonadota	Alphaproteobacteria	Hyphomicrobiales	Beijerinckiaceae	Methylovirgula	0	0	54	56	106	0	0	0	0	0	0	0	0	0
Bacteria	Actinomycetota	Acidimicrobiia	Acidimicrobiales	Iamiaceae	Aquihabitans	60	0	0	74	74	0	0	6	0	0	0	0	0	0
Bacteria	Actinomycetota	Actinomycetes	Nakamurellales	Nakamurellaceae	Nakamurella	0	0	0	30	180	0	0	4	0	0	0	0	0	0
Bacteria	Bacteroidota	Bacteroidia	Marinilabiliales	Prolixibacteraceae	Maribellus	0	0	0	175	36	0	0	0	0	0	0	0	0	0
Bacteria	Pseudomonadota	Alphaproteobacteria	Sphingomonadales	Sphingosinicellaceae	Sphingosinicella	0	0	0	112	84	12	0	0	0	0	0	0	0	0
Bacteria	Pseudomonadota	Alphaproteobacteria	Hyphomicrobiales	Methylocystaceae	Methylosinus	8	0	114	44	8	0	0	34	0	0	0	0	0	0
Bacteria	Pseudomonadota	Gammaproteobacteria	Enterobacterales	Morganellaceae	Moellerella	186	0	0	0	0	22	0	0	0	0	0	0	0	0
Bacteria	Tenericutes	Mollicutes	Entomoplasmatales	NA	Williamsoniiplasma	0	0	68	102	36	0	0	0	0	0	0	0	0	0
Bacteria	Cyanobacteria	NA	Oscillatoriales	Oscillatoriaceae	Moorena	0	0	8	147	0	50	0	0	0	0	0	0	0	0
Bacteria	Deferribacteres	Deferribacteres	Deferribacterales	Deferribacteraceae	Deferribacter	0	0	64	60	81	0	0	0	0	0	0	0	0	0
Bacteria	Pseudomonadota	Gammaproteobacteria	Enterobacterales	Enterobacteriaceae	Scandinavium	30	0	14	0	64	64	0	0	0	0	32	0	0	0
Bacteria	Actinomycetota	Actinomycetes	Streptomycetales	Streptomycetaceae	Streptacidiphilus	0	0	0	26	163	6	0	4	0	0	4	0	0	0
Bacteria	Actinomycetota	Actinomycetes	Pseudonocardiales	Pseudonocardiaceae	Allokutzneria	6	0	0	95	100	0	0	0	0	0	0	0	0	0
Bacteria	Bacteroidota	Flavobacteriia	Flavobacteriales	Weeksellaceae	Kaistella	12	22	96	50	0	20	0	0	0	0	0	0	0	0
Bacteria	Pseudomonadota	Alphaproteobacteria	Holosporales	Holosporaceae	Candidatus Gromoviella	0	0	0	200	0	0	0	0	0	0	0	0	0	0
Bacteria	Bacillota	Tissierellia	Tissierellales	Peptoniphilaceae	Parvimonas	0	0	12	186	0	0	0	0	0	0	0	0	0	0
Bacteria	Pseudomonadota	Betaproteobacteria	Neisseriales	Neisseriaceae	Chitinolyticbacter	0	0	0	197	0	0	0	0	0	0	0	0	0	0
Bacteria	Pseudomonadota	Alphaproteobacteria	Rhodospirillales	Acetobacteraceae	Asaia	0	0	0	190	6	0	0	0	0	0	0	0	0	0
Bacteria	Bacteroidota	Cytophagia	Cytophagales	Cyclobacteriaceae	Aquiflexum	22	34	52	20	50	8	0	6	4	0	0	0	0	0
Bacteria	Pseudomonadota	Alphaproteobacteria	Hyphomicrobiales	Lichenihabitantaceae	Lichenihabitans	0	0	0	0	196	0	0	0	0	0	0	0	0	0
Bacteria	Pseudomonadota	Alphaproteobacteria	Hyphomicrobiales	Nitrobacteraceae	Nitrobacter	0	0	0	127	62	6	0	0	0	0	0	0	0	0
Bacteria	Pseudomonadota	Alphaproteobacteria	Hyphomicrobiales	NA	Nordella	0	0	0	0	173	22	0	0	0	0	0	0	0	0
Bacteria	Pseudomonadota	Alphaproteobacteria	Sphingomonadales	Sphingomonadaceae	Aquisediminimonas	0	0	0	0	187	0	0	0	0	0	0	0	4	0
Bacteria	Pseudomonadota	Betaproteobacteria	Rhodocyclales	Rhodocyclaceae	Azospira	22	0	64	0	69	0	0	12	0	0	0	0	24	0
Bacteria	Actinomycetota	Actinomycetes	Propionibacteriales	Propionibacteriaceae	Propioniciclava	0	0	0	128	46	0	0	6	0	0	10	0	0	0
Bacteria	Pseudomonadota	Betaproteobacteria	Burkholderiales	NA	Leptothrix	0	0	122	2	0	0	0	66	0	0	0	0	0	0
Bacteria	Pseudomonadota	Gammaproteobacteria	Enterobacterales	Budviciaceae	Pragia	68	0	0	50	0	0	0	0	54	16	0	0	0	0
Bacteria	Bacteroidota	Cytophagia	Cytophagales	Amoebophilaceae	Candidatus Cardinium	0	0	0	0	188	0	0	0	0	0	0	0	0	0
Bacteria	Pseudomonadota	Epsilonproteobacteria	Campylobacterales	Sulfurovaceae	Sulfurovum	0	0	188	0	0	0	0	0	0	0	0	0	0	0
Bacteria	Bacillota	Bacilli	Lactobacillales	Lactobacillaceae	Secundilactobacillus	0	0	188	0	0	0	0	0	0	0	0	0	0	0
Bacteria	Actinomycetota	Actinomycetes	Jatrophihabitantales	Jatrophihabitantaceae	Jatrophihabitans	0	0	0	38	143	0	0	6	0	0	0	0	0	0
Bacteria	Bacillota	Clostridia	Eubacteriales	Lachnospiraceae	Coprococcus	0	0	0	68	118	0	0	0	0	0	0	0	0	0
Bacteria	Pseudomonadota	Betaproteobacteria	Rhodocyclales	Zoogloeaceae	Parazoarcus	0	0	0	46	82	40	0	16	0	0	0	0	0	0
Bacteria	Pseudomonadota	Alphaproteobacteria	Rhodospirillales	Acetobacteraceae	Gluconacetobacter	0	0	0	22	162	0	0	0	0	0	0	0	0	0
Bacteria	Pseudomonadota	Gammaproteobacteria	Chromatiales	Ectothiorhodospiraceae	Thioalkalivibrio	0	0	0	94	60	0	0	18	0	0	10	0	0	0
Bacteria	Pseudomonadota	Betaproteobacteria	Burkholderiales	Sphaerotilaceae	Ideonella	0	0	0	12	0	0	0	94	0	0	0	76	0	0
Bacteria	Pseudomonadota	Alphaproteobacteria	Hyphomicrobiales	Xanthobacteraceae	Pseudolabrys	64	0	104	0	14	0	0	0	0	0	0	0	0	0
Bacteria	Pseudomonadota	Alphaproteobacteria	Rhodobacterales	Paracoccaceae	Pukyongiella	0	0	0	150	30	0	0	0	0	0	0	0	0	0
Bacteria	Pseudomonadota	Gammaproteobacteria	Methylococcales	Methylococcaceae	Candidatus Methylospira	106	10	0	18	20	26	0	0	0	0	0	0	0	0
Bacteria	Pseudomonadota	Alphaproteobacteria	Sphingomonadales	Zymomonadaceae	Zymomonas	54	0	53	0	0	0	54	18	0	0	0	0	0	0
Bacteria	Pseudomonadota	Deltaproteobacteria	Desulfobacterales	Desulfobulbaceae	Desulfobulbus	0	0	20	0	158	0	0	0	0	0	0	0	0	0
Bacteria	Bacillota	Clostridia	Eubacteriales	NA	Fenollaria	0	0	0	102	73	0	0	0	0	0	0	0	0	0
Bacteria	Pseudomonadota	Alphaproteobacteria	Sphingomonadales	Sphingomonadaceae	Sphingosinithalassobacter	0	0	0	84	48	18	0	0	0	0	0	8	16	0
Bacteria	Pseudomonadota	Gammaproteobacteria	Methylococcales	Methylococcaceae	Methylococcus	0	0	0	32	68	0	0	20	0	0	14	0	40	0
Bacteria	Thermodesulfobacteria	Thermodesulfobacteria	Thermodesulfobacteriales	Thermodesulfobacteriaceae	Thermosulfurimonas	0	0	0	0	174	0	0	0	0	0	0	0	0	0
Bacteria	Bacillota	Bacilli	Bacillales	Alicyclobacillaceae	Tumebacillus	0	0	0	159	4	0	10	0	0	0	0	0	0	0
Bacteria	Pseudomonadota	Alphaproteobacteria	Rhodobacterales	Paracoccaceae	Gemmobacter	42	0	0	28	79	24	0	0	0	0	0	0	0	0
Bacteria	Bacillota	Bacilli	Lactobacillales	Lactobacillaceae	Paucilactobacillus	0	0	0	0	48	76	0	0	0	48	0	0	0	0
Bacteria	Bacteroidota	Cytophagia	Cytophagales	Marivirgaceae	Marivirga	46	0	0	124	0	0	0	0	0	0	0	0	0	0
Bacteria	Bacillota	Tissierellia	NA	NA	Ezakiella	0	0	102	68	0	0	0	0	0	0	0	0	0	0
Bacteria	Pseudomonadota	Gammaproteobacteria	Methylococcales	Methylococcaceae	Methylobacter	0	0	0	164	0	4	0	0	0	0	0	0	0	0
Bacteria	Bacteroidota	Flavobacteriia	Flavobacteriales	Flavobacteriaceae	Formosa	26	0	0	106	26	10	0	0	0	0	0	0	0	0
Bacteria	Actinomycetota	Actinomycetes	Micrococcales	Microbacteriaceae	Herbiconiux	0	0	0	8	148	0	0	12	0	0	0	0	0	0
Bacteria	Pseudomonadota	Gammaproteobacteria	Enterobacterales	Morganellaceae	Morganella	0	0	0	0	26	66	0	0	0	0	0	76	0	0
Bacteria	Bacillota	Bacilli	Lactobacillales	Lactobacillaceae	Pediococcus	0	0	0	26	141	0	0	0	0	0	0	0	0	0
Bacteria	Pseudomonadota	Epsilonproteobacteria	Campylobacterales	Arcobacteraceae	Poseidonibacter	0	0	0	60	88	0	0	0	0	0	0	0	18	0
Bacteria	Bacillota	Bacilli	Bacillales	Paenibacillaceae	Cohnella	32	0	84	24	20	0	0	0	0	0	6	0	0	0
Bacteria	Verrucomicrobia	Verrucomicrobiae	Verrucomicrobiales	Verrucomicrobiaceae	Roseimicrobium	0	0	0	0	166	0	0	0	0	0	0	0	0	0
Bacteria	Bacteroidota	Flavobacteriia	Flavobacteriales	Flavobacteriaceae	Leeuwenhoekiella	0	0	42	0	76	0	0	0	0	0	48	0	0	0
Bacteria	Pseudomonadota	Betaproteobacteria	Rhodocyclales	Azonexaceae	Dechloromonas	24	0	40	76	12	12	0	0	0	0	0	0	0	0
Bacteria	Pseudomonadota	Gammaproteobacteria	Cellvibrionales	Cellvibrionaceae	Cellvibrio	0	0	0	48	102	8	0	6	0	0	0	0	0	0
Bacteria	Pseudomonadota	Betaproteobacteria	Burkholderiales	Comamonadaceae	Pulveribacter	0	0	0	0	0	0	0	160	0	0	0	0	4	0
Bacteria	Pseudomonadota	Betaproteobacteria	Burkholderiales	NA	Thiomonas	0	0	0	122	10	0	0	18	0	0	0	0	10	0
Bacteria	Bacillota	Negativicutes	Selenomonadales	Sporomusaceae	Pelosinus	0	0	0	58	90	12	0	0	0	0	0	0	0	0
Bacteria	Bacillota	Clostridia	Eubacteriales	Clostridiaceae	Geosporobacter	52	0	42	56	10	0	0	0	0	0	0	0	0	0
Bacteria	Bacillota	Clostridia	Eubacteriales	Oscillospiraceae	Faecalibacterium	0	0	10	56	72	6	0	14	0	0	0	0	0	0
Bacteria	Bacillota	Bacilli	Bacillales	Bacillaceae	Mesobacillus	88	0	18	52	0	0	0	0	0	0	0	0	0	0
Bacteria	Spirochaetes	Spirochaetia	Spirochaetales	Spirochaetaceae	Spirochaeta	0	0	0	0	158	0	0	0	0	0	0	0	0	0
Bacteria	Pseudomonadota	Deltaproteobacteria	Desulfobacterales	Desulfocapsaceae	Desulfocapsa	42	0	116	0	0	0	0	0	0	0	0	0	0	0
Bacteria	Pseudomonadota	Deltaproteobacteria	Bradymonadales	Microvenatoraceae	Microvenator	0	0	0	0	149	0	0	0	0	0	8	0	0	0
Bacteria	Acidobacteria	Blastocatellia	NA	NA	Chloracidobacterium	0	0	0	156	0	0	0	0	0	0	0	0	0	0
Bacteria	Bacteroidota	Bacteroidia	Bacteroidales	Tannerellaceae	Parabacteroides	56	0	34	36	0	0	0	0	0	0	30	0	0	0
Bacteria	Pseudomonadota	Betaproteobacteria	Nitrosomonadales	Gallionellaceae	Candidatus Nitrotoga	32	0	16	92	8	0	0	8	0	0	0	0	0	0
Bacteria	Pseudomonadota	Gammaproteobacteria	Thiotrichales	Piscirickettsiaceae	Thiomicrorhabdus	0	0	22	0	0	0	0	0	0	134	0	0	0	0
Bacteria	Actinomycetota	Actinomycetes	Propionibacteriales	Nocardioidaceae	Marmoricola	0	0	0	107	48	0	0	0	0	0	0	0	0	0
Bacteria	Bacillota	Clostridia	Eubacteriales	Lachnospiraceae	Anaeropeptidivorans	0	0	0	34	102	19	0	0	0	0	0	0	0	0
Bacteria	Pseudomonadota	Gammaproteobacteria	Thiotrichales	Piscirickettsiaceae	Methylophaga	0	0	98	12	8	26	0	8	0	0	0	0	0	0
Bacteria	Pseudomonadota	Epsilonproteobacteria	Nautiliales	Nautiliaceae	Nautilia	0	0	38	36	76	0	0	0	0	0	0	0	0	0
Bacteria	Pseudomonadota	Alphaproteobacteria	Hyphomicrobiales	Blastochloridaceae	Blastochloris	14	0	22	40	33	8	0	32	0	0	0	0	0	0
Bacteria	Pseudomonadota	Alphaproteobacteria	Sphingomonadales	Sphingomonadaceae	Hankyongella	0	0	0	0	149	0	0	0	0	0	0	0	0	0
Bacteria	Pseudomonadota	Gammaproteobacteria	Xanthomonadales	Xanthomonadaceae	Xylella	8	0	0	140	0	0	0	0	0	0	0	0	0	0
Bacteria	Pseudomonadota	Betaproteobacteria	Neisseriales	Chromobacteriaceae	Deefgea	0	0	0	70	78	0	0	0	0	0	0	0	0	0
Bacteria	Pseudomonadota	Alphaproteobacteria	Hyphomicrobiales	Hyphomicrobiaceae	Methyloceanibacter	0	0	124	24	0	0	0	0	0	0	0	0	0	0
Bacteria	Pseudomonadota	Alphaproteobacteria	Rhodobacterales	Paracoccaceae	Yoonia	0	0	0	0	148	0	0	0	0	0	0	0	0	0
Bacteria	Pseudomonadota	Betaproteobacteria	Burkholderiales	Comamonadaceae	Simplicispira	0	0	2	0	0	0	0	94	0	0	10	0	42	0
Bacteria	Pseudomonadota	Betaproteobacteria	Neisseriales	Chromobacteriaceae	Aquitalea	0	0	0	0	30	0	0	14	0	0	0	49	54	0
Bacteria	Pseudomonadota	Alphaproteobacteria	Hyphomicrobiales	Phyllobacteriaceae	Aquibium	0	0	0	98	0	0	0	12	0	0	16	20	0	0
Bacteria	Bacillota	Clostridia	Eubacteriales	Clostridiales Family XVII. Incertae Sedis	Thermaerobacter	0	0	0	0	135	0	0	8	0	0	0	0	0	0
Bacteria	Spirochaetes	Spirochaetia	Spirochaetales	Breznakiellaceae	Leadbettera	0	0	0	138	0	0	0	0	0	0	4	0	0	0
Bacteria	Bacillota	Clostridia	Eubacteriales	Oscillospiraceae	Thermoclostridium	0	0	0	0	136	6	0	0	0	0	0	0	0	0
Bacteria	Bacillota	Tissierellia	Tissierellales	Tepidimicrobiaceae	Schnuerera	0	0	58	77	6	0	0	0	0	0	0	0	0	0
Bacteria	Bacillota	Bacilli	Lactobacillales	Lactobacillaceae	Oenococcus	0	28	0	40	54	0	0	0	0	0	0	0	0	19
Bacteria	Bacillota	Tissierellia	Tissierellales	Peptoniphilaceae	Anaerococcus	0	46	0	68	6	20	0	0	0	0	0	0	0	0
Bacteria	Pseudomonadota	Deltaproteobacteria	NA	NA	Dissulfurimicrobium	0	0	0	0	98	0	0	0	0	0	42	0	0	0
Bacteria	Bacteroidota	Bacteroidia	Bacteroidales	Dysgonomonadaceae	Dysgonomonas	0	0	122	0	0	0	0	18	0	0	0	0	0	0
Bacteria	Pseudomonadota	Betaproteobacteria	Neisseriales	Chromobacteriaceae	Pseudogulbenkiania	0	0	30	0	97	2	0	10	0	0	0	0	0	0
Bacteria	Pseudomonadota	Betaproteobacteria	Burkholderiales	Sphaerotilaceae	Mitsuaria	0	0	24	12	6	0	0	96	0	0	0	0	0	0
Bacteria	Bacteroidota	Cytophagia	Cytophagales	Cytophagaceae	Rhodocytophaga	80	0	48	0	10	0	0	0	0	0	0	0	0	0
Bacteria	Fusobacteria	Fusobacteriia	Fusobacteriales	Leptotrichiaceae	Streptobacillus	0	0	0	110	26	0	0	0	0	0	0	0	0	0
Bacteria	Actinomycetota	Thermoleophilia	Miltoncostaeales	Miltoncostaeaceae	Miltoncostaea	12	0	0	0	88	2	0	34	0	0	0	0	0	0
Bacteria	Bacillota	Clostridia	Eubacteriales	Peptococcaceae	Desulforamulus	0	0	104	18	12	0	0	0	0	0	0	0	0	0
Bacteria	Cyanobacteria	0	Nostocales	Scytonemataceae	Brasilonema	0	0	0	74	0	0	58	0	0	0	0	0	0	0
Bacteria	Bacteroidota	Flavobacteriia	Flavobacteriales	Flavobacteriaceae	Flavivirga	0	0	0	32	94	0	6	0	0	0	0	0	0	0
Bacteria	Bacillota	Clostridia	Eubacteriales	Peptostreptococcaceae	Terrisporobacter	0	0	0	0	132	0	0	0	0	0	0	0	0	0
Bacteria	Actinomycetota	Actinomycetes	Micrococcales	Sanguibacteraceae	Sanguibacter	0	0	0	0	120	0	0	12	0	0	0	0	0	0
Bacteria	Pseudomonadota	Betaproteobacteria	Burkholderiales	Comamonadaceae	Hylemonella	0	0	0	0	0	2	0	130	0	0	0	0	0	0
Bacteria	Actinomycetota	Actinomycetes	Micrococcales	Microbacteriaceae	Frigoribacterium	0	30	0	93	8	0	0	0	0	0	0	0	0	0
Bacteria	Pseudomonadota	Alphaproteobacteria	NA	NA	Candidatus Puniceispirillum	0	0	0	0	131	0	0	0	0	0	0	0	0	0
Bacteria	Pseudomonadota	Acidithiobacillia	Acidithiobacillales	Acidithiobacillaceae	Acidithiobacillus	0	0	0	76	38	4	0	8	0	0	0	0	4	0
Bacteria	Actinomycetota	Actinomycetes	Bifidobacteriales	Bifidobacteriaceae	Gardnerella	48	0	0	62	14	6	0	0	0	0	0	0	0	0
Bacteria	Planctomycetota	Phycisphaerae	Sedimentisphaerales	Sedimentisphaeraceae	Limihaloglobus	0	0	0	6	124	0	0	0	0	0	0	0	0	0
Bacteria	Planctomycetota	Planctomycetia	Planctomycetales	Planctomycetaceae	Thalassoglobus	0	0	0	128	0	0	0	0	0	0	0	0	0	0
Bacteria	Bacteroidota	Bacteroidia	Bacteroidales	Odoribacteraceae	Butyricimonas	0	0	0	88	0	40	0	0	0	0	0	0	0	0
Bacteria	Pseudomonadota	Alphaproteobacteria	Rhodobacterales	Roseobacteraceae	Dinoroseobacter	0	0	0	84	12	32	0	0	0	0	0	0	0	0
Bacteria	Pseudomonadota	Deltaproteobacteria	Desulfovibrionales	Desulfovibrionaceae	Oleidesulfovibrio	0	0	0	0	128	0	0	0	0	0	0	0	0	0
Bacteria	Aquificae	Aquificae	Aquificales	Aquificaceae	Hydrogenobacter	0	0	0	0	128	0	0	0	0	0	0	0	0	0
Bacteria	Actinomycetota	Acidimicrobiia	Acidimicrobiales	Ilumatobacteraceae	Ilumatobacter	0	0	0	0	122	0	0	6	0	0	0	0	0	0
Bacteria	Bacillota	Bacilli	Bacillales	Bacillaceae	Lederbergia	74	0	0	0	54	0	0	0	0	0	0	0	0	0
Bacteria	Atribacterota	Atribacteria	Atribacterales	Atribacteraceae	Atribacter	0	0	0	122	0	0	0	0	0	0	0	0	0	0
Bacteria	Bacteroidota	Chitinophagia	Chitinophagales	Chitinophagaceae	Niastella	0	0	0	26	96	0	0	0	0	0	0	0	0	0
Bacteria	Bacteroidota	Flavobacteriia	Flavobacteriales	Flavobacteriaceae	Mariniflexile	76	0	30	0	16	0	0	0	0	0	0	0	0	0
Bacteria	Pseudomonadota	Alphaproteobacteria	Hyphomicrobiales	Stappiaceae	Roseibium	52	0	0	44	0	0	0	6	0	10	6	0	2	0
Bacteria	Actinomycetota	Actinomycetes	Corynebacteriales	Gordoniaceae	Skermania	0	0	6	0	0	0	0	0	4	0	110	0	0	0
Bacteria	Pseudomonadota	Alphaproteobacteria	Hyphomicrobiales	Xanthobacteraceae	Azorhizobium	23	0	0	0	40	56	0	0	0	0	0	0	0	0
Bacteria	Pseudomonadota	Oligoflexia	Silvanigrellales	Silvanigrellaceae	Silvanigrella	0	4	0	114	0	0	0	0	0	0	0	0	0	0
Bacteria	Bacteroidota	Flavobacteriia	Flavobacteriales	Flavobacteriaceae	Tamlana	0	0	6	110	0	0	0	0	0	0	0	0	0	0
Bacteria	Pseudomonadota	Alphaproteobacteria	Rhodobacterales	Roseobacteraceae	Leisingera	0	0	36	26	4	26	24	0	0	0	0	0	0	0
Bacteria	Pseudomonadota	Alphaproteobacteria	Hyphomicrobiales	Xanthobacteraceae	Ancylobacter	8	0	93	0	0	0	4	10	0	0	0	0	0	0
Bacteria	Pseudomonadota	Deltaproteobacteria	Myxococcales	Archangiaceae	Melittangium	0	0	12	24	78	0	0	0	0	0	0	0	0	0
Bacteria	Bacillota	Bacilli	Lactobacillales	Lactobacillaceae	Schleiferilactobacillus	0	0	0	0	114	0	0	0	0	0	0	0	0	0
Bacteria	Bacteroidota	Bacteroidia	Bacteroidales	Paludibacteraceae	Paludibacter	78	0	26	0	10	0	0	0	0	0	0	0	0	0
Bacteria	Pseudomonadota	Gammaproteobacteria	Cellvibrionales	Cellvibrionaceae	Teredinibacter	0	0	112	0	2	0	0	0	0	0	0	0	0	0
Bacteria	Actinomycetota	Actinomycetes	Micrococcales	Micrococcaceae	Sinomonas	0	0	0	113	0	0	0	0	0	0	0	0	0	0
Bacteria	Actinomycetota	Actinomycetes	Micrococcales	Microbacteriaceae	Subtercola	0	0	0	101	0	0	0	6	0	0	6	0	0	0
Bacteria	Planctomycetota	Planctomycetia	Pirellulales	Lacipirellulaceae	Pirellulimonas	14	0	0	34	0	0	0	6	0	28	10	0	0	20
Bacteria	Pseudomonadota	Gammaproteobacteria	Oceanospirillales	Halomonadaceae	Cobetia	34	8	16	16	38	0	0	0	0	0	0	0	0	0
Bacteria	Bacillota	Bacilli	Bacillales	Bacillaceae	Mangrovibacillus	0	52	0	6	54	0	0	0	0	0	0	0	0	0
Bacteria	Cyanobacteria	NA	Chroococcales	Chroococcaceae	Gloeocapsa	0	0	0	0	112	0	0	0	0	0	0	0	0	0
Bacteria	Pseudomonadota	Gammaproteobacteria	Pasteurellales	Pasteurellaceae	Rodentibacter	0	0	0	0	102	0	0	0	0	10	0	0	0	0
Bacteria	Pseudomonadota	Alphaproteobacteria	Hyphomicrobiales	NA	Candidatus Hodgkinia	0	0	0	49	52	0	0	0	0	0	10	0	0	0
Bacteria	Pseudomonadota	Gammaproteobacteria	Nevskiales	Sinobacteraceae	Flagellatimonas	0	0	80	22	8	0	0	0	0	0	0	0	0	0
Bacteria	Bacteroidota	Flavobacteriia	Flavobacteriales	Flavobacteriaceae	Kordia	0	0	0	0	102	0	0	8	0	0	0	0	0	0
Bacteria	Actinomycetota	Actinomycetes	Propionibacteriales	Kribbellaceae	Kribbella	0	0	0	0	6	0	0	0	0	104	0	0	0	0
Bacteria	Bacillota	Clostridia	Thermoanaerobacterales	Thermoanaerobacterales Family IV. Incertae Sedis	Mahella	0	0	0	0	0	108	0	0	0	0	0	0	0	0
Bacteria	Pseudomonadota	Gammaproteobacteria	Enterobacterales	Morganellaceae	Arsenophonus	98	0	0	0	0	0	10	0	0	0	0	0	0	0
Bacteria	Pseudomonadota	Gammaproteobacteria	Pasteurellales	Pasteurellaceae	Glaesserella	58	0	10	38	0	0	0	0	0	0	0	0	0	0
Bacteria	Actinomycetota	Actinomycetes	Pseudonocardiales	Pseudonocardiaceae	Kibdelosporangium	22	0	8	26	50	0	0	0	0	0	0	0	0	0
Bacteria	Cyanobacteria	NA	Chroococcales	Geminocystaceae	Cyanobacterium	28	0	0	0	78	0	0	0	0	0	0	0	0	0
Bacteria	Aquificae	Aquificae	Aquificales	Hydrogenothermaceae	Persephonella	0	0	0	78	0	0	0	0	26	0	0	0	0	0
Bacteria	Pseudomonadota	Alphaproteobacteria	Hyphomicrobiales	Stappiaceae	Pannonibacter	0	0	0	72	0	0	0	32	0	0	0	0	0	0
Bacteria	Pseudomonadota	Betaproteobacteria	Nitrosomonadales	Nitrosomonadaceae	Nitrosospira	0	0	6	46	8	0	0	10	0	0	14	0	20	0
Bacteria	Pseudomonadota	Betaproteobacteria	Burkholderiales	Oxalobacteraceae	Collimonas	48	0	0	42	0	0	0	14	0	0	0	0	0	0
Bacteria	Pseudomonadota	Deltaproteobacteria	Myxococcales	Polyangiaceae	Polyangium	0	0	18	4	80	0	0	2	0	0	0	0	0	0
Bacteria	Bacillota	Clostridia	Eubacteriales	Desulfitobacteriaceae	Desulfitobacterium	12	8	82	2	0	0	0	0	0	0	0	0	0	0
Bacteria	Pseudomonadota	Alphaproteobacteria	Hyphomicrobiales	Hyphomicrobiaceae	Filomicrobium	0	0	0	0	80	24	0	0	0	0	0	0	0	0
Bacteria	Pseudomonadota	Deltaproteobacteria	Myxococcales	Archangiaceae	Stigmatella	0	0	0	78	24	0	0	0	0	0	0	0	0	0
Bacteria	Bacteroidota	Sphingobacteriia	Sphingobacteriales	Sphingobacteriaceae	Olivibacter	0	0	0	16	0	0	0	0	0	0	0	86	0	0
Bacteria	Pseudomonadota	Gammaproteobacteria	Oceanospirillales	Oceanospirillaceae	Neptunomonas	0	0	102	0	0	0	0	0	0	0	0	0	0	0
Bacteria	Bacteroidota	Cytophagia	Cytophagales	Spirosomaceae	Fibrella	0	0	0	0	0	0	0	0	0	0	62	36	4	0
Bacteria	Pseudomonadota	Gammaproteobacteria	Oceanospirillales	Oceanospirillaceae	Thalassolituus	0	0	0	0	91	0	0	0	0	0	0	0	10	0
Bacteria	Bacillota	Clostridia	Eubacteriales	Oscillospiraceae	Ruminococcus	72	0	10	18	0	0	0	0	0	0	0	0	0	0
Bacteria	Pseudomonadota	Alphaproteobacteria	Rhodospirillales	Acetobacteraceae	Gluconobacter	0	0	32	0	46	14	0	8	0	0	0	0	0	0
Bacteria	Pseudomonadota	Alphaproteobacteria	Hyphomicrobiales	Kaistiaceae	Kaistia	76	0	0	0	4	14	0	6	0	0	0	0	0	0
Bacteria	Spirochaetes	Spirochaetia	Leptospirales	Leptospiraceae	Turneriella	80	0	6	0	0	0	0	14	0	0	0	0	0	0
Bacteria	Pseudomonadota	Betaproteobacteria	Burkholderiales	Burkholderiaceae	Candidatus Vallotia	0	0	0	50	48	0	0	0	0	0	0	0	0	0
Bacteria	Pseudomonadota	Gammaproteobacteria	Alteromonadales	Colwelliaceae	Cognaticolwellia	0	0	0	0	64	0	0	0	20	0	0	14	0	0
Bacteria	Bacteroidota	Flavobacteriia	Flavobacteriales	Weeksellaceae	Cloacibacterium	0	0	26	0	70	0	0	0	0	0	0	0	0	0
Bacteria	Pseudomonadota	Gammaproteobacteria	Thiotrichales	Thiotrichaceae	Thiothrix	0	0	26	69	0	0	0	0	0	0	0	0	0	0
Bacteria	Actinomycetota	Actinomycetes	Corynebacteriales	Lawsonellaceae	Lawsonella	0	0	0	70	24	0	0	0	0	0	0	0	0	0
Bacteria	Actinomycetota	Actinomycetes	Micrococcales	Intrasporangiaceae	Arsenicicoccus	74	0	0	20	0	0	0	0	0	0	0	0	0	0
Bacteria	Pseudomonadota	Gammaproteobacteria	Aeromonadales	Aeromonadaceae	Tolumonas	0	0	0	0	94	0	0	0	0	0	0	0	0	0
Bacteria	Actinomycetota	Actinomycetes	Geodermatophilales	Geodermatophilaceae	Blastococcus	0	0	20	46	8	18	0	0	0	0	0	0	0	0
Bacteria	Bacillota	Clostridia	Eubacteriales	Lachnospiraceae	Anaerobutyricum	0	0	0	26	66	0	0	0	0	0	0	0	0	0
Bacteria	Actinomycetota	Actinomycetes	Micrococcales	Microbacteriaceae	Microterricola	14	0	0	4	58	0	0	16	0	0	0	0	0	0
Bacteria	Pseudomonadota	Betaproteobacteria	NA	NA	Candidatus Kinetoplastibacterium	34	0	0	28	30	0	0	0	0	0	0	0	0	0
Bacteria	Actinomycetota	Actinomycetes	Propionibacteriales	Propionibacteriaceae	Propionibacterium	0	0	0	60	26	0	0	4	0	0	0	0	0	0
Bacteria	Bacillota	Bacilli	Bacillales	Planococcaceae	Viridibacillus	0	0	0	58	20	12	0	0	0	0	0	0	0	0
Bacteria	Pseudomonadota	Gammaproteobacteria	Nevskiales	Sinobacteraceae	Solimonas	0	0	0	56	4	4	0	26	0	0	0	0	0	0
Bacteria	Pseudomonadota	Alphaproteobacteria	Sphingomonadales	Erythrobacteraceae	Porphyrobacter	18	0	30	0	40	0	0	2	0	0	0	0	0	0
Bacteria	Bacillota	Clostridia	Halanaerobiales	Halanaerobiaceae	Iocasia	0	0	0	69	20	0	0	0	0	0	0	0	0	0
Bacteria	Bacillota	Bacilli	Lactobacillales	Lactobacillaceae	Latilactobacillus	0	0	32	48	8	0	0	0	0	0	0	0	0	0
Bacteria	Bacteroidota	Bacteroidia	Bacteroidales	Prevotellaceae	Paraprevotella	0	0	0	0	10	78	0	0	0	0	0	0	0	0
Bacteria	Pseudomonadota	Gammaproteobacteria	Pasteurellales	Pasteurellaceae	Bisgaardia	88	0	0	0	0	0	0	0	0	0	0	0	0	0
Bacteria	Spirochaetes	Spirochaetia	Spirochaetales	Spirochaetaceae	Oceanispirochaeta	0	0	88	0	0	0	0	0	0	0	0	0	0	0
Bacteria	Pseudomonadota	Gammaproteobacteria	Enterobacterales	Pectobacteriaceae	Lonsdalea	0	0	30	30	10	0	0	17	0	0	0	0	0	0
Bacteria	Verrucomicrobia	Verrucomicrobiae	Verrucomicrobiales	Verrucomicrobiaceae	Verrucomicrobium	34	0	12	8	10	22	0	0	0	0	0	0	0	0
Bacteria	Thermotogae	Thermotogae	Thermotogales	Fervidobacteriaceae	Fervidobacterium	0	0	0	0	58	0	0	0	0	0	0	0	0	28
Bacteria	Pseudomonadota	Alphaproteobacteria	Hyphomicrobiales	Phyllobacteriaceae	Nitratireductor	0	0	24	0	30	18	0	0	14	0	0	0	0	0
Bacteria	Pseudomonadota	Gammaproteobacteria	NA	NA	Sedimenticola	0	0	0	0	0	86	0	0	0	0	0	0	0	0
Bacteria	Pseudomonadota	Gammaproteobacteria	Methylococcales	Methylococcaceae	Methylomicrobium	24	0	0	25	36	0	0	0	0	0	0	0	0	0
Bacteria	Actinomycetota	Actinomycetes	Micrococcales	Promicromonosporaceae	Isoptericola	0	0	10	12	44	0	0	18	0	0	0	0	0	0
Bacteria	Pseudomonadota	Gammaproteobacteria	Xanthomonadales	Xanthomonadaceae	Thermomonas	2	0	0	10	0	0	0	24	0	0	38	10	0	0
Bacteria	Pseudomonadota	Gammaproteobacteria	Enterobacterales	Pectobacteriaceae	Musicola	0	0	0	0	10	4	0	0	0	0	0	70	0	0
Bacteria	Pseudomonadota	Alphaproteobacteria	Hyphomicrobiales	Parvibaculaceae	Kaustia	0	0	46	0	0	38	0	0	0	0	0	0	0	0
Bacteria	Pseudomonadota	Gammaproteobacteria	Alteromonadales	Colwelliaceae	Litorilituus	52	0	0	31	0	0	0	0	0	0	0	0	0	0
Bacteria	Cyanobacteria	NA	Oscillatoriales	Coleofasciculaceae	Geitlerinema	0	0	0	8	69	0	0	0	0	0	0	0	6	0
Bacteria	Actinomycetota	Actinomycetes	Micromonosporales	Micromonosporaceae	Dactylosporangium	10	0	0	8	36	15	0	14	0	0	0	0	0	0
Bacteria	Pseudomonadota	Gammaproteobacteria	Enterobacterales	Enterobacteriaceae	Candidatus Profftia	0	20	36	26	0	0	0	0	0	0	0	0	0	0
Bacteria	Pseudomonadota	Gammaproteobacteria	Pseudomonadales	Pseudomonadaceae	Halopseudomonas	0	0	0	0	74	0	0	0	0	0	0	0	8	0
Bacteria	Pseudomonadota	Alphaproteobacteria	Rhodobacterales	Roseobacteraceae	Roseobacter	0	0	0	0	54	0	14	0	0	14	0	0	0	0
Bacteria	Bacillota	Clostridia	Eubacteriales	Desulfitobacteriaceae	Desulfosporosinus	8	16	18	0	0	0	0	0	0	0	40	0	0	0
Bacteria	Bacillota	Clostridia	Eubacteriales	Lachnospiraceae	Wujia	0	0	0	80	0	0	0	0	0	0	0	0	0	0
Bacteria	Actinomycetota	Actinomycetes	Propionibacteriales	Propionibacteriaceae	Auraticoccus	0	0	0	16	0	34	30	0	0	0	0	0	0	0
Bacteria	Actinomycetota	Coriobacteriia	Coriobacteriales	Atopobiaceae	Parafannyhessea	24	0	0	0	48	0	0	8	0	0	0	0	0	0
Bacteria	Pseudomonadota	Alphaproteobacteria	Caulobacterales	Caulobacteraceae	Asticcacaulis	0	0	18	0	16	2	0	38	0	0	0	6	0	0
Bacteria	Pseudomonadota	Gammaproteobacteria	Enterobacterales	Enterobacteriaceae	Shimwellia	0	0	0	0	0	38	0	0	0	0	10	0	32	0
Bacteria	Bacillota	Clostridia	Eubacteriales	Peptostreptococcaceae	Filifactor	0	0	0	48	30	0	0	0	0	0	0	0	0	0
Bacteria	Bacillota	Bacilli	Lactobacillales	Lactobacillaceae	Bombilactobacillus	0	0	40	38	0	0	0	0	0	0	0	0	0	0
Bacteria	Actinomycetota	Acidimicrobiia	Acidimicrobiales	Iamiaceae	Iamia	0	0	0	4	60	0	0	6	0	0	0	0	8	0
Bacteria	Pseudomonadota	Gammaproteobacteria	Vibrionales	Vibrionaceae	Thaumasiovibrio	0	0	0	0	78	0	0	0	0	0	0	0	0	0
Bacteria	Pseudomonadota	Alphaproteobacteria	Hyphomicrobiales	Rhizobiaceae	Ciceribacter	0	0	0	0	42	4	0	32	0	0	0	0	0	0
Bacteria	Planctomycetota	Planctomycetia	Planctomycetales	Planctomycetaceae	Caulifigura	0	0	0	11	66	0	0	0	0	0	0	0	0	0
Bacteria	Pseudomonadota	Betaproteobacteria	Neisseriales	Chromobacteriaceae	Microvirgula	6	0	0	0	71	0	0	0	0	0	0	0	0	0
Bacteria	Pseudomonadota	Gammaproteobacteria	Alteromonadales	Idiomarinaceae	Idiomarina	0	0	0	38	34	4	0	0	0	0	0	0	0	0
Bacteria	Pseudomonadota	Deltaproteobacteria	Desulfuromonadales	Geobacteraceae	Geobacter	12	0	6	38	14	0	0	6	0	0	0	0	0	0
Bacteria	Actinomycetota	Actinomycetes	Micrococcales	Dermabacteraceae	Dermabacter	0	0	0	0	70	6	0	0	0	0	0	0	0	0
Bacteria	Actinomycetota	Actinomycetes	Propionibacteriales	Nocardioidaceae	Micropruina	36	6	0	0	34	0	0	0	0	0	0	0	0	0
Bacteria	Bacillota	Bacilli	Lactobacillales	Streptococcaceae	Floricoccus	8	0	14	10	43	0	0	0	0	0	0	0	0	0
Bacteria	Bacteroidota	Cytophagia	Cytophagales	Cytophagaceae	Aquirufa	0	0	0	56	18	0	0	0	0	0	0	0	0	0
Bacteria	Bacillota	Clostridia	Eubacteriales	Lachnospiraceae	Lachnoclostridium	0	0	0	48	10	16	0	0	0	0	0	0	0	0
Bacteria	Actinomycetota	Actinomycetes	Micrococcales	Micrococcaceae	Citricoccus	0	0	0	17	0	57	0	0	0	0	0	0	0	0
Bacteria	Actinomycetota	Actinomycetes	Micrococcales	Dermacoccaceae	Dermacoccus	0	0	0	0	74	0	0	0	0	0	0	0	0	0
Bacteria	Pseudomonadota	Alphaproteobacteria	Rhodobacterales	Paracoccaceae	Pikeienuella	0	0	0	0	66	0	0	8	0	0	0	0	0	0
Bacteria	Pseudomonadota	Alphaproteobacteria	Sphingomonadales	Sphingomonadaceae	Sphingorhabdus	0	0	0	50	14	0	0	0	0	0	0	0	8	0
Bacteria	Pseudomonadota	Betaproteobacteria	Neisseriales	Chromobacteriaceae	Jeongeupia	0	0	0	48	0	0	0	24	0	0	0	0	0	0
Bacteria	Bacillota	Clostridia	Eubacteriales	Peptococcaceae	Acididesulfobacillus	28	0	0	44	0	0	0	0	0	0	0	0	0	0
Bacteria	Bacillota	Bacilli	Bacillales	Bacillaceae	Geobacillus	0	12	32	28	0	0	0	0	0	0	0	0	0	0
Bacteria	Pseudomonadota	Gammaproteobacteria	Nevskiales	Steroidobacteraceae	Steroidobacter	72	0	0	0	0	0	0	0	0	0	0	0	0	0
Bacteria	Bacillota	Negativicutes	Selenomonadales	Sporomusaceae	Methylomusa	0	0	0	55	16	0	0	0	0	0	0	0	0	0
Bacteria	Planctomycetota	Planctomycetia	Pirellulales	Pirellulaceae	Rosistilla	0	0	0	26	4	0	29	0	0	12	0	0	0	0
Bacteria	Pseudomonadota	Alphaproteobacteria	Rhodobacterales	Paracoccaceae	Haematobacter	0	0	0	0	65	6	0	0	0	0	0	0	0	0
Bacteria	Bacillota	Clostridia	Eubacteriales	Eubacteriales Family XIII. Incertae Sedis	Emergencia	0	0	0	70	0	0	0	0	0	0	0	0	0	0
Bacteria	Pseudomonadota	Alphaproteobacteria	Sphingomonadales	Sphingosinicellaceae	Sandaracinobacteroides	0	0	0	40	30	0	0	0	0	0	0	0	0	0
Bacteria	Pseudomonadota	Betaproteobacteria	Rhodocyclales	Azonexaceae	Quatrionicoccus	0	0	26	10	0	12	0	22	0	0	0	0	0	0
Bacteria	Pseudomonadota	Alphaproteobacteria	Sphingomonadales	Erythrobacteraceae	Pelagerythrobacter	0	0	0	0	70	0	0	0	0	0	0	0	0	0
Bacteria	Pseudomonadota	Gammaproteobacteria	Acidiferrobacterales	Acidiferrobacteraceae	Sulfurifustis	14	0	0	0	55	0	0	0	0	0	0	0	0	0
Bacteria	Pseudomonadota	Deltaproteobacteria	Myxococcales	Kofleriaceae	Haliangium	10	0	0	8	8	0	0	10	0	0	0	0	32	0
Bacteria	Bacillota	Bacilli	Bacillales	Bacillaceae	Gottfriedia	28	0	0	4	20	16	0	0	0	0	0	0	0	0
Bacteria	Pseudomonadota	Gammaproteobacteria	Oceanospirillales	Halomonadaceae	Salinicola	14	0	0	0	54	0	0	0	0	0	0	0	0	0
Bacteria	Pseudomonadota	Deltaproteobacteria	Myxococcales	Myxococcaceae	Pyxidicoccus	0	0	32	0	6	0	0	20	0	0	8	2	0	0
Bacteria	Deinococcus-Thermus	Deinococci	Trueperales	Trueperaceae	Truepera	0	0	0	0	67	0	0	0	0	0	0	0	0	0
Bacteria	Actinomycetota	Actinomycetes	Micrococcales	Micrococcaceae	Renibacterium	0	0	0	0	67	0	0	0	0	0	0	0	0	0
Bacteria	Pseudomonadota	Alphaproteobacteria	Hyphomicrobiales	NA	Pseudorhodoplanes	6	0	0	44	16	0	0	0	0	0	0	0	0	0
Bacteria	Pseudomonadota	Alphaproteobacteria	Rickettsiales	Candidatus Midichloriaceae	Candidatus Fokinia	66	0	0	0	0	0	0	0	0	0	0	0	0	0
Bacteria	Actinomycetota	Actinomycetes	Micrococcales	Ruaniaceae	Occultella	0	0	0	50	8	0	0	6	0	0	0	0	0	0
Bacteria	Pseudomonadota	Betaproteobacteria	Rhodocyclales	Zoogloeaceae	Thauera	0	0	0	2	38	0	0	24	0	0	0	0	0	0
Bacteria	Pseudomonadota	Gammaproteobacteria	Acidiferrobacterales	Acidiferrobacteraceae	Acidiferrobacter	6	0	0	35	20	0	0	2	0	0	0	0	0	0
Bacteria	Chloroflexi	Chloroflexia	Chloroflexales	Roseiflexaceae	Roseiflexus	0	0	22	40	0	0	0	0	0	0	0	0	0	0
Bacteria	Pseudomonadota	Alphaproteobacteria	Rhodobacterales	Paracoccaceae	Polymorphum	0	0	0	0	62	0	0	0	0	0	0	0	0	0
Bacteria	Pseudomonadota	Gammaproteobacteria	Methylococcales	Methylococcaceae	Methylomagnum	0	0	0	61	0	0	0	0	0	0	0	0	0	0
Bacteria	Pseudomonadota	Alphaproteobacteria	Hyphomonadales	Hyphomonadaceae	Hyphomonas	16	0	8	0	6	30	0	0	0	0	0	0	0	0
Bacteria	Bacillota	Clostridia	Eubacteriales	Peptostreptococcaceae	Tepidibacter	0	0	60	0	0	0	0	0	0	0	0	0	0	0
Bacteria	Pseudomonadota	Alphaproteobacteria	Rhodobacterales	Roseobacteraceae	Mameliella	0	0	0	53	0	0	0	6	0	0	0	0	0	0
Bacteria	Actinomycetota	Actinomycetes	Micrococcales	Microbacteriaceae	Rhodoluna	0	0	0	8	0	51	0	0	0	0	0	0	0	0
Bacteria	Planctomycetota	Planctomycetia	Planctomycetales	Planctomycetaceae	Calycomorphotria	0	0	18	40	0	0	0	0	0	0	0	0	0	0
Bacteria	Pseudomonadota	Gammaproteobacteria	Chromatiales	Ectothiorhodospiraceae	Spiribacter	0	0	0	28	12	0	0	18	0	0	0	0	0	0
Bacteria	Pseudomonadota	Alphaproteobacteria	Hyphomicrobiales	Aurantimonadaceae	Aurantimonas	0	0	18	26	14	0	0	0	0	0	0	0	0	0
Bacteria	Actinomycetota	Actinomycetes	Micrococcales	Micrococcaceae	Paenarthrobacter	4	0	16	24	0	0	0	14	0	0	0	0	0	0
Bacteria	Bacillota	Bacilli	Bacillales	Bacillaceae	Paenalkalicoccus	32	0	0	24	2	0	0	0	0	0	0	0	0	0
Bacteria	Bacillota	Tissierellia	Tissierellales	Peptoniphilaceae	Peptoniphilus	0	0	0	0	58	0	0	0	0	0	0	0	0	0
Bacteria	Pseudomonadota	Gammaproteobacteria	Enterobacterales	Enterobacteriaceae	Pseudescherichia	0	0	0	0	0	50	0	0	0	0	8	0	0	0
Bacteria	Pseudomonadota	Deltaproteobacteria	Desulfovibrionales	Desulfovibrionaceae	Megalodesulfovibrio	0	0	0	0	55	0	2	0	0	0	0	0	0	0
Bacteria	Cyanobacteria	NA	Nostocales	Nostocaceae	Anabaena	10	0	0	46	0	0	0	0	0	0	0	0	0	0
Bacteria	Bacteroidota	Flavobacteriia	Flavobacteriales	Crocinitomicaceae	Fluviicola	28	0	0	28	0	0	0	0	0	0	0	0	0	0
Bacteria	Planctomycetota	Planctomycetia	Pirellulales	Pirellulaceae	Rubripirellula	0	0	14	8	34	0	0	0	0	0	0	0	0	0
Bacteria	Armatimonadetes	Fimbriimonadia	Fimbriimonadales	Fimbriimonadaceae	Fimbriimonas	0	0	40	6	10	0	0	0	0	0	0	0	0	0
Bacteria	Pseudomonadota	Gammaproteobacteria	Cellvibrionales	Spongiibacteraceae	Spongiibacter	0	0	0	0	52	0	0	4	0	0	0	0	0	0
Bacteria	Pseudomonadota	Alphaproteobacteria	Rhodospirillales	Rhodospirillaceae	Magnetospirillum	0	0	0	0	52	4	0	0	0	0	0	0	0	0
Bacteria	Pseudomonadota	Alphaproteobacteria	Rhodobacterales	Paracoccaceae	Rhodovulum	0	0	0	0	36	0	0	20	0	0	0	0	0	0
Bacteria	Bacillota	Bacilli	Lactobacillales	Carnobacteriaceae	Marinilactibacillus	8	0	48	0	0	0	0	0	0	0	0	0	0	0
Bacteria	Pseudomonadota	Gammaproteobacteria	Alteromonadales	Alteromonadaceae	Saccharobesus	0	0	0	54	0	0	0	0	0	0	0	0	0	0
Bacteria	Pseudomonadota	Betaproteobacteria	Burkholderiales	Alcaligenaceae	Pusillimonas	0	0	0	54	0	0	0	0	0	0	0	0	0	0
Bacteria	Pseudomonadota	Gammaproteobacteria	Chromatiales	Ectothiorhodospiraceae	Alkalilimnicola	0	0	0	24	10	4	0	0	0	0	0	0	16	0
Bacteria	Actinomycetota	Actinomycetes	Micrococcales	Beutenbergiaceae	Beutenbergia	0	0	0	20	22	0	0	8	0	0	0	0	4	0
Bacteria	Pseudomonadota	Betaproteobacteria	Nitrosomonadales	Usitatibacteraceae	Usitatibacter	0	0	0	0	28	0	0	26	0	0	0	0	0	0
Bacteria	Bacillota	Bacilli	Lactobacillales	Carnobacteriaceae	Granulicatella	0	0	0	0	53	0	0	0	0	0	0	0	0	0
Bacteria	Actinomycetota	Nitriliruptoria	Euzebyales	Euzebyaceae	Euzebya	0	0	0	0	53	0	0	0	0	0	0	0	0	0
Bacteria	Pseudomonadota	Alphaproteobacteria	Sphingomonadales	Sphingomonadaceae	Parasphingopyxis	0	0	0	44	4	4	0	0	0	0	0	0	0	0
Bacteria	Bacteroidota	Chitinophagia	Chitinophagales	Chitinophagaceae	Ferruginibacter	0	0	26	26	0	0	0	0	0	0	0	0	0	0
Bacteria	Planctomycetota	Planctomycetia	Isosphaerales	Isosphaeraceae	Aquisphaera	0	0	0	26	24	0	0	0	0	0	2	0	0	0
Bacteria	Bacillota	Bacilli	Bacillales	Bacillaceae	Psychrobacillus	0	0	0	24	22	6	0	0	0	0	0	0	0	0
Bacteria	Pseudomonadota	Alphaproteobacteria	Hyphomicrobiales	Parvibaculaceae	Parvibaculum	0	0	0	16	36	0	0	0	0	0	0	0	0	0
Bacteria	Actinomycetota	Actinomycetes	Candidatus Nanopelagicales	Candidatus Nanopelagicaceae	Candidatus Planktophila	0	0	20	32	0	0	0	0	0	0	0	0	0	0
Bacteria	Pseudomonadota	Alphaproteobacteria	Rhodospirillales	Azospirillaceae	Nitrospirillum	0	0	44	0	2	0	0	6	0	0	0	0	0	0
Bacteria	Pseudomonadota	Gammaproteobacteria	NA	NA	Candidatus Pseudothioglobus	52	0	0	0	0	0	0	0	0	0	0	0	0	0
Bacteria	Actinomycetota	Actinomycetes	Streptosporangiales	Nocardiopsaceae	Streptomonospora	0	0	0	0	0	0	0	8	0	0	0	44	0	0
Bacteria	Actinomycetota	Actinomycetes	Micrococcales	Ruaniaceae	Ruania	0	0	32	4	15	0	0	0	0	0	0	0	0	0
Bacteria	Pseudomonadota	Betaproteobacteria	Burkholderiales	Alcaligenaceae	Pelistega	0	0	38	0	0	8	5	0	0	0	0	0	0	0
Bacteria	Pseudomonadota	Gammaproteobacteria	Xanthomonadales	Rhodanobacteraceae	Ahniella	0	0	0	0	36	0	0	0	0	0	0	14	0	0
Bacteria	Pseudomonadota	Gammaproteobacteria	Cellvibrionales	Spongiibacteraceae	Zhongshania	0	0	26	0	24	0	0	0	0	0	0	0	0	0
Bacteria	Pseudomonadota	Betaproteobacteria	Nitrosomonadales	Thiobacillaceae	Sulfuritortus	0	0	0	0	0	46	0	4	0	0	0	0	0	0
Bacteria	Pseudomonadota	Alphaproteobacteria	Hyphomicrobiales	Beijerinckiaceae	Methylocella	0	0	0	0	47	0	0	2	0	0	0	0	0	0
Bacteria	Pseudomonadota	Betaproteobacteria	Rhodocyclales	Zoogloeaceae	Nitrogeniibacter	0	0	0	0	39	0	0	6	0	0	4	0	0	0
Bacteria	Thermotogae	Thermotogae	Kosmotogales	Kosmotogaceae	Kosmotoga	0	32	0	16	0	0	0	0	0	0	0	0	0	0
Bacteria	Pseudomonadota	Gammaproteobacteria	Oceanospirillales	Alcanivoracaceae	Alcanivorax	14	0	0	4	30	0	0	0	0	0	0	0	0	0
Bacteria	Pseudomonadota	Gammaproteobacteria	Cellvibrionales	Cellvibrionaceae	Saccharophagus	0	0	0	0	48	0	0	0	0	0	0	0	0	0
Bacteria	Actinomycetota	Actinomycetes	Micrococcales	Cellulomonadaceae	Oerskovia	0	0	0	0	0	44	0	4	0	0	0	0	0	0
Bacteria	Bacillota	Clostridia	Eubacteriales	Oscillospiraceae	Fastidiosipila	48	0	0	0	0	0	0	0	0	0	0	0	0	0
Bacteria	Bacillota	Tissierellia	Tissierellales	Gottschalkiaceae	Gottschalkia	32	0	16	0	0	0	0	0	0	0	0	0	0	0
Bacteria	Bacillota	Bacilli	Bacillales	Bacillaceae	Aeribacillus	0	0	48	0	0	0	0	0	0	0	0	0	0	0
Bacteria	Cyanobacteria	NA	Pseudanabaenales	Leptolyngbyaceae	Leptothermofonsia	0	0	0	46	0	0	0	0	0	0	0	0	0	0
Bacteria	Bacillota	Bacilli	Lactobacillales	Lactobacillaceae	Fructilactobacillus	0	12	0	34	0	0	0	0	0	0	0	0	0	0
Bacteria	Pseudomonadota	Alphaproteobacteria	Rhodobacterales	Paracoccaceae	Pseudooceanicola	0	0	0	28	18	0	0	0	0	0	0	0	0	0
Bacteria	Pseudomonadota	Betaproteobacteria	Burkholderiales	Alcaligenaceae	Kerstersia	0	0	0	24	0	0	0	16	0	0	0	0	6	0
Bacteria	Pseudomonadota	Gammaproteobacteria	Enterobacterales	Budviciaceae	Jinshanibacter	0	0	0	2	0	44	0	0	0	0	0	0	0	0
Bacteria	Pseudomonadota	Alphaproteobacteria	Sphingomonadales	Sphingomonadaceae	Blastomonas	0	0	0	0	42	4	0	0	0	0	0	0	0	0
Bacteria	Pseudomonadota	Betaproteobacteria	Burkholderiales	Sphaerotilaceae	Inhella	0	0	0	0	38	8	0	0	0	0	0	0	0	0
Bacteria	Actinomycetota	Actinomycetes	Micrococcales	Beutenbergiaceae	Miniimonas	0	0	0	0	36	10	0	0	0	0	0	0	0	0
Bacteria	Actinomycetota	Actinomycetes	Micrococcales	Cellulomonadaceae	Actinotalea	6	0	6	0	34	0	0	0	0	0	0	0	0	0
Bacteria	Actinomycetota	Thermoleophilia	Solirubrobacterales	Paraconexibacteraceae	Paraconexibacter	0	20	0	0	26	0	0	0	0	0	0	0	0	0
Bacteria	Pseudomonadota	Gammaproteobacteria	Legionellales	Coxiellaceae	Aquicella	0	0	0	0	2	0	0	2	6	0	36	0	0	0
Bacteria	Bacillota	Bacilli	Lactobacillales	Lactobacillaceae	Apilactobacillus	18	0	0	0	0	28	0	0	0	0	0	0	0	0
Bacteria	Pseudomonadota	Betaproteobacteria	Burkholderiales	Burkholderiaceae	Limnobacter	0	46	0	0	0	0	0	0	0	0	0	0	0	0
Bacteria	Bacillota	Erysipelotrichia	Erysipelotrichales	Erysipelotrichaceae	Faecalitalea	10	0	0	34	0	0	0	0	0	0	0	0	0	0
Bacteria	Actinomycetota	Actinomycetes	Micrococcales	Intrasporangiaceae	Pedococcus	0	0	0	0	44	0	0	0	0	0	0	0	0	0
Bacteria	Bacillota	Bacilli	Bacillales	Bacillales Family X. Incertae Sedis	Hydrogenibacillus	0	0	0	0	44	0	0	0	0	0	0	0	0	0
Bacteria	Actinomycetota	Actinomycetes	Micromonosporales	Micromonosporaceae	Salinispora	0	0	0	0	26	0	0	18	0	0	0	0	0	0
Bacteria	Planctomycetota	Planctomycetia	Pirellulales	Pirellulaceae	Pirellula	44	0	0	0	0	0	0	0	0	0	0	0	0	0
Bacteria	Pseudomonadota	Gammaproteobacteria	Legionellales	Coxiellaceae	Coxiella	44	0	0	0	0	0	0	0	0	0	0	0	0	0
Bacteria	Bacteroidota	Flavobacteriia	Flavobacteriales	Flavobacteriaceae	Croceibacter	0	44	0	0	0	0	0	0	0	0	0	0	0	0
Bacteria	Bacteroidota	Flavobacteriia	Flavobacteriales	Flavobacteriaceae	Changchengzhania	0	0	0	0	0	0	44	0	0	0	0	0	0	0
Bacteria	Pseudomonadota	Alphaproteobacteria	Rhodobacterales	Roseobacteraceae	Tateyamaria	0	0	0	26	0	0	0	16	0	0	0	0	0	0
Bacteria	Bacteroidota	Bacteroidia	Bacteroidales	Dysgonomonadaceae	Petrimonas	16	0	0	26	0	0	0	0	0	0	0	0	0	0
Bacteria	Pseudomonadota	Betaproteobacteria	Burkholderiales	Oxalobacteraceae	Duganella	28	0	6	6	0	2	0	0	0	0	0	0	0	0
Bacteria	Bacillota	Clostridia	Eubacteriales	Oscillospiraceae	Acutalibacter	0	0	0	4	38	0	0	0	0	0	0	0	0	0
Bacteria	Actinomycetota	Nitriliruptoria	Egicoccales	Egicoccaceae	Egicoccus	0	0	0	0	42	0	0	0	0	0	0	0	0	0
Bacteria	Pseudomonadota	Alphaproteobacteria	Rhodospirillales	Rhodospirillaceae	Tistrella	0	0	0	0	28	0	0	14	0	0	0	0	0	0
Bacteria	Pseudomonadota	Betaproteobacteria	Nitrosomonadales	Gallionellaceae	Sideroxydans	24	0	0	0	18	0	0	0	0	0	0	0	0	0
Bacteria	Pseudomonadota	Alphaproteobacteria	Rhodospirillales	Acetobacteraceae	Neokomagataea	0	0	0	0	0	42	0	0	0	0	0	0	0	0
Bacteria	Planctomycetota	Planctomycetia	Planctomycetales	Planctomycetaceae	Alienimonas	0	0	0	39	2	0	0	0	0	0	0	0	0	0
Bacteria	Bacteroidota	Flavobacteriia	Flavobacteriales	Flavobacteriaceae	Urechidicola	0	0	31	10	0	0	0	0	0	0	0	0	0	0
Bacteria	Pseudomonadota	Betaproteobacteria	Burkholderiales	NA	Tepidimonas	0	0	0	38	0	0	0	0	0	0	2	0	0	0
Bacteria	Bacillota	Clostridia	Eubacteriales	Lachnospiraceae	Lacrimispora	18	0	0	22	0	0	0	0	0	0	0	0	0	0
Bacteria	Pseudomonadota	Alphaproteobacteria	Sphingomonadales	Sphingomonadaceae	Parasphingorhabdus	14	0	0	8	0	10	0	0	0	0	8	0	0	0
Bacteria	Pseudomonadota	Gammaproteobacteria	Vibrionales	Vibrionaceae	Enterovibrio	0	0	36	4	0	0	0	0	0	0	0	0	0	0
Bacteria	NA	Candidatus Babeliae	Candidatus Babeliales	Candidatus Babeliaceae	Candidatus Babela	0	0	0	40	0	0	0	0	0	0	0	0	0	0
Bacteria	Pseudomonadota	Gammaproteobacteria	Pseudomonadales	Pseudomonadaceae	Thiopseudomonas	0	0	0	0	18	0	0	0	0	0	0	14	8	0
Bacteria	Pseudomonadota	Alphaproteobacteria	Sphingomonadales	Sphingomonadaceae	Allosphingosinicella	0	0	0	0	18	22	0	0	0	0	0	0	0	0
Bacteria	Planctomycetota	Planctomycetia	Planctomycetales	Planctomycetaceae	Planctopirus	0	0	0	0	12	0	28	0	0	0	0	0	0	0
Bacteria	Pseudomonadota	Oligoflexia	Bacteriovoracales	Bacteriovoracaceae	Bacteriovorax	0	0	40	0	0	0	0	0	0	0	0	0	0	0
Bacteria	Deferribacteres	Deferribacteres	Deferribacterales	Calditerrivibrionaceae	Calditerrivibrio	0	0	0	0	0	0	0	0	40	0	0	0	0	0
Bacteria	Planctomycetota	Phycisphaerae	Phycisphaerales	Phycisphaeraceae	Mucisphaera	0	0	0	35	4	0	0	0	0	0	0	0	0	0
Bacteria	Pseudomonadota	Betaproteobacteria	Neisseriales	Chromobacteriaceae	Paludibacterium	0	0	0	20	0	4	0	0	0	0	0	0	14	0
Bacteria	Chrysiogenetes	Chrysiogenetes	Chrysiogenales	Chrysiogenaceae	Desulfurispirillum	0	0	0	20	0	0	0	14	0	0	4	0	0	0
Bacteria	Pseudomonadota	Alphaproteobacteria	Rhodobacterales	Paracoccaceae	Gymnodinialimonas	22	0	0	6	0	0	0	0	0	0	4	0	6	0
Bacteria	Bacillota	Clostridia	Eubacteriales	Lachnospiraceae	Sellimonas	0	0	0	0	38	0	0	0	0	0	0	0	0	0
Bacteria	Pseudomonadota	Betaproteobacteria	Burkholderiales	Oxalobacteraceae	Undibacterium	0	0	18	0	20	0	0	0	0	0	0	0	0	0
Bacteria	Actinomycetota	Rubrobacteria	Rubrobacterales	Rubrobacteraceae	Rubrobacter	0	0	22	0	12	0	0	4	0	0	0	0	0	0
Bacteria	Pseudomonadota	Betaproteobacteria	Neisseriales	Neisseriaceae	Uruburuella	0	0	0	36	0	0	0	0	0	0	0	0	0	0
Bacteria	Bacteroidota	Cytophagia	Cytophagales	Bernardetiaceae	Bernardetia	0	20	0	16	0	0	0	0	0	0	0	0	0	0
Bacteria	Pseudomonadota	Gammaproteobacteria	Xanthomonadales	Rhodanobacteraceae	Aerosticca	0	0	0	0	28	0	0	8	0	0	0	0	0	0
Bacteria	Pseudomonadota	Gammaproteobacteria	Enterobacterales	Enterobacteriaceae	Candidatus Tachikawaea	0	0	0	0	6	0	14	16	0	0	0	0	0	0
Bacteria	Bacillota	Clostridia	Halanaerobiales	Halobacteroidaceae	Halobacteroides	0	0	0	0	0	0	0	0	0	4	32	0	0	0
Bacteria	Actinomycetota	Actinomycetes	Streptosporangiales	Streptosporangiaceae	Thermobispora	0	0	0	34	0	0	0	0	0	0	0	0	0	0
Bacteria	Chloroflexi	Dehalococcoidia	Dehalococcoidales	Dehalococcoidaceae	Dehalococcoides	0	0	0	20	0	0	0	0	0	0	14	0	0	0
Bacteria	Pseudomonadota	Gammaproteobacteria	NA	NA	Candidatus Ruthia	0	14	0	10	10	0	0	0	0	0	0	0	0	0
Bacteria	Pseudomonadota	Alphaproteobacteria	Hyphomicrobiales	Phyllobacteriaceae	Phyllobacterium	0	0	0	0	20	0	0	0	0	0	14	0	0	0
Bacteria	Pseudomonadota	Alphaproteobacteria	Sneathiellales	Sneathiellaceae	Sneathiella	0	0	0	0	0	0	0	0	0	0	30	0	4	0
Bacteria	Bacteroidota	Sphingobacteriia	Sphingobacteriales	Sphingobacteriaceae	Pseudopedobacter	0	0	0	32	0	0	0	0	0	0	0	0	0	0
Bacteria	Bacteroidota	Flavobacteriia	Flavobacteriales	Schleiferiaceae	Owenweeksia	0	0	0	32	0	0	0	0	0	0	0	0	0	0
Bacteria	Bacillota	Clostridia	Eubacteriales	Heliobacteriaceae	Heliomicrobium	0	0	0	32	0	0	0	0	0	0	0	0	0	0
Bacteria	Synergistetes	Synergistia	Synergistales	Synergistaceae	Acetomicrobium	0	0	0	0	32	0	0	0	0	0	0	0	0	0
Bacteria	Actinomycetota	Actinomycetes	Propionibacteriales	Propionibacteriaceae	Arachnia	0	0	0	0	22	6	0	4	0	0	0	0	0	0
Bacteria	Cyanobacteria	NA	Oscillatoriales	Gomontiellaceae	Crinalium	0	0	32	0	0	0	0	0	0	0	0	0	0	0
Bacteria	Pseudomonadota	Deltaproteobacteria	Desulfuromonadales	Geobacteraceae	Geomonas	0	0	0	0	0	0	0	0	0	0	20	0	12	0
Bacteria	Pseudomonadota	Gammaproteobacteria	Immundisolibacterales	Immundisolibacteraceae	Immundisolibacter	0	0	0	0	0	0	0	0	0	0	0	20	12	0
Bacteria	Pseudomonadota	Gammaproteobacteria	Chromatiales	Ectothiorhodospiraceae	Aquisalimonas	0	0	0	30	0	0	0	0	0	0	0	0	0	0
Bacteria	Actinomycetota	Actinomycetes	Micromonosporales	Micromonosporaceae	Polymorphospora	0	0	0	14	6	4	0	6	0	0	0	0	0	0
Bacteria	Pseudomonadota	Gammaproteobacteria	Enterobacterales	Budviciaceae	Leminorella	0	0	0	0	30	0	0	0	0	0	0	0	0	0
Bacteria	Pseudomonadota	Alphaproteobacteria	Sphingomonadales	Sphingomonadaceae	Citromicrobium	0	0	0	0	30	0	0	0	0	0	0	0	0	0
Bacteria	Bacteroidota	Bacteroidia	Marinilabiliales	Marinilabiliaceae	Alkalitalea	0	0	0	0	30	0	0	0	0	0	0	0	0	0
Bacteria	Pseudomonadota	Alphaproteobacteria	Hyphomicrobiales	Amorphaceae	Acuticoccus	0	0	0	0	22	0	0	8	0	0	0	0	0	0
Bacteria	Pseudomonadota	Alphaproteobacteria	Hyphomicrobiales	Pleomorphomonadaceae	Hartmannibacter	4	0	0	0	0	8	0	18	0	0	0	0	0	0
Bacteria	Actinomycetota	Actinomycetes	Micrococcales	Microbacteriaceae	Mycetocola	16	0	14	0	0	0	0	0	0	0	0	0	0	0
Bacteria	Pseudomonadota	Alphaproteobacteria	Rhodobacterales	Paracoccaceae	Aestuarium	0	0	0	0	0	0	0	0	0	0	0	0	30	0
Bacteria	Cyanobacteria	NA	Oscillatoriales	Sirenicapillariaceae	Limnospira	0	0	0	22	6	0	0	0	0	0	0	0	0	0
Bacteria	Bacillota	Clostridia	Halanaerobiales	NA	Anoxybacter	0	0	0	0	28	0	0	0	0	0	0	0	0	0
Bacteria	Actinomycetota	Actinomycetes	Propionibacteriales	Nocardioidaceae	Mumia	0	0	0	0	22	6	0	0	0	0	0	0	0	0
Bacteria	Pseudomonadota	Gammaproteobacteria	Oceanospirillales	Zooshikellaceae	Spartinivicinus	0	0	12	0	16	0	0	0	0	0	0	0	0	0
Bacteria	Bacillota	Clostridia	Eubacteriales	Oscillospiraceae	Dysosmobacter	0	0	0	0	0	16	0	0	0	0	0	0	12	0
Bacteria	Bacteroidota	Flavobacteriia	Flavobacteriales	Weeksellaceae	Ornithobacterium	28	0	0	0	0	0	0	0	0	0	0	0	0	0
Bacteria	Bacillota	Bacilli	Bacillales	Staphylococcaceae	Abyssicoccus	28	0	0	0	0	0	0	0	0	0	0	0	0	0
Bacteria	Actinomycetota	Nitriliruptoria	Egibacterales	Egibacteraceae	Egibacter	0	0	0	6	20	0	0	0	0	0	0	0	0	0
Bacteria	Actinomycetota	Actinomycetes	Micromonosporales	Micromonosporaceae	Natronosporangium	0	0	0	0	26	0	0	0	0	0	0	0	0	0
Bacteria	Pseudomonadota	Alphaproteobacteria	Rhodobacterales	Roseobacteraceae	Ketogulonicigenium	0	0	0	0	26	0	0	0	0	0	0	0	0	0
Bacteria	Pseudomonadota	Alphaproteobacteria	Hyphomicrobiales	Hyphomicrobiaceae	Caenibius	0	0	0	0	18	0	0	0	0	0	0	0	8	0
Bacteria	Pseudomonadota	Alphaproteobacteria	Hyphomicrobiales	Rhizobiaceae	Peteryoungia	0	0	0	0	12	0	0	14	0	0	0	0	0	0
Bacteria	Pseudomonadota	Betaproteobacteria	Burkholderiales	NA	Aquabacterium	0	0	0	0	12	0	0	14	0	0	0	0	0	0
Bacteria	Pseudomonadota	Betaproteobacteria	Burkholderiales	Alcaligenaceae	Advenella	0	0	20	0	4	0	0	0	0	0	0	2	0	0
Bacteria	Pseudomonadota	Gammaproteobacteria	Chromatiales	Granulosicoccaceae	Sulfuriflexus	0	0	26	0	0	0	0	0	0	0	0	0	0	0
Bacteria	Bacillota	Clostridia	Eubacteriales	Lachnospiraceae	Qiania	0	0	26	0	0	0	0	0	0	0	0	0	0	0
Bacteria	Pseudomonadota	Betaproteobacteria	Burkholderiales	Sphaerotilaceae	Roseateles	0	0	0	0	0	0	0	26	0	0	0	0	0	0
Bacteria	Bacillota	Clostridia	Eubacteriales	Desulfitobacteriaceae	Syntrophobotulus	0	0	0	24	0	0	0	0	0	0	0	0	0	0
Bacteria	Bacteroidota	Chitinophagia	Chitinophagales	Chitinophagaceae	Paraflavitalea	0	0	0	24	0	0	0	0	0	0	0	0	0	0
Bacteria	Actinomycetota	Actinomycetes	Actinomycetales	Actinomycetaceae	Arcanobacterium	0	0	0	24	0	0	0	0	0	0	0	0	0	0
Bacteria	Bacteroidota	Flavobacteriia	Flavobacteriales	Flavobacteriaceae	Amniculibacterium	0	0	0	24	0	0	0	0	0	0	0	0	0	0
Bacteria	Pseudomonadota	Alphaproteobacteria	Rhodospirillales	Rhodospirillaceae	Ferrovibrio	6	0	0	0	0	0	0	18	0	0	0	0	0	0
Bacteria	Candidatus Absconditabacteria	NA	Candidatus Absconditabacterales	Candidatus Absconditicoccaceae	Candidatus Absconditicoccus	0	0	0	24	0	0	0	0	0	0	0	0	0	0
Bacteria	Actinomycetota	Actinomycetes	Micrococcales	Dermatophilaceae	Austwickia	0	0	0	0	24	0	0	0	0	0	0	0	0	0
Bacteria	Pseudomonadota	Alphaproteobacteria	Rhodospirillales	Acetobacteraceae	Lichenicola	0	0	0	0	18	0	0	6	0	0	0	0	0	0
Bacteria	Pseudomonadota	Betaproteobacteria	Rhodocyclales	Fluviibacteraceae	Fluviibacter	0	0	24	0	0	0	0	0	0	0	0	0	0	0
Bacteria	Pseudomonadota	Gammaproteobacteria	Methylococcales	Methylococcaceae	Methylovulum	0	0	0	10	13	0	0	0	0	0	0	0	0	0
Bacteria	Pseudomonadota	Alphaproteobacteria	Hyphomicrobiales	Hyphomicrobiaceae	Rhodomicrobium	0	0	0	22	0	0	0	0	0	0	0	0	0	0
Bacteria	Pseudomonadota	Deltaproteobacteria	Desulfobacterales	Desulfobulbaceae	Desulfurivibrio	0	0	0	10	12	0	0	0	0	0	0	0	0	0
Bacteria	Planctomycetota	Planctomycetia	Pirellulales	Thermoguttaceae	Thermogutta	0	0	0	0	22	0	0	0	0	0	0	0	0	0
Bacteria	Pseudomonadota	Gammaproteobacteria	Oceanospirillales	Halomonadaceae	Halotalea	0	0	0	0	0	22	0	0	0	0	0	0	0	0
Bacteria	Bacteroidota	Saprospiria	Saprospirales	Saprospiraceae	Saprospira	22	0	0	0	0	0	0	0	0	0	0	0	0	0
Bacteria	Bacteroidota	Flavobacteriia	Flavobacteriales	Flavobacteriaceae	Siansivirga	0	0	22	0	0	0	0	0	0	0	0	0	0	0
Bacteria	Cyanobacteria	NA	Oscillatoriales	Oscillatoriaceae	Phormidium	0	0	22	0	0	0	0	0	0	0	0	0	0	0
Bacteria	Pseudomonadota	Epsilonproteobacteria	Nautiliales	Nitratiruptoraceae	Nitratiruptor	0	0	0	0	0	0	0	0	0	0	22	0	0	0
Bacteria	Bacteroidota	Flavobacteriia	Flavobacteriales	Parvicellaceae	Parvicella	0	0	0	0	21	0	0	0	0	0	0	0	0	0
Bacteria	Pseudomonadota	Gammaproteobacteria	Cellvibrionales	Halieaceae	Halioglobus	0	0	0	8	12	0	0	0	0	0	0	0	0	0
Bacteria	Chloroflexi	Thermomicrobia	Sphaerobacterales	Sphaerobacteraceae	Sphaerobacter	0	0	0	6	4	0	0	0	0	0	10	0	0	0
Bacteria	Pseudomonadota	Deltaproteobacteria	Myxococcales	Vulgatibacteraceae	Vulgatibacter	0	0	0	0	16	4	0	0	0	0	0	0	0	0
Bacteria	Pseudomonadota	Gammaproteobacteria	Chromatiales	Wenzhouxiangellaceae	Wenzhouxiangella	10	0	0	0	0	8	0	2	0	0	0	0	0	0
Bacteria	Pseudomonadota	Betaproteobacteria	Rhodocyclales	Zoogloeaceae	Pseudazoarcus	20	0	0	0	0	0	0	0	0	0	0	0	0	0
Bacteria	Bacillota	Bacilli	Bacillales	Planococcaceae	Kurthia	20	0	0	0	0	0	0	0	0	0	0	0	0	0
Bacteria	Planctomycetota	Candidatus Uabimicrobiia	Candidatus Uabimicrobiales	Candidatus Uabimicrobiaceae	Candidatus Uabimicrobium	20	0	0	0	0	0	0	0	0	0	0	0	0	0
Bacteria	Balneolota	NA	NA	NA	Candidatus Cyclonatronum	0	0	0	0	0	0	0	0	0	0	14	0	6	0
Bacteria	Pseudomonadota	Gammaproteobacteria	Oceanospirillales	Halomonadaceae	Zymobacter	0	0	0	0	0	0	0	2	0	0	0	0	18	0
Bacteria	Bacillota	Bacilli	Bacillales	Bacillaceae	Salisediminibacterium	0	0	0	18	0	0	0	0	0	0	0	0	0	0
Bacteria	Actinomycetota	Actinomycetes	Micrococcales	Cellulomonadaceae	Pseudactinotalea	0	0	0	18	0	0	0	0	0	0	0	0	0	0
Bacteria	Pseudomonadota	Gammaproteobacteria	Legionellales	Legionellaceae	Fluoribacter	0	0	0	0	18	0	0	0	0	0	0	0	0	0
Bacteria	Bacteroidota	Sphingobacteriia	Sphingobacteriales	Sphingobacteriaceae	Anseongella	0	0	0	0	18	0	0	0	0	0	0	0	0	0
Bacteria	Actinomycetota	Actinomycetes	Propionibacteriales	Propionibacteriaceae	Acidipropionibacterium	0	0	0	0	14	0	0	0	0	0	0	4	0	0
Bacteria	Actinomycetota	Actinomycetes	Streptomycetales	Streptomycetaceae	Streptantibioticus	0	0	0	0	12	0	6	0	0	0	0	0	0	0
Bacteria	Pseudomonadota	Alphaproteobacteria	Hyphomicrobiales	Breoghaniaceae	Breoghania	0	0	0	0	10	8	0	0	0	0	0	0	0	0
Bacteria	Bacteroidota	Flavobacteriia	Flavobacteriales	Weeksellaceae	Epilithonimonas	0	0	0	0	0	18	0	0	0	0	0	0	0	0
Bacteria	Pseudomonadota	Alphaproteobacteria	Rhodobacterales	Paracoccaceae	Silicimonas	0	0	0	0	0	0	0	18	0	0	0	0	0	0
Bacteria	Bacillota	Tissierellia	Tissierellales	Tepidimicrobiaceae	Keratinibaculum	0	0	0	16	0	0	0	0	0	0	0	0	0	0
Bacteria	Pseudomonadota	Betaproteobacteria	Neisseriales	Neisseriaceae	Vitreoscilla	0	0	0	0	16	0	0	0	0	0	0	0	0	0
Bacteria	Pseudomonadota	Alphaproteobacteria	Rhodospirillales	Azospirillaceae	Indioceanicola	0	0	0	0	14	0	0	0	0	0	0	2	0	0
Bacteria	Pseudomonadota	Betaproteobacteria	Burkholderiales	Comamonadaceae	Limnohabitans	0	0	0	0	6	0	0	10	0	0	0	0	0	0
Bacteria	Chloroflexi	Candidatus Thermofonsia	Phototrophicales	Phototrophicaceae	Phototrophicus	0	0	0	0	0	16	0	0	0	0	0	0	0	0
Bacteria	Pseudomonadota	Gammaproteobacteria	Enterobacterales	Hafniaceae	Obesumbacterium	0	0	0	0	0	16	0	0	0	0	0	0	0	0
Bacteria	Pseudomonadota	Alphaproteobacteria	Hyphomonadales	Hyphomonadaceae	Hirschia	0	0	0	0	0	16	0	0	0	0	0	0	0	0
Bacteria	Pseudomonadota	Gammaproteobacteria	Cellvibrionales	Cellvibrionaceae	Marinagarivorans	16	0	0	0	0	0	0	0	0	0	0	0	0	0
Bacteria	Bacillota	Clostridia	Eubacteriales	Christensenellaceae	Christensenella	0	0	0	0	0	0	0	4	0	12	0	0	0	0
Bacteria	Tenericutes	Mollicutes	Acholeplasmatales	Acholeplasmataceae	Paracholeplasma	0	0	0	14	0	0	0	0	0	0	0	0	0	0
Bacteria	Bacillota	Clostridia	Eubacteriales	Oscillospiraceae	Ethanoligenens	0	0	0	14	0	0	0	0	0	0	0	0	0	0
Bacteria	Pseudomonadota	Gammaproteobacteria	Enterobacterales	Enterobacteriaceae	Symbiopectobacterium	0	0	8	6	0	0	0	0	0	0	0	0	0	0
Bacteria	Actinomycetota	Rubrobacteria	Rubrobacterales	Baekduiaceae	Baekduia	0	0	0	4	10	0	0	0	0	0	0	0	0	0
Bacteria	Bacteroidota	Flavobacteriia	Flavobacteriales	Flavobacteriaceae	Zobellia	0	0	0	0	14	0	0	0	0	0	0	0	0	0
Bacteria	Bacteroidota	Bacteroidia	Bacteroidales	Porphyromonadaceae	Porphyromonas	0	0	0	0	14	0	0	0	0	0	0	0	0	0
Bacteria	Actinomycetota	Actinomycetes	Geodermatophilales	Geodermatophilaceae	Modestobacter	0	0	0	0	14	0	0	0	0	0	0	0	0	0
Bacteria	Actinomycetota	Coriobacteriia	Eggerthellales	Eggerthellaceae	Denitrobacterium	0	0	0	0	14	0	0	0	0	0	0	0	0	0
Bacteria	Pseudomonadota	Gammaproteobacteria	Thiotrichales	Francisellaceae	Allofrancisella	0	0	0	0	14	0	0	0	0	0	0	0	0	0
Bacteria	Cyanobacteria	Gloeobacteria	Gloeobacterales	Gloeobacteraceae	Gloeobacter	0	0	0	0	12	0	2	0	0	0	0	0	0	0
Bacteria	Pseudomonadota	Alphaproteobacteria	Holosporales	Candidatus Paracaedibacteraceae	Candidatus Paracaedibacter	0	0	0	0	14	0	0	0	0	0	0	0	0	0
Bacteria	Pseudomonadota	Gammaproteobacteria	Chromatiales	Chromatiaceae	Allochromatium	0	0	0	0	0	10	0	0	0	0	4	0	0	0
Bacteria	Pseudomonadota	Gammaproteobacteria	Moraxellales	Moraxellaceae	Aquirhabdus	0	0	0	0	0	0	0	0	0	0	0	0	14	0
Bacteria	Pseudomonadota	Betaproteobacteria	Burkholderiales	Oxalobacteraceae	Noviherbaspirillum	0	0	0	0	0	0	0	0	0	0	0	0	14	0
Bacteria	Bacillota	Clostridia	Eubacteriales	Oscillospiraceae	Caproiciproducens	0	0	0	12	0	0	0	0	0	0	0	0	0	0
Bacteria	Pseudomonadota	Alphaproteobacteria	Rhodobacterales	Roseobacteraceae	Octadecabacter	0	0	0	10	0	0	0	2	0	0	0	0	0	0
Bacteria	Pseudomonadota	Deltaproteobacteria	Desulfovibrionales	Desulfovibrionaceae	Desulfolutivibrio	0	0	0	6	0	2	0	4	0	0	0	0	0	0
Bacteria	Bacillota	Bacilli	Bacillales	Bacillaceae	Paraliobacillus	0	0	10	2	0	0	0	0	0	0	0	0	0	0
Bacteria	Actinomycetota	Actinomycetes	Corynebacteriales	NA	Tomitella	0	0	0	0	12	0	0	0	0	0	0	0	0	0
Bacteria	Actinomycetota	Actinomycetes	Glycomycetales	Glycomycetaceae	Natronoglycomyces	0	0	0	0	12	0	0	0	0	0	0	0	0	0
Bacteria	Pseudomonadota	Betaproteobacteria	Nitrosomonadales	Sterolibacteriaceae	Methyloversatilis	0	0	0	0	12	0	0	0	0	0	0	0	0	0
Bacteria	Verrucomicrobia	Verrucomicrobiae	Verrucomicrobiales	Verrucomicrobiaceae	Luteolibacter	0	0	0	0	12	0	0	0	0	0	0	0	0	0
Bacteria	Pseudomonadota	Alphaproteobacteria	Sphingomonadales	Erythrobacteraceae	Tsuneonella	0	0	0	0	2	0	0	0	0	0	0	0	0	10
Bacteria	Cyanobacteria	NA	Synechococcales	Synechococcaceae	Dactylococcopsis	0	0	0	0	0	12	0	0	0	0	0	0	0	0
Bacteria	Pseudomonadota	Gammaproteobacteria	Enterobacterales	Enterobacteriaceae	Shigella	0	0	0	0	0	6	0	0	0	0	6	0	0	0
Bacteria	Pseudomonadota	Gammaproteobacteria	Oceanospirillales	Saccharospirillaceae	Saccharospirillum	0	0	0	0	0	0	0	12	0	0	0	0	0	0
Bacteria	Bacteroidota	Bacteroidia	Bacteroidales	Tannerellaceae	Tannerella	0	0	0	10	0	0	0	0	0	0	0	0	0	0
Bacteria	Thermotogae	Thermotogae	Thermotogales	Thermotogaceae	Thermotoga	0	0	0	0	10	0	0	0	0	0	0	0	0	0
Bacteria	Bacteroidota	Flavobacteriia	Flavobacteriales	Flavobacteriaceae	Gillisia	0	0	0	0	10	0	0	0	0	0	0	0	0	0
Bacteria	Pseudomonadota	Deltaproteobacteria	Syntrophales	Syntrophaceae	Desulfomonile	0	0	0	0	10	0	0	0	0	0	0	0	0	0
Bacteria	Actinomycetota	Coriobacteriia	Eggerthellales	Eggerthellaceae	Cryptobacterium	0	0	0	0	10	0	0	0	0	0	0	0	0	0
Bacteria	Planctomycetota	Planctomycetia	Pirellulales	Lacipirellulaceae	Bythopirellula	0	0	0	0	10	0	0	0	0	0	0	0	0	0
Bacteria	Actinomycetota	Actinomycetes	Micrococcales	Micrococcaceae	Nesterenkonia	0	0	0	0	8	0	2	0	0	0	0	0	0	0
Bacteria	Bacillota	Clostridia	Eubacteriales	Oscillospiraceae	Solibaculum	0	0	0	0	0	10	0	0	0	0	0	0	0	0
Bacteria	Pseudomonadota	Betaproteobacteria	Neisseriales	Neisseriaceae	Snodgrassella	0	0	0	0	0	10	0	0	0	0	0	0	0	0
Bacteria	Pseudomonadota	Gammaproteobacteria	Pseudomonadales	Pseudomonadaceae	Permianibacter	0	0	0	0	0	10	0	0	0	0	0	0	0	0
Bacteria	Cyanobacteria	NA	Oscillatoriales	Coleofasciculaceae	Allocoleopsis	10	0	0	0	0	0	0	0	0	0	0	0	0	0
Bacteria	Pseudomonadota	Gammaproteobacteria	Oceanospirillales	Alcanivoracaceae	Isoalcanivorax	0	0	0	0	0	0	0	10	0	0	0	0	0	0
Bacteria	Bacteroidota	Flavobacteriia	Flavobacteriales	Flavobacteriaceae	Pukyongia	0	0	0	8	0	0	0	0	0	0	0	0	0	0
Bacteria	Pseudomonadota	Alphaproteobacteria	Hyphomicrobiales	Rhizobiaceae	Pseudorhizobium	0	0	0	8	0	0	0	0	0	0	0	0	0	0
Bacteria	Verrucomicrobia	Opitutae	Opitutales	Opitutaceae	Opitutus	0	0	0	8	0	0	0	0	0	0	0	0	0	0
Bacteria	Pseudomonadota	Gammaproteobacteria	Chromatiales	Chromatiaceae	Thiocapsa	0	0	0	0	8	0	0	0	0	0	0	0	0	0
Bacteria	Actinomycetota	Actinomycetes	Acidothermales	Acidothermaceae	Acidothermus	0	0	0	0	0	8	0	0	0	0	0	0	0	0
Bacteria	Actinomycetota	Coriobacteriia	Coriobacteriales	Atopobiaceae	Lancefieldella	8	0	0	0	0	0	0	0	0	0	0	0	0	0
Bacteria	Bacillota	Clostridia	Eubacteriales	Peptococcaceae	Thermanaerosceptrum	0	0	8	0	0	0	0	0	0	0	0	0	0	0
Bacteria	Synergistetes	Synergistia	Synergistales	Synergistaceae	Cloacibacillus	0	0	0	0	0	0	0	0	0	0	8	0	0	0
Bacteria	Bacteroidota	Chitinophagia	Chitinophagales	Chitinophagaceae	Flavihumibacter	0	0	0	0	0	0	0	0	0	0	0	8	0	0
Bacteria	Pseudomonadota	Gammaproteobacteria	Aeromonadales	Aeromonadaceae	Zobellella	0	0	0	6	0	0	0	0	0	0	0	0	0	0
Bacteria	Bacillota	Bacilli	Bacillales	Planococcaceae	Paenisporosarcina	0	0	0	6	0	0	0	0	0	0	0	0	0	0
Bacteria	Actinomycetota	Actinomycetes	Pseudonocardiales	Pseudonocardiaceae	Alloactinosynnema	0	0	0	6	0	0	0	0	0	0	0	0	0	0
Bacteria	Pseudomonadota	Gammaproteobacteria	Pasteurellales	Pasteurellaceae	Otariodibacter	0	0	0	0	6	0	0	0	0	0	0	0	0	0
Bacteria	Pseudomonadota	Alphaproteobacteria	Sphingomonadales	Sphingomonadaceae	Novosphingopyxis	0	0	0	0	6	0	0	0	0	0	0	0	0	0
Bacteria	Actinomycetota	Acidimicrobiia	Acidimicrobiales	Iamiaceae	Actinomarinicola	0	0	0	0	6	0	0	0	0	0	0	0	0	0
Bacteria	Pseudomonadota	Alphaproteobacteria	Rhodobacterales	Roseobacteraceae	Pseudosulfitobacter	0	0	0	0	2	0	0	0	0	0	0	0	4	0
Bacteria	Pseudomonadota	Alphaproteobacteria	Hyphomonadales	Hyphomonadaceae	Candidatus Viadribacter	0	0	0	0	6	0	0	0	0	0	0	0	0	0
Bacteria	Pseudomonadota	Gammaproteobacteria	Enterobacterales	Enterobacteriaceae	Candidatus Gullanella	0	0	0	0	6	0	0	0	0	0	0	0	0	0
Bacteria	Pseudomonadota	Gammaproteobacteria	Chromatiales	Chromatiaceae	Thiocystis	0	0	0	0	0	6	0	0	0	0	0	0	0	0
Bacteria	Bacteroidota	Cytophagia	Cytophagales	Spirosomaceae	Larkinella	0	0	0	0	0	6	0	0	0	0	0	0	0	0
Bacteria	Pseudomonadota	Gammaproteobacteria	Cellvibrionales	Halieaceae	Congregibacter	0	0	0	0	0	6	0	0	0	0	0	0	0	0
Bacteria	Pseudomonadota	Alphaproteobacteria	Parvularculales	Parvularculaceae	Aquisalinus	0	0	0	0	0	6	0	0	0	0	0	0	0	0
Bacteria	Pseudomonadota	Betaproteobacteria	Nitrosomonadales	Sulfuricellaceae	Sulfuriferula	6	0	0	0	0	0	0	0	0	0	0	0	0	0
Bacteria	Pseudomonadota	Gammaproteobacteria	Chromatiales	Chromatiaceae	Candidatus Nitrosoglobus	0	0	0	0	0	0	0	0	0	0	0	0	6	0
Bacteria	Bacillota	Clostridia	Eubacteriales	Lachnospiraceae	Mediterraneibacter	0	0	0	0	0	0	0	0	0	0	6	0	0	0
Bacteria	Actinomycetota	Coriobacteriia	Eggerthellales	Eggerthellaceae	Arabiibacter	0	0	0	0	0	0	0	6	0	0	0	0	0	0
Bacteria	Pseudomonadota	Deltaproteobacteria	Desulfuromonadales	Geobacteraceae	Citrifermentans	0	0	0	0	0	0	0	6	0	0	0	0	0	0
Bacteria	Pseudomonadota	Deltaproteobacteria	Desulfarculales	Desulfarculaceae	Desulfarculus	0	0	0	0	0	0	0	6	0	0	0	0	0	0
Bacteria	Bacillota	Bacilli	Bacillales	Thermoactinomycetaceae	Novibacillus	0	0	0	0	0	0	0	6	0	0	0	0	0	0
Bacteria	Planctomycetota	Planctomycetia	Planctomycetales	Planctomycetaceae	Polystyrenella	0	0	0	0	4	0	0	0	0	0	0	0	0	0
Bacteria	Pseudomonadota	Alphaproteobacteria	Rhodospirillales	Thalassobaculaceae	Nisaea	0	0	0	0	4	0	0	0	0	0	0	0	0	0
Bacteria	Bacillota	Clostridia	Eubacteriales	Oscillospiraceae	Monoglobus	0	0	0	0	4	0	0	0	0	0	0	0	0	0
Bacteria	Pseudomonadota	Betaproteobacteria	Nitrosomonadales	Methylophilaceae	Methylobacillus	0	0	0	0	4	0	0	0	0	0	0	0	0	0
Bacteria	Actinomycetota	Actinomycetes	Micrococcales	Dermacoccaceae	Luteipulveratus	0	0	0	0	4	0	0	0	0	0	0	0	0	0
Bacteria	Bacillota	Clostridia	Thermoanaerobacterales	Thermoanaerobacteraceae	Gelria	0	0	0	0	4	0	0	0	0	0	0	0	0	0
Bacteria	Pseudomonadota	Betaproteobacteria	Neisseriales	Neisseriaceae	Aquella	0	0	0	0	4	0	0	0	0	0	0	0	0	0
Bacteria	Chlamydiae	Chlamydiia	Parachlamydiales	Parachlamydiaceae	Parachlamydia	4	0	0	0	0	0	0	0	0	0	0	0	0	0
Bacteria	Synergistetes	Synergistia	Synergistales	Synergistaceae	Fretibacterium	0	0	0	0	0	0	0	0	0	0	4	0	0	0
Bacteria	Nitrospirae	Thermodesulfovibrionia	Thermodesulfovibrionales	Dissulfurispiraceae	Dissulfurispira	0	0	0	0	0	0	0	4	0	0	0	0	0	0
Bacteria	Actinomycetota	Coriobacteriia	Eggerthellales	Eggerthellaceae	Slackia	0	0	0	0	0	0	0	4	0	0	0	0	0	0
Bacteria	Nitrospirae	Thermodesulfovibrionia	Thermodesulfovibrionales	Thermodesulfovibrionaceae	Thermodesulfovibrio	0	0	0	0	0	0	0	4	0	0	0	0	0	0
Bacteria	Pseudomonadota	Alphaproteobacteria	Hyphomicrobiales	Devosiaceae	Youhaiella	0	0	0	0	2	0	0	0	0	0	0	0	0	0
Bacteria	Pseudomonadota	Alphaproteobacteria	Rhodobacterales	Roseobacteraceae	Thalassobius	0	0	0	0	2	0	0	0	0	0	0	0	0	0
Bacteria	Pseudomonadota	Gammaproteobacteria	Salinisphaerales	Salinisphaeraceae	Salinisphaera	0	0	0	0	2	0	0	0	0	0	0	0	0	0
Bacteria	Pseudomonadota	Gammaproteobacteria	Cellvibrionales	Halieaceae	Kineobactrum	0	0	0	0	2	0	0	0	0	0	0	0	0	0
Bacteria	Synergistetes	Synergistia	Synergistales	Synergistaceae	Aminomonas	0	0	0	0	2	0	0	0	0	0	0	0	0	0
Bacteria	Pseudomonadota	Deltaproteobacteria	Desulfovibrionales	Desulfovibrionaceae	Desulfocurvibacter	0	0	0	0	0	0	0	0	2	0	0	0	0	0
Bacteria	Pseudomonadota	Gammaproteobacteria	Enterobacterales	Yersiniaceae	Gibbsiella	0	0	0	0	0	2	0	0	0	0	0	0	0	0
Bacteria	Pseudomonadota	Betaproteobacteria	Neisseriales	Neisseriaceae	Conchiformibius	0	0	0	0	0	2	0	0	0	0	0	0	0	0
Bacteria	Pseudomonadota	Gammaproteobacteria	Chromatiales	Chromatiaceae	Rheinheimera	0	0	0	0	0	0	0	0	0	0	0	0	2	0
Bacteria	Pseudomonadota	Betaproteobacteria	Neisseriales	Chromobacteriaceae	Aquaspirillum	0	0	0	0	0	0	0	2	0	0	0	0	0	0
Bacteria	Actinomycetota	Actinomycetes	Micrococcales	Dermacoccaceae	Yimella	0	0	0	0	0	0	0	2	0	0	0	0	0	0
Bacteria	Pseudomonadota	Gammaproteobacteria	Cellvibrionales	Spongiibacteraceae	Oceanicoccus	0	0	0	0	0	0	0	0	0	1	0	0	0	0
Bacteria	Bacillota	Clostridia	Eubacteriales	Oscillospiraceae	Oscillibacter	0	0	0	0	0	0	0	0	0	0	0	0	0	0
Bacteria	Pseudomonadota	Gammaproteobacteria	Aeromonadales	Aeromonadaceae	Oceanisphaera	0	0	0	0	0	0	0	0	0	0	0	0	0	0
Bacteria	Pseudomonadota	Alphaproteobacteria	Maricaulales	Maricaulaceae	Marinicauda	0	0	0	0	0	0	0	0	0	0	0	0	0	0
Bacteria	Kiritimatiellaeota	Kiritimatiellae	Kiritimatiellales	Kiritimatiellaceae	Kiritimatiella	0	0	0	0	0	0	0	0	0	0	0	0	0	0
Bacteria	Pseudomonadota	Betaproteobacteria	Nitrosomonadales	Sterolibacteriaceae	Denitratisoma	0	0	0	0	0	0	0	0	0	0	0	0	0	0
Bacteria	Pseudomonadota	Gammaproteobacteria	Enterobacterales	Yersiniaceae	Chania	0	0	0	0	0	0	0	0	0	0	0	0	0	0
Bacteria	Actinomycetota	Actinomycetes	Micrococcales	Microbacteriaceae	Aquiluna	0	0	0	0	0	0	0	0	0	0	0	0	0	0
Bacteria	Acidobacteria	Acidobacteriia	Acidobacteriales	Acidobacteriaceae	Alloacidobacterium	0	0	0	0	0	0	0	0	0	0	0	0	0	0
Bacteria	Pseudomonadota	Alphaproteobacteria	Rhodospirillales	Rhodospirillaceae	Candidatus Endolissoclinum	0	0	0	0	0	0	0	0	0	0	0	0	0	0
