# Supplementary material for: Behavioural phase transitions in the migratory locust, Locusta migratoria, are related to changes in the gut bacterial composition
Source: ISME Commun. 2026 Jan 15;6(1):ycag009. doi: 10.1093/ismeco/ycag009 (PMC12903957; doi:10.1093/ismeco/ycag009)
Supplement: Supplementary_Table_S6_revision_ycag009 [file supplementary_table_s6_revision_ycag009.xlsx]

## Sheet: Sheet1
Supplementary Table S6. List of all identified KEGG Orthology functions in faecal samples of Locusta migratoria, and TPM values in each sample
Function of KEGG Orthology (KO) ID	KO ID	Wild-22-Kise-Male-1	Wild-22-Kise-Male-2	Wild-22-Kise-Male-3	Wild-22-Kise-Female-1	Wild-22-Kise-Female-2	Wild-22-Kise-Female-3	Lab-23-Sol-Male-2	Lab-23-Sol-Male-3	Lab-23-Sol-Female-1	Lab-23-Sol-Female-2	Lab-23-Gre-Male-3	Lab-23-Gre-Male-4	Lab-23-Gre-Female-2	Lab-23-Gre-Female-4	Log2 fold change between solitary (-) and gregarious (+)	Adjusted p-value (FDR)	statistical significancy
alcohol dehydrogenase [EC:1.1.1.1, KO:K00001]	K00001	0	0	0	112.054	0	120.486	15.1394	17.4476	53.2193	19.8991	5.9832	4.23699	5.36812	71.1872	-1.08162	0.426646
homoserine dehydrogenase [EC:1.1.1.3, KO:K00003]	K00003	0	0	0	33.5121	0	10.7294	23.5546	51.5246	66.3533	38.9243	0.790481	2.08462	1.95488	46.6729	-3.03162	0.0791739
(R,R)-butanediol dehydrogenase / meso-butanediol dehydrogenase / diacetyl reductase [EC:1.1.1.4 1.1.1.- 1.1.1.303, KO:K00004]	K00004	0	0	0	0	0	3.6221	12.0893	24.7695	35.1178	23.3046	1.6588	1.11554	2.07251	21.7872	-2.38789	0.0730024
glycerol dehydrogenase [EC:1.1.1.6, KO:K00005]	K00005	0	0	0	69.3584	0	199.612	381.523	337.198	339.711	369.298	262.293	210.353	206.528	261.129	-0.60769	0.0103992	*
D-arabinitol 4-dehydrogenase [EC:1.1.1.11, KO:K00007]	K00007	0	0	0	56.5888	0	18.8389	157.584	137.257	143.767	146.327	53.5847	49.6456	33.7962	110.127	-1.36273	0.0355804	*solitary
L-iditol 2-dehydrogenase [EC:1.1.1.14, KO:K00008]	K00008	0	0	0	0	0	1.58	0	0	0	0	0	0	0	0	0	1
mannitol-1-phosphate 5-dehydrogenase [EC:1.1.1.17, KO:K00009]	K00009	0	0	0	71.3266	0	253.521	186.303	165.16	164.451	176.377	210.366	209.649	211.732	176.458	0.219993	0.0706739
myo-inositol 2-dehydrogenase / D-chiro-inositol 1-dehydrogenase [EC:1.1.1.18 1.1.1.369, KO:K00010]	K00010	0	0	0	34.6287	0	231.58	193.815	163.637	167.148	180.522	214.739	141.513	167.142	144.735	-0.0944608	0.658182
UDPglucose 6-dehydrogenase [EC:1.1.1.22, KO:K00012]	K00012	0	0	0	165.877	0	140.826	273.505	289.985	289.895	289.718	207.084	175.832	181.799	246.001	-0.505913	0.0236171	*
histidinol dehydrogenase [EC:1.1.1.23, KO:K00013]	K00013	0	0	0	165.691	110.016	202.982	210.328	214.564	207.116	199.043	208.647	228.318	223.095	229.252	0.0968333	0.0971642
shikimate dehydrogenase [EC:1.1.1.25, KO:K00014]	K00014	0	0	406.621	72.7024	0	232.723	387.928	425.518	403.499	408.37	270.964	235.413	239.44	319.686	-0.617532	0.0101267	*
glyoxylate reductase [EC:1.1.1.26, KO:K00015]	K00015	0	0	0	0	0	1.50838	0	0	0	0	0	0.400618	0	0	0.121357	0.451047
L-lactate dehydrogenase [EC:1.1.1.27, KO:K00016]	K00016	0	194.847	0	0	0	1.27379	0	0	0	0	0.83111	0.713429	1.47757	0	0.739045	0.0793394
glycerate dehydrogenase [EC:1.1.1.29, KO:K00018]	K00018	0	0	0	28.7185	0	20.7641	8.62234	21.2985	14.3284	17.7329	7.8186	57.4937	25.8559	9.39056	0.306209	0.785573
3-hydroxybutyrate dehydrogenase [EC:1.1.1.30, KO:K00019]	K00019	0	0	0	42.981	0	143.727	196.862	192.912	189.265	176.979	205.348	177.41	193.937	173.282	-0.0137258	0.95425
3-hydroxyisobutyrate dehydrogenase [EC:1.1.1.31, KO:K00020]	K00020	0	0	0	47.1304	0	31.5312	215.633	248.852	272.349	247.874	66.7992	59.6282	43.9008	160.248	-1.73772	0.027019	*solitary
hydroxymethylglutaryl-CoA reductase (NADPH) [EC:1.1.1.34, KO:K00021]	K00021	0	0	0	0	0	0.82782	0	0	0	0	0	0	0	0	0	1
3-hydroxyacyl-CoA dehydrogenase [EC:1.1.1.35, KO:K00022]	K00022	0	0	0	0	0	0	0	0	0	0	0	0.286954	0	0	0.0918428	0.451047
acetoacetyl-CoA reductase [EC:1.1.1.36, KO:K00023]	K00023	520.632	0	0	64.4269	0	11.5125	12.8846	34.1284	11.2379	10.3673	3.48837	1.24589	6.08842	24.4316	-1.30484	0.24457
malate dehydrogenase [EC:1.1.1.37, KO:K00024]	K00024	0	0	0	145.335	0	387.601	184.066	188.505	195.322	186.686	194.367	205.365	203.085	198.549	0.0863574	0.0500638
malate dehydrogenase (oxaloacetate-decarboxylating) [EC:1.1.1.38, KO:K00027]	K00027	0	0	0	75.2854	0	130.944	172.461	148.48	162.446	148.745	179.253	195.256	186.292	172.122	0.213487	0.0508547
malate dehydrogenase (oxaloacetate-decarboxylating)(NADP+) [EC:1.1.1.40, KO:K00029]	K00029	0	0	0	76.5305	561.518	181.056	179.097	173.021	172.289	164.243	170.433	140.889	159.323	182.531	-0.08161	0.456228
isocitrate dehydrogenase (NAD+) [EC:1.1.1.41, KO:K00030]	K00030	516.22	0	0	69.9985	0	8.8203	5.69397	16.0944	5.66188	5.37566	0	0	0	9.88808	-2.20031	0.105125
isocitrate dehydrogenase [EC:1.1.1.42, KO:K00031]	K00031	629.946	0	0	203.49	0	211.192	184.448	198.211	208.941	184.838	169.83	188.022	180.834	205.618	-0.062172	0.519514
phosphogluconate 2-dehydrogenase [EC:1.1.1.43, KO:K00032]	K00032	0	0	0	0	0	4.09844	14.6348	38.4053	23.2792	30.4655	0.845266	0.540573	1.39974	18.0085	-2.95554	0.0482022	*solitary
6-phosphogluconate dehydrogenase [EC:1.1.1.44 1.1.1.343, KO:K00033]	K00033	0	0	0	157.489	154.022	260.479	154.291	155.939	145.77	152.526	169.153	174.949	174.718	164.029	0.165181	0.0139791	*
glucose 1-dehydrogenase [EC:1.1.1.47, KO:K00034]	K00034	0	0	0	0	0	8.17205	0	0.219205	0	0	1.82211	52.0255	26.2172	0.281355	3.01507	0.107796
D-galactose 1-dehydrogenase [EC:1.1.1.48, KO:K00035]	K00035	0	0	0	0	0	5.62274	0	0	0	0	0.56861	1.34644	1.4317	0	0.791095	0.0844357
glucose-6-phosphate 1-dehydrogenase [EC:1.1.1.49 1.1.1.363, KO:K00036]	K00036	363.535	0	0	133.534	0	166.429	174.805	205.243	170.516	176.175	168.98	180.397	168.833	176.7	-0.0609649	0.481021
ribitol 2-dehydrogenase [EC:1.1.1.56, KO:K00039]	K00039	0	0	0	0	0	0	161.947	142.716	147.621	151.209	47.3169	0.23307	7.07984	111.565	-3.31464	0.112437
fructuronate reductase [EC:1.1.1.57, KO:K00040]	K00040	0	0	0	129.751	0	153.702	181.832	156.798	155.329	152.748	198.127	210.864	206.247	177.64	0.292867	0.0406147	*
tagaturonate reductase [EC:1.1.1.58, KO:K00041]	K00041	0	0	0	75.2292	0	131.319	166.422	144.52	149.493	148.514	55.6669	55.5136	43.6225	106.211	-1.29029	0.0212679	*solitary
2-hydroxy-3-oxopropionate reductase [EC:1.1.1.60, KO:K00042]	K00042	0	0	0	57.5401	0	170.336	198.27	186.63	209.644	209.003	68.4975	56.6407	41.9204	147.673	-1.50393	0.0345462	*solitary
4-hydroxybutyrate dehydrogenase [EC:1.1.1.61, KO:K00043]	K00043	0	0	0	0	0	2.23294	0	0.738417	0	0	1.69317	0.861911	2.11619	0.181474	0.851039	0.112293
mannitol 2-dehydrogenase [EC:1.1.1.67, KO:K00045]	K00045	0	0	0	0	0	4.88931	0	0	0	0	0.960452	0.51562	1.21064	0	0.679743	0.0810481
gluconate 5-dehydrogenase [EC:1.1.1.69, KO:K00046]	K00046	0	0	0	55.9457	0	20.2278	13.4181	10.1964	5.50258	4.16838	143.183	168.516	168.976	65.9064	3.91109	0.00646618	*gregarious
lactaldehyde reductase [EC:1.1.1.77, KO:K00048]	K00048	0	0	0	0	0	99.5136	1.80492	0.64677	2.05655	3.53443	4.94421	44.2749	29.8217	0.265167	1.84016	0.264691
3-isopropylmalate dehydrogenase [EC:1.1.1.85, KO:K00052]	K00052	0	0	0	98.9004	0	233.631	211.157	217.193	216.207	210.909	220.237	222.083	233.033	219.318	0.0640469	0.0832949
ketol-acid reductoisomerase [EC:1.1.1.86, KO:K00053]	K00053	375.433	0	0	90.5451	0	245.437	194.263	196.192	202.243	196.186	212.857	205.011	212.775	202.61	0.0783738	0.0470009	*
hydroxymethylglutaryl-CoA reductase [EC:1.1.1.88, KO:K00054]	K00054	0	0	0	0	0	1.0082	0	0.313585	0	0	0.125225	0	0	0	-0.053311	0.750151
aryl-alcohol dehydrogenase [EC:1.1.1.90, KO:K00055]	K00055	0	0	0	0	0	0.995643	156.245	145.379	135.599	137.634	41.795	0	4.9	77.2283	-3.60737	0.0931949
glycerol-3-phosphate dehydrogenase (NAD(P)+) [EC:1.1.1.94, KO:K00057]	K00057	0	109.34	0	106.891	0	295.385	227.404	234.045	231.731	238.098	225.656	222.31	227.735	227.319	-0.0441303	0.0932065
D-3-phosphoglycerate dehydrogenase / 2-oxoglutarate reductase [EC:1.1.1.95 1.1.1.399, KO:K00058]	K00058	0	0	0	242.544	0	452.007	401.482	395.04	415.587	398.564	287.958	326.164	293.856	308.362	-0.405355	0.00607848	*
3-oxoacyl-[acyl-carrier protein, KO:K00059] reductase [EC:1.1.1.100, KO:K00059]	K00059	0	0	0	328.97	0	1101.18	1240.27	1250.89	1236.31	1198.71	1023.46	975.408	989.883	1081.7	-0.275995	0.00673437	*
threonine 3-dehydrogenase [EC:1.1.1.103, KO:K00060]	K00060	0	0	0	91.3895	0	274.109	190.359	178.9	169.478	180.368	201.905	197.992	203.371	180.042	0.122251	0.112558
D-threo-aldose 1-dehydrogenase [EC:1.1.1.122, KO:K00064]	K00064	338.505	0	0	46.2248	0	14.2387	177.659	174.545	173.772	194.702	55.4637	1.22584	8.48978	87.885	-3.32556	0.0787697
2-dehydro-3-deoxy-D-gluconate 5-dehydrogenase [EC:1.1.1.127, KO:K00065]	K00065	558.075	0	0	56.3862	0	377.753	184.494	181.258	177.681	179.58	64.0707	50.6891	41.2646	176.51	-1.35852	0.066537
GDP-mannose 6-dehydrogenase [EC:1.1.1.132, KO:K00066]	K00066	0	0	0	0	0	0	7.70355	21.6717	13.8151	15.6982	0	0	0	8.60934	-3.07761	0.0427699	*solitary
dTDP-4-dehydrorhamnose reductase [EC:1.1.1.133, KO:K00067]	K00067	0	0	0	80.7081	0	61.9925	22.6743	55.4806	33.688	34.7137	15.533	10.7844	11.7952	28.1778	-1.12727	0.0703018
sorbitol-6-phosphate 2-dehydrogenase [EC:1.1.1.140, KO:K00068]	K00068	0	0	0	20.9782	0	198.513	199.452	174.207	171.856	171.359	202.9	168.222	177.399	188.752	0.0396552	0.745788
ureidoglycolate dehydrogenase (NAD+) [EC:1.1.1.350, KO:K00073]	K00073	0	0	0	0	0	0	0	0	0	0	0.364559	0.224998	1.42228	0	0.501374	0.177827
3-hydroxybutyryl-CoA dehydrogenase [EC:1.1.1.157, KO:K00074]	K00074	0	0	0	0	0	127.258	441.836	402.755	407.251	386.618	511.175	467.698	503.778	433.767	0.224204	0.0495537	*
UDP-N-acetylmuramate dehydrogenase [EC:1.3.1.98, KO:K00075]	K00075	421.404	0	0	93.3968	0	230.788	182.586	188.392	194.783	190.768	193.3	186.925	190.795	193.273	0.0149035	0.662774
2-dehydropantoate 2-reductase [EC:1.1.1.169, KO:K00077]	K00077	402.249	0	0	175.932	0	447.881	393.838	407.903	371.677	386.337	387.766	429.628	426.873	399.048	0.0745411	0.235023
IMP dehydrogenase [EC:1.1.1.205, KO:K00088]	K00088	321.299	103.429	0	106.707	0	185.247	174.181	159.677	178.007	164.779	159.002	157.39	157.845	169.678	-0.0704566	0.243005
glyoxylate/hydroxypyruvate/2-ketogluconate reductase [EC:1.1.1.79 1.1.1.81 1.1.1.215, KO:K00090]	K00090	375.433	0	0	136.353	0	258.09	209.609	203.921	206.249	204.889	203.358	211.152	215.265	196.91	0.00274875	1
dihydroflavonol-4-reductase [EC:1.1.1.219, KO:K00091]	K00091	0	0	0	0	0	0.475174	0	0	0	0	0	0	0	0	0	1
galactitol-1-phosphate 5-dehydrogenase [EC:1.1.1.251, KO:K00094]	K00094	0	0	0	0	0	1.77508	0	0	0	0	0.432838	0.669366	1.41908	0	0.632718	0.102888
4-hydroxythreonine-4-phosphate dehydrogenase [EC:1.1.1.262, KO:K00097]	K00097	0	0	0	99.5339	0	329.258	224.138	222.815	219.321	215.714	229.69	240.453	241.661	230.522	0.0948064	0.0341572	*
L-idonate 5-dehydrogenase [EC:1.1.1.264, KO:K00098]	K00098	0	0	0	43.4419	0	18.2255	12.7124	8.54064	5.56841	4.64129	138.998	157.018	162.399	60.0412	3.86861	0.00637338	*gregarious
1-deoxy-D-xylulose-5-phosphate reductoisomerase [EC:1.1.1.267, KO:K00099]	K00099	0	213.849	0	136.684	0	205.259	201.367	202.763	204.167	198.195	204.576	208.358	211.102	206.016	0.0413423	0.0806844
L-lactate dehydrogenase (cytochrome) [EC:1.1.2.3, KO:K00101]	K00101	0	0	0	238.326	0	260.177	228.497	214.453	225.971	216.111	214.621	219.29	221.451	215.186	-0.0232748	0.507106
D-lactate dehydrogenase (cytochrome) [EC:1.1.2.4, KO:K00102]	K00102	0	0	0	0	0	0	0	1.2347	0	0	0	0	0	0	-0.289261	0.451047
glycolate oxidase [EC:1.1.3.15, KO:K00104]	K00104	0	0	0	0	0	3.36302	8.31436	21.7808	12.7342	15.7332	0.923037	0.415796	1.23602	9.63617	-2.38755	0.0460285	*solitary
alpha-glycerophosphate oxidase [EC:1.1.3.21, KO:K00105]	K00105	0	0	0	0	0	0.396705	0	0	0	0	0	0	0	0	0	1
choline dehydrogenase [EC:1.1.99.1, KO:K00108]	K00108	0	0	0	138.98	0	213.093	249.319	251.277	253.418	235.448	445.557	480.527	495.765	347.021	0.822663	0.00859591	*
glycerol-3-phosphate dehydrogenase [EC:1.1.5.3, KO:K00111]	K00111	236.798	0	0	102.936	0	437.577	429.495	397.229	392.363	394.728	548.66	531.06	561.09	460.641	0.376937	0.0134535	*
glycerol-3-phosphate dehydrogenase subunit B [EC:1.1.5.3, KO:K00112]	K00112	0	0	0	0	0	174.013	178.7	156.794	153.702	158.395	182.556	146.128	164.129	169.726	0.0307352	0.838335
glycerol-3-phosphate dehydrogenase subunit C [KO:K00113]	K00113	0	0	0	0	0	160.562	183.978	164.351	160.271	164.106	179.301	142.93	155.87	172.85	-0.0506547	0.691196
alcohol dehydrogenase (cytochrome c) [EC:1.1.2.8, KO:K00114]	K00114	0	0	0	0	0	0.873565	15.7546	41.1149	24.1792	28.7496	0	0.521009	0	17.2215	-3.55492	0.0457204	*solitary
malate dehydrogenase (quinone) [EC:1.1.5.4, KO:K00116]	K00116	0	0	0	94.0178	224.432	166.031	313.286	331.587	320.621	323.327	204.001	248.865	204.278	244.399	-0.519797	0.008911	*
quinoprotein glucose dehydrogenase [EC:1.1.5.2, KO:K00117]	K00117	1497.9	0	0	63.5606	0	229.484	212.194	217.861	254.965	217.293	205.039	285.54	261.055	268.754	0.169703	0.300062
glucose-fructose oxidoreductase [EC:1.1.99.28, KO:K00118]	K00118	556.271	0	0	46.3429	0	7.70497	0	0	0	0	0	0	0	0	0	1
S-(hydroxymethyl)glutathione dehydrogenase / alcohol dehydrogenase [EC:1.1.1.284 1.1.1.1, KO:K00121]	K00121	411.878	0	0	148.895	0	145.868	212.478	212.079	211.804	199.405	193.244	200.989	202.889	211.955	-0.0468448	0.338071
formate dehydrogenase [EC:1.17.1.9, KO:K00122]	K00122	0	0	0	0	0	0	0	0.413538	0	0	0	0	0	0	-0.123924	0.451047
formate dehydrogenase major subunit [EC:1.17.1.9, KO:K00123]	K00123	0	0	0	0	0	757.923	412.625	433.012	411.143	437.667	418.877	361.82	400.944	420.936	-0.0822639	0.277961
formate dehydrogenase iron-sulfur subunit [KO:K00124]	K00124	0	0	0	0	0	288.433	207.81	227.422	211.113	226.367	228.145	232.447	238.166	223.56	0.0801865	0.138279
formate dehydrogenase subunit delta [EC:1.17.1.9, KO:K00126]	K00126	0	0	0	0	0	0	8.51037	21.25	15.0699	17.0848	0	0	0	9.82095	-3.11804	0.0440693	*solitary
formate dehydrogenase subunit gamma [KO:K00127]	K00127	0	0	0	0	0	317.529	199.338	225.303	202.213	214.024	219.99	219.545	225.74	210.099	0.0589644	0.349394
aldehyde dehydrogenase (NAD+) [EC:1.2.1.3, KO:K00128]	K00128	321.094	0	0	224.051	0	269.66	23.4186	56.7317	30.583	36.7797	20.6443	65.5608	47.8786	26.0251	0.0445359	1
betaine-aldehyde dehydrogenase [EC:1.2.1.8, KO:K00130]	K00130	241.224	0	0	28.6291	0	593.343	429.458	421.041	452.792	415.408	389.092	359.49	379.855	436.609	-0.137654	0.127697
glyceraldehyde-3-phosphate dehydrogenase (NADP+) [EC:1.2.1.9, KO:K00131]	K00131	0	306.639	0	0	0	0	13.2227	21.8723	35.3986	23.483	0	0	0	21.3587	-3.41545	0.066497
acetaldehyde dehydrogenase (acetylating) [EC:1.2.1.10, KO:K00132]	K00132	0	0	0	0	0	1.77122	168.836	148.037	147.746	160.998	51.8901	0	6.09301	74.1257	-3.60054	0.0945611
aspartate-semialdehyde dehydrogenase [EC:1.2.1.11, KO:K00133]	K00133	0	0	0	199.504	198.028	460.104	224.192	236.539	227.003	228.701	346.771	222.155	229.419	230.985	0.141611	0.484966
glyceraldehyde 3-phosphate dehydrogenase (phosphorylating) [EC:1.2.1.12, KO:K00134]	K00134	341.616	345.95	756.554	111.804	0	488.429	366.634	352.033	367.255	337.179	356.394	340.128	352.4	379.255	0.00488726	1
succinate-semialdehyde dehydrogenase / glutarate-semialdehyde dehydrogenase [EC:1.2.1.16 1.2.1.79 1.2.1.20, KO:K00135]	K00135	0	0	0	200.434	0	473.073	617.39	561.629	594.132	575.176	865.197	808.374	811.468	622.838	0.393641	0.0421108	*
aminobutyraldehyde dehydrogenase [EC:1.2.1.19, KO:K00137]	K00137	0	0	0	0	0	128.352	193.512	184.864	166.916	164.938	296.578	290.271	316.658	226.843	0.659661	0.0121069	*
aldehyde dehydrogenase [EC:1.2.1.-, KO:K00138]	K00138	0	0	0	76.8993	0	237.832	145.525	140.51	149.833	138.993	152.598	174.813	107.165	172.292	0.0523588	0.877981
malonate-semialdehyde dehydrogenase (acetylating) / methylmalonate-semialdehyde dehydrogenase [EC:1.2.1.18 1.2.1.27, KO:K00140]	K00140	365.465	0	0	66.5702	257.097	263.352	249.155	266.72	262.775	252.553	348.934	423.907	376.735	263.309	0.43218	0.0682014
benzaldehyde dehydrogenase (NAD) [EC:1.2.1.28, KO:K00141]	K00141	366.714	0	0	0	0	3.66586	188.074	175.65	179.932	173.423	50.3254	0.864204	8.38083	100.776	-3.37433	0.0864946
N-acetyl-gamma-glutamyl-phosphate reductase [EC:1.2.1.38, KO:K00145]	K00145	825.952	0	0	110.815	0	260.873	203.579	216.701	223.518	217.425	211.977	212.798	216.836	216.154	-0.0050037	0.98623
phenylacetaldehyde dehydrogenase [EC:1.2.1.39, KO:K00146]	K00146	0	0	0	0	0	134.698	354.691	312	329.963	326.008	249.957	174.89	199.406	274.887	-0.575899	0.0383861	*
glutamate-5-semialdehyde dehydrogenase [EC:1.2.1.41, KO:K00147]	K00147	0	0	0	94.8596	0	241.755	202.792	201.69	216.823	209.785	216.664	224.946	227.113	216.699	0.0912296	0.066497
glutathione-independent formaldehyde dehydrogenase [EC:1.2.1.46, KO:K00148]	K00148	0	0	0	0	0	11.0241	16.6881	41.4734	27.9551	35.5824	5.40169	36.4885	27.2133	17.9389	-0.658551	0.451047
glyceraldehyde-3-phosphate dehydrogenase (NAD(P)) [EC:1.2.1.59, KO:K00150]	K00150	0	0	0	0	0	0	0	0	0	0	0	0	0	0	0	1
5-carboxymethyl-2-hydroxymuconic-semialdehyde dehydrogenase [EC:1.2.1.60, KO:K00151]	K00151	0	0	0	0	0	230.998	190.579	165.28	167.762	179.907	197.657	157.228	184.246	182.35	0.0336479	0.81705
coniferyl-aldehyde dehydrogenase [EC:1.2.1.68, KO:K00154]	K00154	324.894	0	0	49.8333	0	8.17323	33.7418	57.6231	70.6572	41.0411	136.694	158.344	162.994	108.611	1.50158	0.011957	*gregarious
pyruvate dehydrogenase (quinone) [EC:1.2.5.1, KO:K00156]	K00156	0	0	0	42.9718	0	178.721	183.941	177.507	161.868	169.289	194.028	229.117	207.553	179.095	0.220124	0.0882793
pyruvate dehydrogenase E1 component alpha subunit [EC:1.2.4.1, KO:K00161]	K00161	0	200.372	0	0	0	3.37946	0	0.153942	0	0	0	0.402092	0.37896	0	0.187115	0.34833
pyruvate dehydrogenase E1 component beta subunit [EC:1.2.4.1, KO:K00162]	K00162	0	131.472	0	0	0	4.5442	0	0	0	0	0.125839	0.552609	0.281953	0	0.291184	0.122692
pyruvate dehydrogenase E1 component [EC:1.2.4.1, KO:K00163]	K00163	0	0	0	112.862	0	250.588	171.201	193.19	168.977	158.643	267.29	287.183	312.109	265.325	0.707227	0.00637338	*
2-oxoglutarate dehydrogenase E1 component [EC:1.2.4.2, KO:K00164]	K00164	0	0	0	85.5223	0	207.676	188.191	186.271	192.651	181.226	205.235	185.312	182.195	193.046	0.0319274	0.5861
2-oxoisovalerate dehydrogenase E1 component alpha subunit [EC:1.2.4.4, KO:K00166]	K00166	0	0	0	0	384.741	6.32728	12.2112	34.0057	17.4757	19.3128	0.705798	1.00998	1.03143	18.2894	-2.5832	0.0685138
2-oxoisovalerate dehydrogenase E1 component beta subunit [EC:1.2.4.4, KO:K00167]	K00167	0	0	0	0	0	8.38891	13.4394	36.6165	21.0507	21.6807	0.596325	1.19418	1.79814	20.346	-2.58522	0.0693816
indolepyruvate ferredoxin oxidoreductase, alpha subunit [EC:1.2.7.8, KO:K00179]	K00179	0	0	0	0	0	0	0	1.05714	0	0	0	0	0	0	-0.260661	0.451047
phosphonoacetaldehyde dehydrogenase [EC:1.2.1.-, KO:K00206]	K00206	0	0	0	0	0	0	0	0.810733	0	0	0	0	0	0	-0.213997	0.451047
enoyl-[acyl-carrier protein, KO:K00208] reductase I [EC:1.3.1.9 1.3.1.10, KO:K00208]	K00208	0	0	0	66.7164	0	177.18	170.923	146.95	174.089	159.55	75.4458	41.1303	38.0544	124.844	-1.37437	0.0450695	*solitary
enoyl-[acyl-carrier protein, KO:K00209] reductase / trans-2-enoyl-CoA reductase (NAD+) [EC:1.3.1.9 1.3.1.44, KO:K00209]	K00209	0	0	0	38.2662	0	8.23319	23.9835	46.2492	20.7129	22.107	122.964	146.655	150.894	74.5648	2.11763	0.00943817	*gregarious
4-hydroxy-tetrahydrodipicolinate reductase [EC:1.17.1.8, KO:K00215]	K00215	0	0	0	129.36	137.809	213.281	198.18	200.047	202.834	190.646	219.358	234.763	228.126	211.396	0.173166	0.0246793	*
2,3-dihydro-2,3-dihydroxybenzoate dehydrogenase [EC:1.3.1.28, KO:K00216]	K00216	0	0	0	0	0	211.148	212.974	194.245	200.402	190.866	208.103	223.333	225.849	219.04	0.134099	0.0613765
maleylacetate reductase [EC:1.3.1.32, KO:K00217]	K00217	0	0	0	0	0	0	0	0.752516	0	0	0	0	0	0	-0.201839	0.451047
2,4-dienoyl-CoA reductase (NADPH2) [EC:1.3.1.34, KO:K00219]	K00219	0	0	0	134.948	0	246.176	509.177	351.206	362.561	363.133	250.785	201.484	198.209	283.565	-0.760266	0.0276973	*
cyclohexadieny/prephenate dehydrogenase [EC:1.3.1.43 1.3.1.12, KO:K00220]	K00220	0	0	0	0	0	5.52448	0	0.334622	0	0	0.942355	1.12616	0.843628	0.177589	0.688494	0.0541277
Delta7-sterol 5-desaturase [EC:1.14.19.20, KO:K00227]	K00227	0	0	0	0	0	0	0	0.190694	0	0	0	0.458329	0.131108	0	0.117832	0.541887
coproporphyrinogen III oxidase [EC:1.3.3.3, KO:K00228]	K00228	250.592	0	0	75.5963	246.621	190.573	201.142	200.985	207.697	195.161	199.217	210.692	211.727	207.906	0.0431039	0.254291
menaquinone-dependent protoporphyrinogen oxidase [EC:1.3.5.3, KO:K00230]	K00230	0	0	0	35.5608	0	231.536	174.636	156.002	163.163	171.934	196.96	193.118	191.41	166.956	0.166446	0.0929788
succinate dehydrogenase / fumarate reductase, flavoprotein subunit [EC:1.3.5.1 1.3.5.4, KO:K00239]	K00239	474.685	0	0	70.5334	0	202.867	200.981	196.857	205.108	192.056	198.854	195.92	195.757	204.634	0.000464681	1
succinate dehydrogenase / fumarate reductase, iron-sulfur subunit [EC:1.3.5.1 1.3.5.4, KO:K00240]	K00240	203.771	0	0	90.3043	0	195.574	218.059	211.702	222.652	206.601	207.725	197.673	200.083	214.227	-0.0674009	0.169887
succinate dehydrogenase / fumarate reductase, cytochrome b subunit [KO:K00241]	K00241	0	0	0	105.452	0	203.622	192.729	188.611	189.309	176.544	232.087	240.687	232.065	211.503	0.292173	0.00970847	*
succinate dehydrogenase / fumarate reductase, membrane anchor subunit [KO:K00242]	K00242	0	0	0	115.42	0	289.255	226.816	226.461	252.604	220.056	236.112	228.408	235.691	240.094	0.0238888	0.742503
uncharacterized protein [KO:K00243]	K00243	0	0	0	0	0	3.64966	10.5567	15.2613	9.80251	12.1064	1.0395	1.21144	1.31507	6.05347	-2.12388	0.0194994	*solitary
fumarate reductase flavoprotein subunit [EC:1.3.5.4, KO:K00244]	K00244	0	0	0	64.1448	0	374.211	355.91	311.418	320.904	331.894	243.36	184.651	196.131	286.804	-0.553724	0.0407625	*
fumarate reductase iron-sulfur subunit [EC:1.3.5.4, KO:K00245]	K00245	0	0	0	0	0	227.114	204.678	183.828	182.665	194.66	213.866	166.076	187.437	194.066	-0.0124913	0.99667
fumarate reductase subunit C [KO:K00246]	K00246	0	0	0	0	0	257.339	237.448	211.526	198.042	217.66	238.623	166.702	205.416	213.302	-0.0778138	0.651996
fumarate reductase subunit D [KO:K00247]	K00247	0	0	0	0	0	243.991	214.565	196.054	186.813	207.555	227.467	170.562	203.982	207.586	0.00262144	1
butyryl-CoA dehydrogenase [EC:1.3.8.1, KO:K00248]	K00248	0	0	0	0	0	0	12.9736	21.9557	32.7385	25.7329	0	0.858033	0	23.4966	-3.15802	0.0739952
acyl-CoA dehydrogenase [EC:1.3.8.7, KO:K00249]	K00249	0	0	0	0	0	4.59491	42.1086	83.3137	141.578	75.8365	0.833648	1.25224	1.35879	82.7858	-3.89443	0.071684
glutaryl-CoA dehydrogenase [EC:1.3.8.6, KO:K00252]	K00252	0	0	0	0	0	1.09328	16.7908	42.148	44.9843	29.3739	0	0	0	32.4616	-3.74186	0.0704563
isovaleryl-CoA dehydrogenase [EC:1.3.8.4, KO:K00253]	K00253	534.02	0	0	29.3934	0	11.8639	16.1958	39.0503	40.4883	29.7414	0.549149	0.917995	1.53464	32.2194	-2.94458	0.0768284
dihydroorotate dehydrogenase [EC:1.3.5.2, KO:K00254]	K00254	787.116	0	0	87.2223	0	130.648	172.327	173.468	168.55	158.849	167.138	177.289	175.048	180.408	0.0560495	0.272562
alanine dehydrogenase [EC:1.4.1.1, KO:K00259]	K00259	0	0	0	33.5255	0	9.82004	0	0.282227	0	0	0	0.164998	0	0	-0.0355048	0.86077
glutamate dehydrogenase (NAD(P)+) [EC:1.4.1.3, KO:K00261]	K00261	0	0	0	55.4853	0	15.4068	162.468	140.751	157.081	143.675	172.578	185.445	188.757	133.121	0.159054	0.35556
glutamate dehydrogenase (NADP+) [EC:1.4.1.4, KO:K00262]	K00262	0	0	0	0	0	128.432	165.637	156.774	169.088	154.909	150.153	124.162	136.926	170.719	-0.159455	0.248212
leucine dehydrogenase [EC:1.4.1.9, KO:K00263]	K00263	0	0	0	44.0836	0	14.0609	14.0001	38.607	20.1724	22.6655	0	0.556043	0	18.7538	-3.30957	0.0596225
glutamate synthase (NADPH) large chain [EC:1.4.1.13, KO:K00265]	K00265	0	0	0	198.146	121.785	229.544	149.358	155.936	177.805	160.219	137.513	148.304	238.964	153.667	0.0435451	0.937598
glutamate synthase (NADPH) small chain [EC:1.4.1.13, KO:K00266]	K00266	263.762	0	0	45.8212	0	202.221	134.614	135.136	144.243	135.571	125.789	96.1976	115.753	151.765	-0.184095	0.325115
monoamine oxidase [EC:1.4.3.4, KO:K00274]	K00274	0	0	0	0	0	6.61087	7.24979	21.4794	13.2521	15.7939	0.807082	0.441457	1.25397	8.17804	-2.42173	0.0423613	*solitary
pyridoxamine 5'-phosphate oxidase [EC:1.4.3.5, KO:K00275]	K00275	0	0	0	87.0698	0	145.629	197.473	198.885	203.721	189.848	191.299	264.673	234.928	213.556	0.184629	0.180798
primary-amine oxidase [EC:1.4.3.21, KO:K00276]	K00276	0	0	0	0	0	104.803	162.538	138.506	161.995	148.473	44.3898	0.247498	7.91027	117.505	-3.29489	0.112558
L-aspartate oxidase [EC:1.4.3.16, KO:K00278]	K00278	0	0	0	64.772	0	167.54	162.025	155.104	173.704	157.909	133.028	144.211	233.454	152.193	-0.00384959	1
glycine dehydrogenase [EC:1.4.4.2, KO:K00281]	K00281	284.531	0	333.638	92.7255	0	211.381	211.033	221.853	202.543	212.404	199.34	198.728	209.67	199.068	-0.0708057	0.126989
glycine dehydrogenase subunit 1 [EC:1.4.4.2, KO:K00282]	K00282	0	0	0	0	0	3.81062	0	0	0	0	0	0.394731	0	0	0.118771	0.451047
glycine dehydrogenase subunit 2 [EC:1.4.4.2, KO:K00283]	K00283	0	0	0	0	0	3.22475	0	0	0	0	0	0.663876	0	0	0.182796	0.451047
D-amino-acid dehydrogenase [EC:1.4.5.1, KO:K00285]	K00285	0	0	0	214.033	0	177.415	386.22	393.163	410.216	381.753	236.907	197.53	195.712	323.02	-0.74908	0.0257272	*
pyrroline-5-carboxylate reductase [EC:1.5.1.2, KO:K00286]	K00286	0	0	0	166.215	0	241.164	209.005	215.665	235.916	213.531	209.866	222.438	219.111	231.058	0.0143734	0.891529
dihydrofolate reductase [EC:1.5.1.3, KO:K00287]	K00287	344.147	159.449	0	111.67	0	238.106	248.784	247.087	255.917	245.738	232.962	225.078	231.163	240.959	-0.100712	0.0326503	*
saccharopine dehydrogenase (NAD+, L-lysine forming) [EC:1.5.1.7, KO:K00290]	K00290	0	0	0	0	0	0	0	0	0	0	0	0.419842	0	0	0.126473	0.451047
methylenetetrahydrofolate reductase (NADH) [EC:1.5.1.54, KO:K00297]	K00297	0	0	0	152.645	102.793	301.473	218.582	251.757	251.71	239.772	201.629	206.202	208.632	239.155	-0.169	0.112123
N5-(carboxyethyl)ornithine synthase [EC:1.5.1.24, KO:K00298]	K00298	0	0	0	0	0	0.325119	0	0	0	0	0	0	0	0	0	1
FMN reductase [EC:1.5.1.38, KO:K00299]	K00299	0	0	0	54.7745	0	185.655	258.529	283.705	255.128	248.936	211.921	215.609	212.973	258.686	-0.221061	0.0774625
sarcosine oxidase [EC:1.5.3.1, KO:K00301]	K00301	0	0	0	0	0	4.27699	0	0.739836	0	0	1.0547	0.810359	2.07486	0	0.677691	0.199064
sarcosine oxidase, subunit alpha [EC:1.5.3.1, KO:K00302]	K00302	0	0	0	0	0	5.4462	15.0629	41.433	25.7978	31.3508	2.99119	2.58028	5.55191	17.725	-2.09948	0.0461753	*solitary
sarcosine oxidase, subunit beta [EC:1.5.3.1, KO:K00303]	K00303	0	0	0	0	0	15.9732	23.9484	64.3415	40.1037	51.5484	5.37187	2.97111	5.21373	28.8178	-2.38858	0.0458956	*solitary
sarcosine oxidase, subunit delta [EC:1.5.3.1, KO:K00304]	K00304	0	0	0	0	0	3.45927	17.684	51.5374	32.8835	40.8414	1.31285	1.79577	2.08123	20.928	-2.90921	0.0431598	*solitary
sarcosine oxidase, subunit gamma [EC:1.5.3.1, KO:K00305]	K00305	0	0	0	0	0	4.50403	16.7686	47.4466	29.8533	34.8194	0.949232	0.80415	2.09081	19.2122	-3.0209	0.0441465	*solitary
electron-transferring-flavoprotein dehydrogenase [EC:1.5.5.1, KO:K00311]	K00311	385.239	0	0	64.7776	0	13.4228	16.6622	38.5402	39.8799	27.705	0.732792	1.30665	1.15104	30.2313	-2.89402	0.0724745
electron transfer flavoprotein-quinone oxidoreductase [EC:1.5.5.-, KO:K00313]	K00313	0	0	0	0	0	0	0	0.21167	0	0	0	0	0	0	-0.0687518	0.451047
spermidine dehydrogenase [EC:1.5.99.6, KO:K00316]	K00316	0	0	0	0	0	0	9.10948	7.87055	2.49379	0.756109	127.616	147.255	157.415	54.6561	4.55492	0.00887176	*gregarious
proline dehydrogenase [EC:1.5.5.2, KO:K00318]	K00318	0	0	0	0	0	0	0	0	0	0	0	15.5548	9.77883	4.48566	2.48396	0.0739952
NAD(P) transhydrogenase [EC:1.6.1.1, KO:K00322]	K00322	0	0	0	53.3856	0	210.879	138.146	123.772	147.379	136.08	171.822	174.012	181.869	154.586	0.321262	0.0246793	*
H+-translocating NAD(P) transhydrogenase subunit alpha [EC:1.6.1.2 7.1.1.1, KO:K00324]	K00324	684.497	0	0	267.78	0	152.294	209.538	242.178	253.741	215.01	175.768	186.271	180.519	232.56	-0.251332	0.11731
H+-translocating NAD(P) transhydrogenase subunit beta [EC:1.6.1.2 7.1.1.1, KO:K00325]	K00325	829.999	0	0	138.274	0	145.975	175.8	175.702	178.198	163.691	269.05	186.703	178.319	185.594	0.21983	0.249212
NADH-quinone oxidoreductase subunit A [EC:7.1.1.2, KO:K00330]	K00330	0	0	0	100.896	0	206.084	195.573	203.039	207.734	195.017	216.863	228.544	219.572	225.692	0.151893	0.0139791	*
NADH-quinone oxidoreductase subunit B [EC:7.1.1.2, KO:K00331]	K00331	0	0	0	175.888	0	309.897	205.346	208.144	209.187	198.976	215.546	229.019	220.711	220.976	0.108613	0.0273962	*
NADH-quinone oxidoreductase subunit C [EC:7.1.1.2, KO:K00332]	K00332	0	0	0	87.3158	0	11.2726	4.71102	16.1547	5.71604	5.54309	0.151006	0.901215	0	11.4304	-1.827	0.144619
NADH-quinone oxidoreductase subunit D [EC:7.1.1.2, KO:K00333]	K00333	0	0	0	126.192	384.163	12.5283	4.9411	15.4946	5.40687	4.54845	0	0.247498	0	10.3501	-1.98506	0.124486
NADH-quinone oxidoreductase subunit E [EC:7.1.1.2, KO:K00334]	K00334	0	0	0	148.919	0	218.646	221.76	220.615	229.417	213.577	197.988	202.109	196.549	223.426	-0.11148	0.110409
NADH-quinone oxidoreductase subunit F [EC:7.1.1.2, KO:K00335]	K00335	0	0	0	108.207	0	199.133	210.16	208.841	213.32	200.376	199.335	242.71	202.042	212.287	0.0362028	0.727875
NADH-quinone oxidoreductase subunit G [EC:7.1.1.2, KO:K00336]	K00336	331.856	0	0	139.982	0	200.518	199.993	197.884	199.462	186.502	194.596	205.677	201.209	202.207	0.036226	0.378077
NADH-quinone oxidoreductase subunit H [EC:7.1.1.2, KO:K00337]	K00337	0	0	0	165.319	0	190.07	198.429	194.349	194.156	185.093	197.508	201.682	202.548	200.813	0.0560487	0.106502
NADH-quinone oxidoreductase subunit I [EC:7.1.1.2, KO:K00338]	K00338	0	0	0	139.808	0	204.016	229.498	224.849	222	211.362	222.035	223.383	220.152	231.3	0.0151272	0.751037
NADH-quinone oxidoreductase subunit J [EC:7.1.1.2, KO:K00339]	K00339	0	0	0	137.009	0	204.196	213.453	213.765	209.022	200.322	203.737	199.334	196.864	214.403	-0.0389285	0.4319
NADH-quinone oxidoreductase subunit K [EC:7.1.1.2, KO:K00340]	K00340	206.488	0	0	159.258	0	260.42	258.649	258.336	257.444	249.234	238.392	233.293	225.723	256.82	-0.102391	0.0985267
NADH-quinone oxidoreductase subunit L [EC:7.1.1.2, KO:K00341]	K00341	232.881	0	0	128.747	0	311.023	215.029	337.594	202.006	193.933	180.138	177.113	256.379	198.962	-0.200448	0.495943
NADH-quinone oxidoreductase subunit M [EC:7.1.1.2, KO:K00342]	K00342	234.645	0	0	254.969	0	228.968	197.998	194.147	195.981	189.437	192.113	190.824	188.326	203.76	-0.00518115	0.977506
NADH-quinone oxidoreductase subunit N [EC:7.1.1.2, KO:K00343]	K00343	282.86	0	0	171.143	0	317.149	200.674	199.801	196.854	192.103	202.388	209.28	203.362	205.58	0.0557157	0.06936
NADPH:quinone reductase [EC:1.6.5.5, KO:K00344]	K00344	368.728	0	0	112.605	0	295.144	577.77	607.797	623.464	597.497	562.748	532.95	546.617	562.018	-0.126199	0.0303888	*
Na+-transporting NADH:ubiquinone oxidoreductase subunit A [EC:7.2.1.1, KO:K00346]	K00346	0	0	0	0	0	182.384	181.543	158.331	161.371	163.531	185.116	147.003	159.531	170.401	-0.00895651	1
Na+-transporting NADH:ubiquinone oxidoreductase subunit B [EC:7.2.1.1, KO:K00347]	K00347	0	0	0	0	0	188.594	176.915	158.38	156.423	160.322	193.443	158.696	175.087	173.471	0.101455	0.291013
Na+-transporting NADH:ubiquinone oxidoreductase subunit C [EC:7.2.1.1, KO:K00348]	K00348	0	0	0	0	0	196.24	184.548	162.009	162.901	167.786	194.16	155.382	171.15	178.497	0.0431374	0.722296
Na+-transporting NADH:ubiquinone oxidoreductase subunit D [EC:7.2.1.1, KO:K00349]	K00349	0	0	0	0	0	185.793	187.085	165.512	163.234	167.721	200.05	166.828	183.638	186.62	0.107445	0.257751
Na+-transporting NADH:ubiquinone oxidoreductase subunit E [EC:7.2.1.1, KO:K00350]	K00350	0	0	0	0	0	190.065	203.655	181.618	180.929	185.205	219.256	175.073	195.102	202.108	0.0717049	0.489864
Na+-transporting NADH:ubiquinone oxidoreductase subunit F [EC:7.2.1.1, KO:K00351]	K00351	0	0	0	0	0	173.651	167.082	147.595	151.476	152.552	177.87	150.076	164.571	167.774	0.0922276	0.287277
NAD(P)H dehydrogenase (quinone) [EC:1.6.5.2, KO:K00355]	K00355	0	0	0	107.609	0	83.5187	48.7867	89.5714	63.007	45.6326	169.878	232.85	215.65	123.946	1.58214	0.0133283	*gregarious
nitrite reductase (NADH) large subunit [EC:1.7.1.15, KO:K00362]	K00362	294.983	0	0	54.2379	49.8738	369.809	345.233	316.342	332.897	329.968	244.251	248.484	240.977	296.587	-0.365621	0.0181122	*
nitrite reductase (NADH) small subunit [EC:1.7.1.15, KO:K00363]	K00363	0	0	0	0	0	272.712	235.215	218.448	216.374	227.707	237.288	262.545	259.846	225.508	0.131475	0.11918
GMP reductase [EC:1.7.1.7, KO:K00364]	K00364	0	245.594	0	37.4524	0	200.372	181.397	158.755	160.31	162.722	194.908	154.054	200.847	169.438	0.110371	0.426301
ferredoxin-nitrite reductase [EC:1.7.7.1, KO:K00366]	K00366	0	0	0	0	381.534	0	0	0	0	0	0	0	0	0	0	1
nitrate reductase / nitrite oxidoreductase, alpha subunit [EC:1.7.5.1 1.7.99.-, KO:K00370]	K00370	0	0	0	0	0	224.315	324.57	290.792	284.66	281.282	216.22	194.668	199.796	279.365	-0.419676	0.0497341	*
nitrate reductase / nitrite oxidoreductase, beta subunit [EC:1.7.5.1 1.7.99.-, KO:K00371]	K00371	0	0	0	0	0	230.764	326.918	299.357	291.37	284.495	217.559	194.847	198.912	285.781	-0.436062	0.0513268
assimilatory nitrate reductase catalytic subunit [EC:1.7.99.-, KO:K00372]	K00372	0	0	0	47.3326	0	150.472	166.687	146.387	171.289	154.235	54.9839	53.4209	37.5737	119.661	-1.38577	0.0338813	*solitary
nitrate reductase molybdenum cofactor assembly chaperone NarJ/NarW [KO:K00373]	K00373	0	0	0	0	0	263.006	385.966	345.83	344.23	334.574	255.22	225.811	229.775	318.43	-0.46495	0.0372874	*
nitrate reductase gamma subunit [EC:1.7.5.1 1.7.99.-, KO:K00374]	K00374	0	0	0	49.9697	0	272.781	376.507	336.79	325.897	326.708	242.497	220.326	222.996	316.097	-0.458838	0.0432619	*
GntR family transcriptional regulator / MocR family aminotransferase [KO:K00375]	K00375	0	0	0	101.496	0	553.203	469.925	455.654	496.661	445.335	836.99	945.121	939.292	638.306	0.829676	0.00943817	*
sulfite reductase (NADPH) flavoprotein alpha-component [EC:1.8.1.2, KO:K00380]	K00380	0	0	0	168.283	0	238.401	232.176	265.004	230.865	229.801	347.612	412.252	400.417	298.752	0.596183	0.0157086	*
sulfite reductase (NADPH) hemoprotein beta-component [EC:1.8.1.2, KO:K00381]	K00381	0	0	0	27.7238	0	201.149	190.604	166.762	184.651	176.508	200.689	203.496	202.838	187.526	0.145372	0.0703062
dihydrolipoamide dehydrogenase [EC:1.8.1.4, KO:K00382]	K00382	344.147	248.288	0	110.795	0	309.125	220.028	254.11	259.751	234.135	321.715	330.682	348.971	293.586	0.418632	0.0122718	*
glutathione reductase (NADPH) [EC:1.8.1.7, KO:K00383]	K00383	0	0	0	82.3312	0	249.244	209.94	203.895	204.46	212.141	204.775	206.842	208.517	213.208	0.00505205	0.924691
thioredoxin reductase (NADPH) [EC:1.8.1.9, KO:K00384]	K00384	353.979	96.6403	0	74.965	133.326	161.1	147.047	139.487	152.263	132.012	141.98	149.138	144.666	157.549	0.0564239	0.451047
sulfite oxidase [EC:1.8.3.1, KO:K00387]	K00387	0	0	403.817	0	424.601	1.92808	0	0	0	0	0	0	0	0	0	1
putative membrane protein [KO:K00389]	K00389	0	0	0	0	0	315.794	245.826	229.344	229.334	255.123	74.3797	0.781304	14.1469	166.387	-3.31673	0.112293
phosphoadenosine phosphosulfate reductase [EC:1.8.4.8 1.8.4.10, KO:K00390]	K00390	0	0	0	26.8891	0	212.725	196.354	194.003	200.211	195.745	203.859	200.53	202.151	199.578	0.0357833	0.0878124
cytochrome c oxidase cbb3-type subunit I [EC:7.1.1.9, KO:K00404]	K00404	0	0	0	0	0	0	0.359155	1.41509	0.954101	0.818904	0	0	0	0.537701	-0.730774	0.0563295
cytochrome c oxidase cbb3-type subunit II [KO:K00405]	K00405	0	0	0	0	0	0	1.36299	3.01984	2.38491	3.06815	0	0	0	1.53007	-1.42222	0.0391972	*solitary
cytochrome c oxidase cbb3-type subunit III [KO:K00406]	K00406	0	0	0	0	0	0.366448	3.10783	7.21449	9.39094	9.69981	0	0	0	2.95905	-2.47192	0.029623	*solitary
cytochrome c oxidase cbb3-type subunit IV [KO:K00407]	K00407	0	0	0	0	0	0	1.7389	4.21169	3.50744	3.41248	0	0	0	2.27075	-1.61002	0.0457204	*solitary
ubiquinol-cytochrome c reductase cytochrome b/c1 subunit [KO:K00410]	K00410	0	0	0	0	0	0	0	0	0	0	0	0	0	0	0	1
ubiquinol-cytochrome c reductase iron-sulfur subunit [EC:7.1.1.8, KO:K00411]	K00411	0	0	0	40.4151	0	12.6397	12.7339	36.5502	18.3047	21.4696	1.08787	0.69977	1.39917	18.5905	-2.59659	0.0661569
ubiquinol-cytochrome c reductase cytochrome b subunit [KO:K00412]	K00412	307.681	0	0	99.9014	0	14.0304	11.6469	33.6624	16.3494	19.342	1.72122	0.984085	1.8433	15.8491	-2.30743	0.0632747
ubiquinol-cytochrome c reductase cytochrome c1 subunit [KO:K00413]	K00413	0	0	0	54.323	0	12.7178	11.4309	32.4384	15.9435	19.0285	0.894421	1.08273	1.56881	17.5548	-2.38891	0.0706869
cytochrome bd-I ubiquinol oxidase subunit X [EC:7.1.1.7, KO:K00424]	K00424	0	0	0	83.755	0	351.601	434.728	390.72	419.419	400.738	434.29	444.826	434.222	430.944	0.0849239	0.108406
cytochrome bd ubiquinol oxidase subunit I [EC:7.1.1.7, KO:K00425]	K00425	1044.43	0	0	125.047	0	370.542	479.044	433.236	457.598	425.53	335.505	358.647	324.031	448.169	-0.301613	0.0806469
cytochrome bd ubiquinol oxidase subunit II [EC:7.1.1.7, KO:K00426]	K00426	1003.22	0	0	201.188	0	427.12	534.263	477.505	505.041	474.119	406.633	421.095	399.792	482.432	-0.221342	0.0640966
L-lactate permease [KO:K00427]	K00427	0	0	0	69.5314	0	237.167	181.954	172.673	181.215	187.26	59.2569	47.8339	33.892	144.048	-1.54841	0.0432107	*solitary
cytochrome c peroxidase [EC:1.11.1.5, KO:K00428]	K00428	0	0	0	122.187	0	7.40579	0.644906	1.88407	0.621113	0	0	0.694327	0	0	-0.544684	0.269032
glutathione peroxidase [EC:1.11.1.9, KO:K00432]	K00432	0	0	0	206.548	0	380.419	233.196	271.293	262.275	238.156	346.79	428.393	418.538	312.458	0.572548	0.0209251	*
non-heme chloroperoxidase [EC:1.11.1.10, KO:K00433]	K00433	0	0	0	46.6328	170.621	467.287	244.289	271.263	232.772	220.218	469.421	393.114	398.293	322.807	0.698772	0.012416	*
catechol 2,3-dioxygenase [EC:1.13.11.2, KO:K00446]	K00446	0	0	0	0	0	0	0	0.20579	0	0	10.4928	2.86828	18.4947	0	2.37107	0.0945527
protocatechuate 3,4-dioxygenase, alpha subunit [EC:1.13.11.3, KO:K00448]	K00448	0	0	0	121.101	0	39.8549	188.239	178.382	188.615	170.964	202.295	180.559	194.382	162.539	0.022892	0.891584
protocatechuate 3,4-dioxygenase, beta subunit [EC:1.13.11.3, KO:K00449]	K00449	0	0	0	107.281	0	36.5241	199.58	184.805	197.176	182.439	190.026	163.521	171.061	164.24	-0.150128	0.0945611
gentisate 1,2-dioxygenase [EC:1.13.11.4, KO:K00450]	K00450	0	0	0	0	0	1.53969	194.35	169.949	182.315	172.969	191.806	157.218	170.775	154.019	-0.0976579	0.399949
homogentisate 1,2-dioxygenase [EC:1.13.11.5, KO:K00451]	K00451	250.592	0	0	71.5725	0	16.521	13.1062	39.7578	20.3459	22.2558	0.708783	1.1675	1.44421	20.5008	-2.62971	0.0692278
3-hydroxyanthranilate 3,4-dioxygenase [EC:1.13.11.6, KO:K00452]	K00452	0	0	0	40.9203	0	10.3064	5.22269	15.3278	4.45755	4.64474	0	0	0	11.5003	-1.99178	0.140747
tryptophan 2,3-dioxygenase [EC:1.13.11.11, KO:K00453]	K00453	1032.14	0	0	58.398	0	6.41402	25.0485	34.9572	11.8651	6.57976	241.561	305.89	316.42	131.772	3.76678	0.00889868	*gregarious
3,4-dihydroxyphenylacetate 2,3-dioxygenase [EC:1.13.11.15, KO:K00455]	K00455	0	0	0	0	0	235.938	220.64	194.225	186.396	204.551	227.344	182.801	207.021	209.287	0.0348549	0.804859
4-hydroxyphenylpyruvate dioxygenase [EC:1.13.11.27, KO:K00457]	K00457	230.455	0	0	170.79	0	32.5846	192.703	204.41	194.408	189.738	185.209	157.6	168.504	169.447	-0.199371	0.0389229	*
nitronate monooxygenase [EC:1.13.12.16, KO:K00459]	K00459	660.433	0	0	50.0564	0	13.9806	204.521	226.486	209.832	205.64	214.132	173.42	189.749	187.852	-0.147896	0.132626
all-trans-8'-apo-beta-carotenal 15,15'-oxygenase [EC:1.13.11.75, KO:K00464]	K00464	0	0	0	0	0	0	3.95154	15.2429	4.93665	5.0451	0	0	0	10.1454	-2.00433	0.127962
tryptophan 2-monooxygenase [EC:1.13.12.3, KO:K00466]	K00466	0	0	0	0	0	0	0	0	0	0	0	0.340473	0	0	0.105558	0.451047
lysine 2-monooxygenase [EC:1.13.12.2, KO:K00468]	K00468	0	0	0	0	0	0	6.99124	20.6312	13.8004	15.4827	0	0	0	8.4882	-3.02923	0.0435206	*solitary
gamma-butyrobetaine dioxygenase [EC:1.14.11.1, KO:K00471]	K00471	0	0	0	0	0	2.94628	0	0	0	0	0.804654	0.819037	2.26235	0.27987	0.943238	0.0465928	*
prolyl 4-hydroxylase [EC:1.14.11.2, KO:K00472]	K00472	0	0	0	51.421	0	11.3372	0	0.933478	0	0	0	1.78115	0	0	0.131621	0.889776
aspartate beta-hydroxylase [EC:1.14.11.16, KO:K00476]	K00476	0	0	0	0	0	0	11.0669	9.11715	2.63648	1.02169	139.249	161.768	164.759	64.0472	4.51605	0.00887176	*gregarious
phytanoyl-CoA hydroxylase [EC:1.14.11.18, KO:K00477]	K00477	0	0	0	0	0	0.426018	0	0	0	0	0	0	0	0	0	1
glycine betaine catabolism A [KO:K00479]	K00479	0	0	0	0	0	5.12228	6.74499	21.1244	13.1587	14.6291	1.03708	0.97898	1.38209	8.47721	-2.17492	0.0442104	*solitary
salicylate hydroxylase [EC:1.14.13.1, KO:K00480]	K00480	0	0	0	0	0	0	4.97749	5.28678	23.5586	8.74337	0	0.384349	0	14.251	-2.18499	0.134416
p-hydroxybenzoate 3-monooxygenase [EC:1.14.13.2, KO:K00481]	K00481	0	0	0	148.943	0	29.1227	165.083	147.291	157.047	155.238	166.883	154.49	161.839	140.69	-0.00349983	1
4-hydroxyphenylacetate 3-monooxygenase [EC:1.14.14.9, KO:K00483]	K00483	0	0	0	0	0	201.933	189.185	164.45	163.78	178.264	194.657	147.95	177.629	175.618	-0.00388887	1
flavin reductase (NADH) [EC:1.5.1.36, KO:K00484]	K00484	0	0	0	0	0	232.987	222.845	187.078	194.597	209.315	226.379	167.137	200.203	198.604	-0.0434319	0.809431
kynurenine 3-monooxygenase [EC:1.14.13.9, KO:K00486]	K00486	0	0	0	50.6485	0	7.02017	4.31143	13.8576	4.54091	4.31043	0	0	0	9.34432	-1.95263	0.125751
alkane 1-monooxygenase [EC:1.14.15.3, KO:K00496]	K00496	0	0	0	0	0	0	9.47706	9.32824	43.4732	16.5427	0	0	0	25.9513	-2.90336	0.114026
choline monooxygenase [EC:1.14.15.7, KO:K00499]	K00499	0	0	0	0	0	0.356908	0	0.562968	0	0	0	0	0	0	-0.160387	0.451047
phenylalanine-4-hydroxylase [EC:1.14.16.1, KO:K00500]	K00500	0	0	0	45.0708	0	12.3888	6.92128	19.9889	8.54521	7.41277	0	0.757636	0	12.4528	-2.28491	0.101091
tyrosinase [EC:1.14.18.1, KO:K00505]	K00505	0	0	0	0	0	0	4.49923	4.87333	21.8045	8.21004	0	0	0	12.5859	-2.24062	0.1255
stearoyl-CoA desaturase (Delta-9 desaturase) [EC:1.14.19.1, KO:K00507]	K00507	0	0	0	48.8142	0	12.0716	30.4067	64.5841	74.5268	46.4771	1.05249	0.857356	1.02668	58.3571	-3.49318	0.0749686
linoleoyl-CoA desaturase [EC:1.14.19.3, KO:K00508]	K00508	0	0	0	0	0	86.0987	22.071	17.034	4.83682	1.08146	269.815	319.615	324.917	125.868	4.85966	0.0114805	*gregarious
CDP-4-dehydro-6-deoxyglucose reductase, E3 [EC:1.17.1.1, KO:K00523]	K00523	0	0	0	0	0	3.69801	8.28641	22.086	15.8848	18.12	0.82656	0.921019	1.19743	9.70249	-2.42728	0.0421574	*solitary
ribonucleoside-diphosphate reductase alpha chain [EC:1.17.4.1, KO:K00525]	K00525	725.4	0	360.329	255.069	0	361.889	367.08	356.548	345.481	342.465	365.169	372.944	368.745	360.631	0.0563161	0.122059
ribonucleoside-diphosphate reductase beta chain [EC:1.17.4.1, KO:K00526]	K00526	424.29	0	0	99.2853	36.0051	368.733	351.925	342.347	341.106	332.832	371.219	374.418	369.242	363.159	0.111265	0.0123625	*
ferredoxin/flavodoxin---NADP+ reductase [EC:1.18.1.2 1.19.1.1, KO:K00528]	K00528	0	0	0	162.178	0	326.444	236.065	248.802	260.804	249.127	216.286	216.886	218.157	241.58	-0.155876	0.0543906
3-phenylpropionate/trans-cinnamate dioxygenase ferredoxin reductase component [EC:1.18.1.3, KO:K00529]	K00529	0	0	0	0	0	205.1	235.269	206.766	236.394	215.416	212.234	169.693	184.94	228.281	-0.175195	0.227209
arsenate reductase (glutaredoxin) [EC:1.20.4.1, KO:K00537]	K00537	0	0	0	147.961	0	541.982	642.424	611.561	608.716	623.744	509.112	465.852	472.725	573.204	-0.303165	0.0276774	*
homocysteine S-methyltransferase [EC:2.1.1.10, KO:K00547]	K00547	0	0	0	104.67	0	219.459	204.485	180.117	185.196	192.954	210.661	216.349	212.913	190.373	0.121664	0.128068
5-methyltetrahydrofolate--homocysteine methyltransferase [EC:2.1.1.13, KO:K00548]	K00548	436.242	0	0	290.553	337.092	371.666	184.811	202.949	182.038	173.124	204.246	219.241	181.508	275.385	0.229201	0.209482
5-methyltetrahydropteroyltriglutamate--homocysteine methyltransferase [EC:2.1.1.14, KO:K00549]	K00549	0	0	0	218.096	0	472.124	543.081	488.853	503.067	514.458	426.373	408.019	403.287	469.3	-0.264754	0.0251406	*
tRNA (guanine37-N1)-methyltransferase [EC:2.1.1.228, KO:K00554]	K00554	567.842	110.5	0	93.8505	0	197.548	185.098	181.467	193.293	172.921	194.778	192.665	193.375	189.385	0.0725746	0.132563
tRNA (guanine26-N2/guanine27-N2)-dimethyltransferase [EC:2.1.1.215 2.1.1.216, KO:K00555]	K00555	0	0	0	0	0	0	0	0	0	0	0	0	0	0	0	1
tRNA (guanosine-2'-O-)-methyltransferase [EC:2.1.1.34, KO:K00556]	K00556	0	0	0	65.7393	0	305.937	233.488	202.276	204.005	219.952	217.07	201.616	206.308	201.503	-0.0547823	0.451047
tRNA (uracil-5-)-methyltransferase [EC:2.1.1.35, KO:K00557]	K00557	0	0	0	43.9638	0	241.223	185.482	176.795	198.524	189.153	206.902	203.454	209.968	186.894	0.105404	0.135748
DNA (cytosine-5)-methyltransferase 1 [EC:2.1.1.37, KO:K00558]	K00558	0	719.972	0	264.095	0	200.997	348.7	319.068	318.908	337.048	233.11	226.801	192.571	249.396	-0.556841	0.00887176	*
thymidylate synthase [EC:2.1.1.45, KO:K00560]	K00560	697.594	260.145	0	92.0778	0	241.403	213.475	216.403	220.42	208.345	216.815	258.883	222.706	218.423	0.090603	0.287172
23S rRNA (guanine745-N1)-methyltransferase [EC:2.1.1.187, KO:K00563]	K00563	0	0	0	21.6108	0	157.258	214.275	201.026	213.733	198.462	205.653	224.804	215.851	213.895	0.0557977	0.298831
16S rRNA (guanine1207-N2)-methyltransferase [EC:2.1.1.172, KO:K00564]	K00564	0	0	0	138.047	0	345.155	225.452	221.283	229.357	218.936	195.31	204.793	204.546	213.853	-0.128861	0.0306383	*
tRNA-uridine 2-sulfurtransferase [EC:2.8.1.13, KO:K00566]	K00566	0	359.248	0	108.825	179.924	157.461	178.546	185.845	180.583	172.986	176.471	192.621	189.969	187.736	0.0561877	0.245178
methylated-DNA-[protein, KO:K00567]-cysteine S-methyltransferase [EC:2.1.1.63, KO:K00567]	K00567	0	0	0	92.2248	0	170.321	240.264	233.891	231.448	218.281	223.638	235.169	233.673	237.929	0.0105983	0.891584
2-polyprenyl-6-hydroxyphenyl methylase / 3-demethylubiquinone-9 3-methyltransferase [EC:2.1.1.222 2.1.1.64, KO:K00568]	K00568	0	0	0	74.6565	0	178.697	193.671	182.235	190.034	181.547	206.803	214.055	209.396	204.826	0.1594	0.0105193	*
thiopurine S-methyltransferase [EC:2.1.1.67, KO:K00569]	K00569	0	0	0	0	0	0	7.96928	20.6273	12.3583	16.1726	0	0	0	8.75312	-3.03908	0.0432799	*solitary
phosphatidylethanolamine/phosphatidyl-N-methylethanolamine N-methyltransferase [EC:2.1.1.17 2.1.1.71, KO:K00570]	K00570	0	0	0	0	0	5.90439	0	0	0	0	1.23852	1.57866	2.1003	0	1.04078	0.0698283
site-specific DNA-methyltransferase (adenine-specific) [EC:2.1.1.72, KO:K00571]	K00571	0	0	0	0	0	0.601018	0	0	0	0	3.8632	0	0	0	0.570239	0.451047
protein-L-isoaspartate(D-aspartate) O-methyltransferase [EC:2.1.1.77, KO:K00573]	K00573	286.789	0	0	187.082	0	309.321	209.851	229.47	203.566	207.532	211.665	223.017	223.861	221.171	0.0498054	0.403395
cyclopropane-fatty-acyl-phospholipid synthase [EC:2.1.1.79, KO:K00574]	K00574	0	0	0	211.177	0	275.024	214.433	253.489	242.822	208.362	297.465	326.713	322.955	333.242	0.479996	0.00919634	*
chemotaxis protein methyltransferase CheR [EC:2.1.1.80, KO:K00575]	K00575	0	0	0	87.8372	0	233.767	225.965	257.719	209.363	214.789	203.959	258.947	214.966	276.157	0.0647021	0.734967
site-specific DNA-methyltransferase (cytosine-N4-specific) [EC:2.1.1.113, KO:K00590]	K00590	0	0	0	0	0	0	0	0	0	0	0	4.01259	0	0	0.581203	0.451047
precorrin-6B C5,15-methyltransferase / cobalt-precorrin-6B C5,C15-methyltransferase [EC:2.1.1.132 2.1.1.289 2.1.1.196, KO:K00595]	K00595	0	0	0	0	0	5.28199	7.99592	21.7329	13.9625	16.1776	0.976855	1.68672	3.09189	8.39093	-2.00145	0.0427334	*solitary
2,2-dialkylglycine decarboxylase (pyruvate) [EC:4.1.1.64, KO:K00596]	K00596	0	0	0	0	0	0	0	0.6995	0	0	0	0	0	0	-0.191384	0.451047
trans-aconitate 2-methyltransferase [EC:2.1.1.144, KO:K00598]	K00598	0	0	0	46.0814	0	129.618	178.142	163.236	161.791	166.489	57.0347	57.0426	40.9082	122.973	-1.37966	0.0303522	*solitary
glycine hydroxymethyltransferase [EC:2.1.2.1, KO:K00600]	K00600	0	156.097	0	107.986	0	165.794	128.16	151.212	143.577	128.534	135.994	157.27	150.988	152.185	0.113821	0.259407
phosphoribosylaminoimidazolecarboxamide formyltransferase / IMP cyclohydrolase [EC:2.1.2.3 3.5.4.10, KO:K00602]	K00602	0	0	0	96.351	0	220.866	182.883	186.609	193.036	187.376	195.003	190.941	200.522	189.997	0.0498759	0.144249
methionyl-tRNA formyltransferase [EC:2.1.2.9, KO:K00604]	K00604	245.819	355.678	0	84.6934	0	231.722	195.769	204.526	208.603	206.16	198.885	202.728	209.01	204.428	0.000181548	1
aminomethyltransferase [EC:2.1.2.10, KO:K00605]	K00605	0	0	0	85.9395	0	238.549	215.901	231.349	208.573	219.245	210.097	221.783	221.405	215.796	-0.0091928	0.925038
3-methyl-2-oxobutanoate hydroxymethyltransferase [EC:2.1.2.11, KO:K00606]	K00606	0	0	0	77.6669	272.039	227.591	223.793	238.791	234.805	228.161	214.48	225.982	220.484	228.688	-0.0568212	0.165153
aspartate carbamoyltransferase catalytic subunit [EC:2.1.3.2, KO:K00609]	K00609	0	0	0	114.965	0	249.482	222.904	223.639	221.031	212.811	216.599	218.203	219.427	228.166	0.00327795	1
aspartate carbamoyltransferase regulatory subunit [KO:K00610]	K00610	0	0	0	56.4671	0	310.066	240.771	205.026	211.798	220.738	238.018	221.881	227.935	215.104	0.0412868	0.615849
ornithine carbamoyltransferase [EC:2.1.3.3, KO:K00611]	K00611	0	514.218	0	50.5189	0	455.005	204.612	209.603	217.908	211.079	198.775	208.154	310.218	246.476	0.169709	0.401134
glycine amidinotransferase [EC:2.1.4.1, KO:K00613]	K00613	0	0	0	0	0	6.8842	0	0	0	0	0.65052	0	0.970509	0	0.425165	0.210777
transketolase [EC:2.2.1.1, KO:K00615]	K00615	678.011	1396.67	0	332.098	0	1156.41	862.031	782.164	808.552	773.582	1330.55	1348.55	1239.3	983.286	0.592972	0.0133283	*
transaldolase [EC:2.2.1.2, KO:K00616]	K00616	0	0	0	206.699	0	349.191	356.286	336.605	341.305	334.34	364.452	375.977	363.08	341.702	0.0779956	0.122059
amino-acid N-acetyltransferase [EC:2.3.1.1, KO:K00619]	K00619	0	0	0	0	0	0	0	0.204512	0	0	0	0	0	0	-0.0657586	0.451047
glutamate N-acetyltransferase / amino-acid N-acetyltransferase [EC:2.3.1.35 2.3.1.1, KO:K00620]	K00620	0	0	0	0	313.161	6.80942	13.0606	28.6196	37.9281	26.3355	0.935792	1.78181	1.26834	23.4345	-2.63334	0.0702185
phosphate acetyltransferase [EC:2.3.1.8, KO:K00625]	K00625	0	220.397	0	0	0	0	0	0.249024	0	0	0	0	0	0	-0.080482	0.451047
acetyl-CoA C-acetyltransferase [EC:2.3.1.9, KO:K00626]	K00626	306.232	0	0	90.2964	291.47	459.648	439.15	482.555	492.331	469.712	257.033	160.622	188.443	378.453	-1.01081	0.0399181	*solitary
pyruvate dehydrogenase E2 component (dihydrolipoamide acetyltransferase) [EC:2.3.1.12, KO:K00627]	K00627	0	93.1824	0	85.7464	0	189.157	178.42	188.29	209.81	191.31	172.068	163.583	167.648	194.381	-0.138214	0.167178
glycerol-3-phosphate O-acyltransferase [EC:2.3.1.15, KO:K00631]	K00631	345.92	0	0	163.887	0	258.558	188.802	194.87	196.861	194.402	191.071	196.064	200.492	197.716	0.0191064	0.488328
acetyl-CoA acyltransferase [EC:2.3.1.16, KO:K00632]	K00632	339.618	0	0	212.928	0	480.625	608.074	572.268	622.434	571.988	603.288	586.647	591.533	590.389	-0.000841025	1
phosphate butyryltransferase [EC:2.3.1.19, KO:K00634]	K00634	0	0	0	0	0	0.386079	0	0	0	0	0	0	0	0	0	1
diacylglycerol O-acyltransferase / wax synthase [EC:2.3.1.20 2.3.1.75, KO:K00635]	K00635	384.76	0	0	51.8442	0	7.35526	5.01043	5.99242	22.5318	9.58796	0	0	0	12.8577	-2.39022	0.112558
chloramphenicol O-acetyltransferase type B [EC:2.3.1.28, KO:K00638]	K00638	0	0	0	0	0	3.74005	16.5341	13.7968	25.6348	9.58917	147.331	163.35	170.665	77.1082	3.03131	0.00654888	*gregarious
glycine C-acetyltransferase [EC:2.3.1.29, KO:K00639]	K00639	0	0	0	116.756	0	279.345	204.698	191.944	184.481	197.217	215.879	221.367	224.115	198.434	0.142344	0.0738396
serine O-acetyltransferase [EC:2.3.1.30, KO:K00640]	K00640	0	0	0	43.5587	89.7728	321.27	260.743	269.505	246.227	250.444	497.193	527.749	555.151	350.455	0.887071	0.0103992	*
homoserine O-acetyltransferase/O-succinyltransferase [EC:2.3.1.31 2.3.1.46, KO:K00641]	K00641	0	0	0	91.2507	0	23.5403	22.3686	56.3056	50.2511	34.9714	1.16501	2.8839	1.69263	41.3815	-2.83221	0.0773125
5-aminolevulinate synthase [EC:2.3.1.37, KO:K00643]	K00643	0	0	0	0	0	2.3918	10.2397	8.07941	2.7634	0.510986	126.532	148.045	152.392	57.0775	4.53921	0.00928292	*gregarious
[acyl-carrier-protein, KO:K00645] S-malonyltransferase [EC:2.3.1.39, KO:K00645]	K00645	0	0	0	67.6442	0	171.695	357.445	358.838	354.398	352.61	254.298	216.91	219.402	297.191	-0.537102	0.0161874	*
3-oxoacyl-[acyl-carrier-protein, KO:K00647] synthase I [EC:2.3.1.41, KO:K00647]	K00647	0	0	0	131.493	0	530.621	414.956	398.89	409.512	397.895	268.081	259.683	252.736	366.369	-0.514639	0.0309056	*
3-oxoacyl-[acyl-carrier-protein, KO:K00648] synthase III [EC:2.3.1.180, KO:K00648]	K00648	671.991	0	0	149.108	0	285.986	196.926	192.962	170.5	172.337	312.465	382.525	344.999	249.583	0.797775	0.0116095	*
homoserine O-succinyltransferase/O-acetyltransferase [EC:2.3.1.46 2.3.1.31, KO:K00651]	K00651	0	0	0	110.662	0	200.945	176.404	153.131	159.99	162.891	193.263	186.767	185.905	161.726	0.155212	0.119887
8-amino-7-oxononanoate synthase [EC:2.3.1.47, KO:K00652]	K00652	0	0	0	97.3251	0	208.31	221.213	220.511	218.728	199.824	336.509	373.562	372.567	286.298	0.660783	0.00871632	*
1-acyl-sn-glycerol-3-phosphate acyltransferase [EC:2.3.1.51, KO:K00655]	K00655	362.26	111.212	0	167.442	0	245.576	205.247	207.446	201.762	212.474	218.723	221.852	223.29	200.257	0.0620658	0.253367
formate C-acetyltransferase [EC:2.3.1.54, KO:K00656]	K00656	0	0	0	64.5867	0	450.329	319.906	280.466	288.784	285.375	223.029	184.705	185.469	260.999	-0.470703	0.0396044	*
diamine N-acetyltransferase [EC:2.3.1.57, KO:K00657]	K00657	0	0	0	64.1201	0	144.916	200.485	176.183	172.528	170.991	203.94	206.97	207.255	183.473	0.154997	0.112762
2-oxoglutarate dehydrogenase E2 component (dihydrolipoamide succinyltransferase) [EC:2.3.1.61, KO:K00658]	K00658	0	0	0	80.8481	0	183.733	192.015	186.574	200.012	188.695	186.544	185.209	185.843	195.635	-0.0264193	0.503458
maltose O-acetyltransferase [EC:2.3.1.79, KO:K00661]	K00661	0	0	0	0	0	177.096	191.885	187.972	167.189	178.166	361.493	345.337	380.287	261.105	0.878445	0.00871632	*
aminoglycoside 3-N-acetyltransferase [EC:2.3.1.81, KO:K00662]	K00662	0	0	0	0	0	0.528318	0	0	0	0	0	0	0	0	0	1
fatty-acyl-CoA synthase [EC:6.2.1.-, KO:K00666]	K00666	0	0	0	0	228.588	6.59925	60.5691	134.41	110.486	96.2247	134.802	160.831	162.948	137.898	0.617348	0.0979556
arginine N-succinyltransferase [EC:2.3.1.109, KO:K00673]	K00673	0	0	0	34.2751	0	238.649	380.303	367.509	388.976	370.786	236.464	201.151	209.179	302.919	-0.683023	0.0154062	*
2,3,4,5-tetrahydropyridine-2,6-dicarboxylate N-succinyltransferase [EC:2.3.1.117, KO:K00674]	K00674	448.887	0	0	83.6477	0	202.232	213.546	215.724	221.734	213.471	212.601	208.763	210.366	220.761	-0.0201992	0.514158
N-hydroxyarylamine O-acetyltransferase [EC:2.3.1.118, KO:K00675]	K00675	0	0	0	76.8096	0	227.496	184.459	171.687	155.984	148.863	197.893	165.376	177.288	186.743	0.138981	0.245238
UDP-N-acetylglucosamine acyltransferase [EC:2.3.1.129, KO:K00677]	K00677	381.443	0	0	77.5136	0	224.481	193.027	195.244	209.833	192.791	219.127	222.038	222.447	209.337	0.142215	0.0341572	*
uncharacterized N-acetyltransferase [EC:2.3.1.-, KO:K00680]	K00680	0	0	0	0	0	0	2.19598	0.774108	3.14275	3.82758	3.65262	1.43907	5.76876	0	-0.140052	0.955959
gamma-glutamyltranspeptidase / glutathione hydrolase [EC:2.3.2.2 3.4.19.13, KO:K00681]	K00681	0	0	0	118.898	0	461.56	234.529	259.43	242.763	233.349	321.689	406.891	389.837	335.49	0.576135	0.008911	*
leucyl/phenylalanyl-tRNA---protein transferase [EC:2.3.2.6, KO:K00684]	K00684	379.573	0	0	84.6695	0	167.772	182.09	188.402	187.882	173.801	192.049	212.787	203.35	199.728	0.141076	0.0456514	*
penicillin-binding protein 2B [KO:K00687]	K00687	0	0	0	0	0	0.856088	0	0	0	0	0	0	0	0	0	1
glycogen phosphorylase [EC:2.4.1.1, KO:K00688]	K00688	0	0	0	161.188	346.824	458.582	364.394	327.116	328.896	352.199	404.359	440.907	429.105	346.066	0.23417	0.08072
sucrose phosphorylase [EC:2.4.1.7, KO:K00690]	K00690	0	0	0	0	0	0	0	0.172792	0	0	0	0	0	0	-0.0566271	0.451047
maltose phosphorylase [EC:2.4.1.8, KO:K00691]	K00691	0	0	0	0	0	0.354111	0	0	0	0	0	0	0	0	0	1
levansucrase [EC:2.4.1.10, KO:K00692]	K00692	0	0	0	0	0	2.01832	0	0.149414	0	0	0	0.265718	0.142123	0	0.0830571	0.52534
cellulose synthase (UDP-forming) [EC:2.4.1.12, KO:K00694]	K00694	662.823	0	0	63.0946	0	289.012	191.447	173.65	169.911	185.362	209.329	255.297	239.464	171.834	0.26634	0.141136
sucrose-phosphate synthase [EC:2.4.1.14, KO:K00696]	K00696	0	0	0	0	0	3.67653	0	0	0	0	0	0	0	0	0	1
trehalose 6-phosphate synthase [EC:2.4.1.15 2.4.1.347, KO:K00697]	K00697	360.153	0	0	181.094	0	167.322	166.815	157.216	162.157	152.812	211.513	264.628	249.21	191.169	0.506569	0.0229309	*
1,4-alpha-glucan branching enzyme [EC:2.4.1.18, KO:K00700]	K00700	0	0	0	260.357	0	321.023	186.811	178.243	169.939	183.276	190.139	192.7	194.046	174.248	0.063789	0.317328
starch synthase [EC:2.4.1.21, KO:K00703]	K00703	0	0	0	205.357	0	259.756	205.409	183.354	181.858	195.407	227.386	228.608	235.373	191.475	0.200949	0.0921871
4-alpha-glucanotransferase [EC:2.4.1.25, KO:K00705]	K00705	0	0	0	162.044	189.661	277.658	216.696	199.022	191.202	210.881	220.239	266.473	244.298	193.835	0.168371	0.243838
poly(glycerol-phosphate) alpha-glucosyltransferase [EC:2.4.1.52, KO:K00712]	K00712	0	0	0	0	0	0	0.157997	0.508647	0.682621	0	0	0	0	0	-0.389284	0.11333
UDP-glucose:(glucosyl)LPS alpha-1,2-glucosyltransferase [EC:2.4.1.-, KO:K00713]	K00713	0	0	0	0	0	1.11512	0	0	0	0	0	0	0	0	0	1
ceramide glucosyltransferase [EC:2.4.1.80, KO:K00720]	K00720	0	0	0	0	0	84.9003	0	0	0	0	0	0	0	0	0	1
dolichol-phosphate mannosyltransferase [EC:2.4.1.83, KO:K00721]	K00721	0	0	0	51.7242	136.537	13.1075	5.03703	15.4932	6.43663	5.10309	0.879891	0.600353	1.49105	10.5822	-1.42592	0.156958
dolichyl-phosphate-mannose-protein mannosyltransferase [EC:2.4.1.109, KO:K00728]	K00728	0	0	0	0	0	2.23275	0	0	0	0	0	0	0	0	0	1
beta-1,4-mannosyl-glycoprotein beta-1,4-N-acetylglucosaminyltransferase [EC:2.4.1.144, KO:K00737]	K00737	0	0	0	0	0	33.6013	1.0509	0	0	0	0.22581	6.11511	18.0613	0	1.58685	0.265716
lipid-A-disaccharide synthase [EC:2.4.1.182, KO:K00748]	K00748	0	0	0	131.247	0	216.199	204.306	202.682	211.94	201.099	199.259	201.133	204.39	204.487	-0.0187582	0.488328
L-malate glycosyltransferase [EC:2.4.1.-, KO:K00754]	K00754	0	0	0	0	0	4.12799	4.83135	14.7679	5.59935	4.80922	0.983014	44.5801	23.5035	10.2868	0.705976	0.628902
pyrimidine-nucleoside phosphorylase [EC:2.4.2.2, KO:K00756]	K00756	0	95.5171	0	0	0	0.999328	0	0	0	0	0	0	0	0	0	1
uridine phosphorylase [EC:2.4.2.3, KO:K00757]	K00757	0	0	0	61.6072	0	240.713	187.712	165.758	169.475	176.929	203.171	199.897	204.296	178.892	0.166581	0.0751745
thymidine phosphorylase [EC:2.4.2.4, KO:K00758]	K00758	0	0	0	43.7051	0	243.8	192.599	166.638	166.517	177.174	209.601	215.426	216.381	181.235	0.224608	0.0703218
adenine phosphoribosyltransferase [EC:2.4.2.7, KO:K00759]	K00759	0	101.404	0	57.6574	0	204.544	236.373	225.921	213.13	223.304	239.761	240.811	236.872	225.27	0.0691126	0.18449
hypoxanthine phosphoribosyltransferase [EC:2.4.2.8, KO:K00760]	K00760	284.158	209.81	0	66.7645	0	220.471	199.692	207.013	211.657	201.394	193.696	205.895	200.442	204.604	-0.0267503	0.476844
uracil phosphoribosyltransferase [EC:2.4.2.9, KO:K00761]	K00761	303.659	212.73	0	50.7606	0	183.196	189.923	193.135	192.256	181.421	203.878	220.467	210.91	204.561	0.149257	0.0259023	*
orotate phosphoribosyltransferase [EC:2.4.2.10, KO:K00762]	K00762	595.638	0	0	102.268	0	264.606	212.613	214.3	229.542	223.7	217.087	215.188	224.105	214.832	-0.014165	0.7726
nicotinate phosphoribosyltransferase [EC:6.3.4.21, KO:K00763]	K00763	0	125.855	0	81.2528	0	168.49	205.927	224.814	212.836	204.2	191.748	202.466	195.888	213.798	-0.076471	0.227328
amidophosphoribosyltransferase [EC:2.4.2.14, KO:K00764]	K00764	0	0	0	100.885	54.8231	315.479	198.549	196.112	196.066	188.424	191.016	197.993	199.816	203.62	0.0241886	0.488328
ATP phosphoribosyltransferase [EC:2.4.2.17, KO:K00765]	K00765	309.732	0	0	91.1327	0	167.643	216.717	221.191	213.124	205.288	207.071	215.065	211.034	224.604	0.00231049	1
anthranilate phosphoribosyltransferase [EC:2.4.2.18, KO:K00766]	K00766	253.049	0	0	97.467	0	25.0137	30.5533	48.7957	48.0155	33.2862	132.44	195.144	183.754	92.2054	1.85374	0.00928292	*gregarious
nicotinate-nucleotide pyrophosphorylase (carboxylating) [EC:2.4.2.19, KO:K00767]	K00767	0	0	0	94.8978	0	215.465	193.136	198.047	204.524	192.934	207.156	211.737	212.88	210.224	0.0943223	0.0301247	*
nicotinate-nucleotide--dimethylbenzimidazole phosphoribosyltransferase [EC:2.4.2.21, KO:K00768]	K00768	0	0	0	0	0	12.4065	198.45	191.944	197.277	195.247	52.2293	1.53935	8.13029	104.046	-3.37382	0.0754145
xanthine phosphoribosyltransferase [EC:2.4.2.22, KO:K00769]	K00769	0	0	0	55.4717	0	185.087	214.174	187.524	184.141	195.041	230.47	221.866	225.387	199.141	0.166722	0.0962572
5'-methylthioadenosine phosphorylase [EC:2.4.2.28, KO:K00772]	K00772	0	0	0	0	0	2.08855	0	0	0	0	0	0	0	0	0	1
queuine tRNA-ribosyltransferase [EC:2.4.2.29, KO:K00773]	K00773	0	0	0	103.894	0	196.496	161.459	159.455	160.287	157.644	158.452	156.735	158.485	159.703	-0.0122833	0.451047
L-lactate dehydrogenase complex protein LldG [KO:K00782]	K00782	0	0	0	0	0	3.13018	0	0.169336	0	0	0.782795	1.41278	1.1789	0	0.749682	0.0877016
23S rRNA (pseudouridine1915-N3)-methyltransferase [EC:2.1.1.177, KO:K00783]	K00783	0	81.2814	0	150.308	0	213.474	200.288	191.561	206.006	187.102	210.237	225.618	215.465	213.797	0.140117	0.0415492	*
ribonuclease Z [EC:3.1.26.11, KO:K00784]	K00784	0	0	0	57.5815	0	185.751	179.803	170.986	187.775	182.246	57.8741	51.9577	45.8616	137.552	-1.43296	0.0325402	*solitary
thiamine-phosphate pyrophosphorylase [EC:2.5.1.3, KO:K00788]	K00788	0	0	0	95.7404	0	320.305	213.962	208.692	230.002	213.794	199.566	211.916	202.511	214.689	-0.0636674	0.239876
S-adenosylmethionine synthetase [EC:2.5.1.6, KO:K00789]	K00789	0	226.992	0	144.015	0	258.676	208.48	209.525	204.136	201.703	213.424	211.603	216.77	203.71	0.0370437	0.254633
UDP-N-acetylglucosamine 1-carboxyvinyltransferase [EC:2.5.1.7, KO:K00790]	K00790	258.11	0	0	121.487	107.512	236.75	209.773	218.106	213.872	210.833	204.888	203.88	206.021	211.867	-0.044325	0.110167
tRNA dimethylallyltransferase [EC:2.5.1.75, KO:K00791]	K00791	0	404.601	0	103.395	91.6049	335.128	197.309	200.744	209.173	200.632	204.809	206.823	242.794	207.023	0.0888718	0.287501
riboflavin synthase [EC:2.5.1.9, KO:K00793]	K00793	0	0	0	107.814	0	142.806	207.302	220.447	216.206	204.145	191.915	202.364	194.901	212.832	-0.0806983	0.163317
6,7-dimethyl-8-ribityllumazine synthase [EC:2.5.1.78, KO:K00794]	K00794	0	0	0	129.767	0	242.378	239.473	230.261	244.258	227.766	226.731	276.547	256.896	230.67	0.0688431	0.465733
farnesyl diphosphate synthase [EC:2.5.1.1 2.5.1.10, KO:K00795]	K00795	0	0	0	102.68	0	206.237	195.619	193.361	200.777	191.934	194.57	199.973	197.512	204.219	0.0265115	0.374398
dihydropteroate synthase [EC:2.5.1.15, KO:K00796]	K00796	356.014	0	0	103.208	0	230.018	197.236	198.793	212.567	203.402	196.846	198.117	193.32	204.111	-0.0347398	0.402951
spermidine synthase [EC:2.5.1.16, KO:K00797]	K00797	516.22	0	0	133.901	0	223.149	174.016	181.8	167.224	172.768	192.486	194.429	196.828	184.075	0.141482	0.0279206	*
cob(I)alamin adenosyltransferase [EC:2.5.1.17, KO:K00798]	K00798	841.457	0	0	68.8149	0	11.0171	18.7246	47.7187	45.6242	31.6232	0.864854	1.20392	1.50739	35.2337	-2.98475	0.0730024
glutathione S-transferase [EC:2.5.1.18, KO:K00799]	K00799	470.52	0	0	394.584	0	1007.63	1211.85	1300.69	1310.74	1224.31	1242.15	1249.17	1275.69	1301.34	0.00655586	0.963589
3-phosphoshikimate 1-carboxyvinyltransferase [EC:2.5.1.19, KO:K00800]	K00800	481.449	0	0	109.864	0	239.088	181.412	164.328	158.511	155.829	182.602	192.788	192.877	172.409	0.166257	0.0826642
farnesyl-diphosphate farnesyltransferase [EC:2.5.1.21, KO:K00801]	K00801	0	0	0	0	0	0.318416	0	0	0	0	0	0	0	0	0	1
alkyldihydroxyacetonephosphate synthase [EC:2.5.1.26, KO:K00803]	K00803	0	0	0	0	0	0	0	0.487568	0	0	0	0	0	0	-0.143828	0.451047
undecaprenyl diphosphate synthase [EC:2.5.1.31, KO:K00806]	K00806	0	673.581	0	89.6843	0	221.763	192.036	197.75	203.444	194.052	184.456	179.921	180.147	195.531	-0.0892455	0.0859868
homospermidine synthase [EC:2.5.1.44, KO:K00808]	K00808	0	0	0	0	0	0	0	0.194639	0	0	0	0	0	0	-0.0627404	0.451047
deoxyhypusine synthase [EC:2.5.1.46, KO:K00809]	K00809	0	0	0	0	0	4.19589	0	0	0	0	0	0	0	0	0	1
aspartate aminotransferase [EC:2.6.1.1, KO:K00812]	K00812	0	0	0	0	0	5.01387	9.21699	7.71402	31.8017	16.3371	3.66806	2.80092	7.10811	13.9469	-1.13911	0.175697
aspartate aminotransferase [EC:2.6.1.1, KO:K00813]	K00813	0	0	0	48.1011	0	175.822	188.776	167.545	170.403	169.53	192.78	203.591	198.211	177.183	0.147492	0.0945611
histidinol-phosphate aminotransferase [EC:2.6.1.9, KO:K00817]	K00817	1583.53	0	0	110.087	0	202.104	220.841	231.119	216.116	205.789	208.239	219.073	216.532	229.441	-0.000580674	1
glutamine---fructose-6-phosphate transaminase (isomerizing) [EC:2.6.1.16, KO:K00820]	K00820	0	0	0	157.61	218.02	280.522	212.167	221.381	217.24	220.791	198.924	193.82	203.204	207.756	-0.116687	0.0259023	*
acetylornithine/N-succinyldiaminopimelate aminotransferase [EC:2.6.1.11 2.6.1.17, KO:K00821]	K00821	0	0	0	126.566	122.976	290.838	216.636	216.036	218.255	217.611	209.99	213.339	214.275	217.349	-0.0227435	0.197418
beta-alanine--pyruvate transaminase [EC:2.6.1.18, KO:K00822]	K00822	0	0	0	45.9489	0	12.8801	28.4853	51.3602	43.4998	29.4892	148.426	171.711	183.346	95.8849	1.94535	0.00887176	*gregarious
4-aminobutyrate aminotransferase [EC:2.6.1.19, KO:K00823]	K00823	0	0	0	73.6466	0	294.591	201.887	173.652	196.045	182.205	206.866	207.476	204.093	191.652	0.105151	0.170853
D-alanine transaminase [EC:2.6.1.21, KO:K00824]	K00824	0	0	0	0	0	0	0	0.645834	0	0	0	0.260524	0	0	-0.0972606	0.756057
branched-chain amino acid aminotransferase [EC:2.6.1.42, KO:K00826]	K00826	0	0	0	105.424	520.422	243.638	202.055	204.465	209.959	208.773	204.26	198.585	203.655	208.679	-0.01764	0.527102
alanine-glyoxylate transaminase / serine-glyoxylate transaminase / serine-pyruvate transaminase [EC:2.6.1.44 2.6.1.45 2.6.1.51, KO:K00830]	K00830	0	0	0	0	0	0	0	0	0	0	0	0	0	0	0	1
phosphoserine aminotransferase [EC:2.6.1.52, KO:K00831]	K00831	243.5	0	0	160.834	0	151.478	162.656	159.178	174.969	156.929	153.441	167.559	161.948	172.916	0.00453784	1
aromatic-amino-acid transaminase [EC:2.6.1.57, KO:K00832]	K00832	710.08	0	0	131.129	0	276.998	224.89	237.766	233.248	223.286	346.282	373.707	378.628	290.117	0.585856	0.008911	*
adenosylmethionine---8-amino-7-oxononanoate aminotransferase [EC:2.6.1.62, KO:K00833]	K00833	0	0	0	109.724	177.183	181.522	200.272	195.91	203.505	188.621	184.595	198.726	190.246	201.199	-0.0251151	0.638578
valine--pyruvate aminotransferase [EC:2.6.1.66, KO:K00835]	K00835	0	0	0	73.1433	0	242.426	185.135	162.267	163.647	176.687	198.58	195.369	201.733	170.443	0.153848	0.124647
diaminobutyrate-2-oxoglutarate transaminase [EC:2.6.1.76, KO:K00836]	K00836	0	0	0	136.591	0	229.909	187.611	171.162	172.664	165.691	180.906	198.188	197.353	193.15	0.1425	0.0693443
(S)-ureidoglycine---glyoxylate transaminase [EC:2.6.1.112, KO:K00839]	K00839	0	0	0	57.2935	0	178.527	188.099	158.691	154.249	155.273	203.538	210.603	210.893	134.9	0.191632	0.417435
succinylornithine aminotransferase [EC:2.6.1.81, KO:K00840]	K00840	0	0	0	94.0638	0	154.221	356.273	323.758	356.053	330.259	231.492	199.817	205.438	277.81	-0.588101	0.0146305	*
glucokinase [EC:2.7.1.2, KO:K00845]	K00845	271.695	0	0	120.936	152.392	191.36	205.368	231.384	187.956	195.398	196.128	200.679	204.21	219.731	0.00425104	1
fructokinase [EC:2.7.1.4, KO:K00847]	K00847	0	0	0	271.533	0	642.858	681.693	607.523	598.549	630.842	487.209	411.217	411.454	504.382	-0.476868	0.0132274	*
rhamnulokinase [EC:2.7.1.5, KO:K00848]	K00848	0	0	0	37.0455	0	251.235	164.384	146.214	156.937	165.601	63.1691	43.6238	37.3775	113.386	-1.41783	0.0325402	*solitary
galactokinase [EC:2.7.1.6, KO:K00849]	K00849	0	0	0	45.0119	0	177.005	175.086	154.266	158.178	161.309	202.988	206.013	209.607	174.386	0.285709	0.0341572	*
6-phosphofructokinase 1 [EC:2.7.1.11, KO:K00850]	K00850	0	251.568	0	117.347	0	244.066	177.446	159.926	166.507	176.526	214.092	208.947	211.021	171.652	0.238193	0.0706869
gluconokinase [EC:2.7.1.12, KO:K00851]	K00851	0	0	0	88.4271	0	281.868	244.785	229.697	240.372	245.896	385.039	393.033	424.591	299.573	0.631416	0.0112257	*
ribokinase [EC:2.7.1.15, KO:K00852]	K00852	0	0	0	350.069	0	383.675	361.601	342.716	336.243	357.052	449.699	551.87	502.789	370.982	0.408401	0.0513268
L-ribulokinase [EC:2.7.1.16, KO:K00853]	K00853	0	0	0	23.6711	0	216.753	189.095	162.926	170.206	177.154	64.6622	47.4808	38.3712	121.7	-1.48746	0.0304784	*solitary
xylulokinase [EC:2.7.1.17, KO:K00854]	K00854	612.083	0	0	168.281	0	296.033	359.762	326.362	324.529	340.025	251.975	254.971	234.822	294.264	-0.384998	0.0161874	*
phosphoribulokinase [EC:2.7.1.19, KO:K00855]	K00855	0	0	0	83.1179	0	238.287	179.441	158.838	162.968	170.293	197.782	202.381	201.571	172.263	0.202172	0.0645553
adenosine kinase [EC:2.7.1.20, KO:K00856]	K00856	382.385	0	0	32.257	0	7.82927	4.60209	13.478	5.26387	4.82733	0	0	0	9.83322	-2.02353	0.118347
thymidine kinase [EC:2.7.1.21, KO:K00857]	K00857	282.087	103.449	0	109.835	0	146.826	181.185	176.56	153.782	154.15	207.636	216.962	217.716	191.853	0.326003	0.027393	*
NAD+ kinase [EC:2.7.1.23, KO:K00858]	K00858	341.616	78.9648	0	92.3203	215.209	198.087	189.095	189.467	194.265	185.262	178.936	183.851	181.659	193.186	-0.0396335	0.305862
dephospho-CoA kinase [EC:2.7.1.24, KO:K00859]	K00859	0	239.7	0	150.507	0	241.875	223.163	229.089	225.026	219.54	225.332	229.232	230.216	227.305	0.0243547	0.26722
adenylylsulfate kinase [EC:2.7.1.25, KO:K00860]	K00860	0	0	0	70.9015	0	224.259	195.402	171.188	169.475	179.133	227.651	230.198	228.777	192.562	0.294741	0.0378304	*
erythritol kinase (D-erythritol 1-phosphate-forming) [EC:2.7.1.215, KO:K00862]	K00862	0	0	0	0	0	0.270933	1.90571	0.601646	2.28202	3.21336	0	0	0	0	-1.50165	0.0157102	*solitary
triose/dihydroxyacetone kinase / FAD-AMP lyase (cyclizing) [EC:2.7.1.28 2.7.1.29 4.6.1.15, KO:K00863]	K00863	0	0	0	0	0	211.859	181.472	160.57	163.562	175.9	55.138	0.140282	10.4403	116.465	-3.32116	0.115213
glycerol kinase [EC:2.7.1.30, KO:K00864]	K00864	567.187	0	0	265.606	0	264.997	418.098	387.576	383.469	394.942	403.64	410.638	406.253	352.688	-0.0118092	0.959702
glycerate 2-kinase [EC:2.7.1.165, KO:K00865]	K00865	0	0	0	67.004	0	373.541	395.403	362.694	379.452	383.608	260.45	205.912	215.303	328.501	-0.61298	0.0338813	*
type I pantothenate kinase [EC:2.7.1.33, KO:K00867]	K00867	0	0	0	49.5197	0	266.367	146.846	133.23	142.266	148.255	185.798	173.698	187.863	154.177	0.293081	0.033661	*
pyridoxine kinase [EC:2.7.1.35, KO:K00868]	K00868	0	0	0	56.4568	0	309.37	384.116	366.833	336.088	342.134	452.714	360.41	367.019	375.024	0.117441	0.329117
mevalonate kinase [EC:2.7.1.36, KO:K00869]	K00869	0	0	0	0	0	0.707036	0	0	0	0	0	0	0	0	0	1
homoserine kinase [EC:2.7.1.39, KO:K00872]	K00872	784.936	0	0	89.7889	0	231.801	206.359	197.025	186.123	191.351	209.567	223.116	217.644	197.851	0.118314	0.104102
pyruvate kinase [EC:2.7.1.40, KO:K00873]	K00873	0	514.363	0	118.245	0	262.98	345.478	343.204	318.127	317.298	341.744	361.102	355.513	340.123	0.0792935	0.149752
2-dehydro-3-deoxygluconokinase [EC:2.7.1.45, KO:K00874]	K00874	0	0	0	194.834	0	498.933	426.683	388.575	374.628	399.141	432.131	418.598	431.998	391.224	0.0753941	0.287501
D-ribulokinase [EC:2.7.1.47, KO:K00875]	K00875	0	0	0	0	0	0.4231	168.252	147.906	152.33	154.296	48.6964	0.409193	6.7924	109.878	-3.31884	0.1069
uridine kinase [EC:2.7.1.48, KO:K00876]	K00876	0	233.023	0	37.4773	0	159.713	183.612	154.899	162.551	161.866	198.849	218.544	212.933	176.917	0.280804	0.0506735
hydroxyethylthiazole kinase [EC:2.7.1.50, KO:K00878]	K00878	0	0	0	46.8629	0	180.745	220.548	193.966	216.039	205.767	217.666	228.405	222.35	213.334	0.0772378	0.221372
L-fuculokinase [EC:2.7.1.51, KO:K00879]	K00879	0	0	0	0	0	96.1851	2.38615	4.69775	6.55887	1.98319	0	0	1.70889	40.6502	-0.486852	0.837871
L-xylulokinase [EC:2.7.1.53, KO:K00880]	K00880	0	0	0	62.8162	0	211.926	16.7257	14.5636	12.191	6.37074	145.77	164.41	173.043	107.789	3.51627	0.00594787	*gregarious
allose kinase [EC:2.7.1.55, KO:K00881]	K00881	0	0	0	58.5444	0	164.837	18.6779	14.8353	13.1309	7.18031	156.321	225.558	209.113	113.443	3.63445	0.00594787	*gregarious
1-phosphofructokinase [EC:2.7.1.56, KO:K00882]	K00882	0	115.693	0	74.507	0	195.154	222.669	219.956	221.126	214.061	202.994	213.209	205.326	219.87	-0.0614063	0.135581
2-dehydro-3-deoxygalactonokinase [EC:2.7.1.58, KO:K00883]	K00883	0	0	0	45.0881	0	280.333	399.713	350.89	359.488	408.27	127.129	4.05474	26.002	217.022	-3.10379	0.0921616
N-acetylglucosamine kinase [EC:2.7.1.59, KO:K00884]	K00884	0	0	0	0	0	147.776	365.538	326.568	318.81	325.949	228.905	150.396	167.599	266.08	-0.750437	0.03649	*
N-acylmannosamine kinase [EC:2.7.1.60, KO:K00885]	K00885	0	0	0	0	0	0	186.592	166.936	169.804	179.447	56.1682	0.266127	9.69681	123.147	-3.32434	0.113226
polyphosphate glucokinase [EC:2.7.1.63, KO:K00886]	K00886	0	0	0	34.8032	0	13.5527	0.915919	0	0	0	9.06057	3.7658	1.83664	0	1.53733	0.130919
undecaprenol kinase [EC:2.7.1.66, KO:K00887]	K00887	0	469.956	0	0	0	0.382099	0	0	0	0	0	0	0	0	0	1
shikimate kinase [EC:2.7.1.71, KO:K00891]	K00891	0	0	0	216.053	0	496.224	384.669	360.843	368.046	370.765	459.317	481.609	483.391	404.48	0.297087	0.0213416	*
inosine kinase [EC:2.7.1.73, KO:K00892]	K00892	0	0	0	52.9173	0	189.937	178.499	155.84	158.193	161.146	206.342	251.09	213.597	179.344	0.369238	0.0460091	*
5-methylthioribose kinase [EC:2.7.1.100, KO:K00899]	K00899	0	0	0	49.0664	0	194.908	183.733	152.857	158.396	162.427	206.182	214.99	210.127	171.317	0.284178	0.0639777
diacylglycerol kinase (ATP) [EC:2.7.1.107, KO:K00901]	K00901	0	0	0	113.597	0	285.33	257.939	263.015	227.3	246.592	411.028	430.657	439.956	265.346	0.60863	0.0457204	*
protein-tyrosine kinase [EC:2.7.10.3, KO:K00903]	K00903	0	0	0	0	0	1.3171	7.61366	20.3125	11.5071	15.0302	0	0.592288	0	8.83308	-2.80024	0.0467028	*solitary
isocitrate dehydrogenase kinase/phosphatase [EC:2.7.11.5 3.1.3.-, KO:K00906]	K00906	0	0	0	89.9376	0	208.44	177.177	177.584	166.887	170.899	185.384	199.443	192.303	167.793	0.102124	0.193925
tetraacyldisaccharide 4'-kinase [EC:2.7.1.130, KO:K00912]	K00912	0	0	0	143.114	0	189.66	216.997	217.842	218.039	207.152	202.535	210.643	202.682	225.599	-0.0324114	0.562713
4-diphosphocytidyl-2-C-methyl-D-erythritol kinase [EC:2.7.1.148, KO:K00919]	K00919	387.165	66.1567	1259.21	77.0812	0	156.06	204.315	204.922	204.615	191.879	173.916	191.788	182.045	203.411	-0.102553	0.164378
acetate kinase [EC:2.7.2.1, KO:K00925]	K00925	0	147.142	0	67.2961	0	213.683	189.248	162.907	181	170.451	206.779	207.131	206.484	189.91	0.20397	0.0423613	*
carbamate kinase [EC:2.7.2.2, KO:K00926]	K00926	0	0	0	0	0	429.681	522.199	489.854	476.09	505.346	153.777	0.425137	23.6974	328.876	-3.76753	0.122334
phosphoglycerate kinase [EC:2.7.2.3, KO:K00927]	K00927	0	324.373	0	96.6745	0	228.368	200.516	206.767	203.867	202.42	205.398	205.197	205.2	210.738	0.0226862	0.269032
aspartate kinase [EC:2.7.2.4, KO:K00928]	K00928	0	0	0	71.1577	0	242.133	204.487	190.112	208.16	205.813	199.132	207.146	203.311	199.051	0.000824268	1
acetylglutamate kinase [EC:2.7.2.8, KO:K00930]	K00930	651.793	0	0	57.3457	0	280.474	202.081	199.423	218.875	210.989	214.524	216.972	220.131	203.999	0.0416871	0.451047
glutamate 5-kinase [EC:2.7.2.11, KO:K00931]	K00931	0	0	0	118.499	0	248.452	200.412	196.856	214.335	201.967	201.565	206.594	210.979	207.257	0.0229933	0.583429
propionate kinase [EC:2.7.2.15, KO:K00932]	K00932	0	0	0	0	0	210.042	156.882	137.157	144.73	143.66	49.4054	1.15315	14.4312	114.558	-2.8041	0.114782
two-component system, sensor histidine kinase PdtaS [EC:2.7.13.3, KO:K00936]	K00936	0	0	0	0	0	2.78888	5.73027	17.1141	10.5356	13.3046	0	0.470843	0	7.86387	-2.64818	0.0508547
polyphosphate kinase [EC:2.7.4.1, KO:K00937]	K00937	368.728	0	0	157.751	0	186.768	170.532	178.485	181.64	170.633	172.529	180.251	180.137	181.849	0.0275657	0.480376
adenylate kinase [EC:2.7.4.3, KO:K00939]	K00939	0	142.738	0	79.7448	0	196.479	197.249	199.018	201.07	192.338	210.167	223.589	217.644	209.069	0.122916	0.024642	*
nucleoside-diphosphate kinase [EC:2.7.4.6, KO:K00940]	K00940	0	0	0	120.627	0	219.17	212.915	196.661	219.734	202.951	212.117	211.56	218.65	215.874	0.0452625	0.38558
hydroxymethylpyrimidine/phosphomethylpyrimidine kinase [EC:2.7.1.49 2.7.4.7, KO:K00941]	K00941	384.419	0	0	132.371	0	209.067	223.143	210.008	216.684	206.064	224.602	236.386	234.681	224.576	0.104381	0.0551077
guanylate kinase [EC:2.7.4.8, KO:K00942]	K00942	0	110.633	0	113.416	0	299.069	214.317	218.703	228.542	231.064	219.386	220.083	228.065	226.462	0.00267626	1
dTMP kinase [EC:2.7.4.9, KO:K00943]	K00943	582.829	294.18	0	84.4867	0	181.025	234.531	233.124	231.059	219.134	231.79	243.267	235.885	234.751	0.043242	0.249295
CMP/dCMP kinase [EC:2.7.4.25, KO:K00945]	K00945	0	243.917	0	105.984	0	190.284	201.638	189.513	192.471	182.005	163.967	170.322	165.962	189.462	-0.151233	0.0820508
thiamine-monophosphate kinase [EC:2.7.4.16, KO:K00946]	K00946	0	0	0	104.255	0	239.808	212.183	211.718	221.343	210.726	189.678	192.334	194.488	207.024	-0.127496	0.0358987	*
ribose-phosphate pyrophosphokinase [EC:2.7.6.1, KO:K00948]	K00948	800.734	97.444	0	134.547	0	160.455	380.984	371.581	402.229	384.872	243.4	198.386	198.758	302.529	-0.726455	0.0170797	*
thiamine pyrophosphokinase [EC:2.7.6.2, KO:K00949]	K00949	0	121.722	0	0	0	0	0	0	0	0	0	0	0	0	0	1
2-amino-4-hydroxy-6-hydroxymethyldihydropteridine diphosphokinase [EC:2.7.6.3, KO:K00950]	K00950	0	0	0	164.859	0	286.688	257.026	279.168	270.847	260.399	246.891	259.575	258.478	275.33	-0.0373673	0.51244
GTP pyrophosphokinase [EC:2.7.6.5, KO:K00951]	K00951	518.903	0	0	98.5084	0	214.401	180.621	177.432	181.761	176.712	173.318	167.405	171.052	179.71	-0.0514055	0.130514
pantetheine-phosphate adenylyltransferase [EC:2.7.7.3, KO:K00954]	K00954	0	77.7312	0	192.229	0	290.548	267.184	265.642	269.879	274.162	247.283	240.661	247.262	249.767	-0.128214	0.00673437	*
bifunctional enzyme CysN/CysC [EC:2.7.7.4 2.7.1.25, KO:K00955]	K00955	0	0	0	49.8073	0	14.9219	7.39141	20.9382	13.5942	15.6502	0.656984	2.03828	1.15951	8.36192	-2.19393	0.0431598	*solitary
sulfate adenylyltransferase subunit 1 [EC:2.7.7.4, KO:K00956]	K00956	0	0	0	59.6197	0	198.562	197.596	173.729	190.782	181.469	206.798	211.21	206.806	188.772	0.129525	0.105286
sulfate adenylyltransferase subunit 2 [EC:2.7.7.4, KO:K00957]	K00957	374.072	0	0	98.9119	0	205.511	185.286	177.492	183.889	181.015	192.773	196.635	196.4	185.681	0.0837078	0.0461656	*
polyribonucleotide nucleotidyltransferase [EC:2.7.7.8, KO:K00962]	K00962	0	249.998	0	99.5267	0	242.992	189.163	185.094	205.859	195.701	189.456	190.463	190.153	190.947	-0.0264748	0.569274
UTP--glucose-1-phosphate uridylyltransferase [EC:2.7.7.9, KO:K00963]	K00963	0	0	530.581	151.002	0	288.209	386.729	364.519	355.601	339.7	628.498	681.931	694.107	477.037	0.763126	0.0103446	*
UDPglucose--hexose-1-phosphate uridylyltransferase [EC:2.7.7.12, KO:K00965]	K00965	0	0	0	35.7915	0	187.045	166.995	143.839	152.371	153.721	178.641	196.112	185.652	169.206	0.240562	0.0371013	*
choline-phosphate cytidylyltransferase [EC:2.7.7.15, KO:K00968]	K00968	0	0	0	0	0	0	1.62209	0.754041	2.36829	2.79968	0	0	0	0	-1.46892	0.00976116	*solitary
nicotinate-nucleotide adenylyltransferase [EC:2.7.7.18, KO:K00969]	K00969	0	636.956	0	116.545	330.047	213.594	224.244	211.977	196.196	200.215	225.883	228.427	230.645	212.029	0.108093	0.129588
poly(A) polymerase [EC:2.7.7.19, KO:K00970]	K00970	945.027	0	0	144.757	0	266.194	199.79	196.07	201.348	190.516	196.033	201.434	201.427	200.357	0.0210738	0.451047
mannose-1-phosphate guanylyltransferase [EC:2.7.7.13, KO:K00971]	K00971	0	0	0	0	0	212.075	146.421	132.788	131.496	134.889	169.218	133.824	157.232	153.252	0.164349	0.130891
glucose-1-phosphate thymidylyltransferase [EC:2.7.7.24, KO:K00973]	K00973	210.702	0	0	153.578	0	143.649	329.31	322.208	316.696	334.335	331.508	305.898	317.77	292.045	-0.0637006	0.274225
tRNA nucleotidyltransferase (CCA-adding enzyme) [EC:2.7.7.72 3.1.3.- 3.1.4.-, KO:K00974]	K00974	0	0	0	136.73	0	233.445	202.442	214.272	211.799	203.62	207.658	219.342	218.235	213.423	0.0451436	0.234609
glucose-1-phosphate adenylyltransferase [EC:2.7.7.27, KO:K00975]	K00975	0	0	407.328	57.2293	0	238.054	189.019	164.761	166.775	175.965	203.613	207.142	209.68	178.245	0.195554	0.0752517
glucose-1-phosphate cytidylyltransferase [EC:2.7.7.33, KO:K00978]	K00978	0	0	0	0	0	0.572726	0	0	0	0	0	0	0	0	0	1
3-deoxy-manno-octulosonate cytidylyltransferase (CMP-KDO synthetase) [EC:2.7.7.38, KO:K00979]	K00979	0	0	0	92.0874	0	188.408	196.112	198.115	202.36	186.395	201.328	216.593	214.887	214.004	0.112577	0.055332
glycerol-3-phosphate cytidylyltransferase [EC:2.7.7.39, KO:K00980]	K00980	0	0	0	0	0	0.311085	0	0	0	0	0	0	0	0	0	1
phosphatidate cytidylyltransferase [EC:2.7.7.41, KO:K00981]	K00981	415.089	304.439	0	73.5741	0	175.478	196.152	221.26	211.294	211.815	187.057	190.344	189.991	203.981	-0.122725	0.0820508
[glutamine synthetase, KO:K00982] adenylyltransferase / [glutamine synthetase, KO:K00982]-adenylyl-L-tyrosine phosphorylase [EC:2.7.7.42 2.7.7.89, KO:K00982]	K00982	0	0	0	140.204	0	234.877	209.674	209.569	208.587	209.999	191.195	189.299	185.659	204.185	-0.12146	0.0334661	*
streptomycin 3"-adenylyltransferase [EC:2.7.7.47, KO:K00984]	K00984	0	0	0	0	0	0	0.309431	0.343394	0.339594	0	0	0	0	0	-0.308508	0.0649942
RNA-directed DNA polymerase [EC:2.7.7.49, KO:K00986]	K00986	0	0	0	0	0	6.17846	127.166	127.342	124.413	136.059	170.351	161.439	169.948	121.153	0.259898	0.121865
ribonuclease PH [EC:2.7.7.56, KO:K00989]	K00989	0	0	0	136.881	0	292.586	237.594	240.254	244.459	243.723	228.034	228.823	227.828	230.017	-0.0783369	0.008911	*
[protein-PII, KO:K00990] uridylyltransferase [EC:2.7.7.59, KO:K00990]	K00990	0	0	0	93.2766	0	234.525	190.36	192.245	197.449	190.655	186.758	190.678	190.483	195.986	-0.0127754	0.659489
2-C-methyl-D-erythritol 4-phosphate cytidylyltransferase [EC:2.7.7.60, KO:K00991]	K00991	0	81.3997	0	81.7519	0	238.863	241.124	240.352	233.005	237.609	233.586	232.309	236.294	241.099	-0.0133574	0.584566
N-acetyl-alpha-D-muramate 1-phosphate uridylyltransferase [EC:2.7.7.99, KO:K00992]	K00992	0	0	0	38.518	272.958	14.7395	18.9771	47.4202	46.0688	32.5849	1.78078	2.03378	1.27716	35.7135	-2.77069	0.0739952
CDP-diacylglycerol---glycerol-3-phosphate 3-phosphatidyltransferase [EC:2.7.8.5, KO:K00995]	K00995	0	350.975	0	59.3501	0	162.869	216.96	257.085	238.998	230.156	186.512	192.842	182.668	235.087	-0.246394	0.0931949
undecaprenyl-phosphate galactose phosphotransferase [EC:2.7.8.6, KO:K00996]	K00996	0	0	0	0	0	1.13889	0	0	0	0	0	0	0	0	0	1
holo-[acyl-carrier protein, KO:K00997] synthase [EC:2.7.8.7, KO:K00997]	K00997	0	119	0	35.5024	0	238.192	200.033	174.257	182.161	177.473	235.486	249.946	252.202	203.403	0.35379	0.029065	*
CDP-diacylglycerol---serine O-phosphatidyltransferase [EC:2.7.8.8, KO:K00998]	K00998	0	0	0	74.1645	0	148.443	174.935	165.237	165.904	164.664	188.87	191.941	189.549	168.039	0.136305	0.0767594
phospho-N-acetylmuramoyl-pentapeptide-transferase [EC:2.7.8.13, KO:K01000]	K01000	0	0	0	109.033	374.053	223.267	199.847	199.022	208.761	196.179	197.79	200.651	196.568	209.104	0.000505777	1
phosphoglycerol transferase [EC:2.7.8.20, KO:K01002]	K01002	0	0	0	87.8202	0	193.595	178.993	165.62	157.93	165.458	182.972	191.032	185.887	178.091	0.143908	0.0485738	*
oxaloacetate decarboxylase [EC:4.1.1.112, KO:K01003]	K01003	0	0	0	0	0	3.19588	14.0235	39.9149	24.9441	33.673	1.28355	0.472652	1.23469	16.9381	-3.00223	0.0449726	*solitary
phosphatidylcholine synthase [EC:2.7.8.24, KO:K01004]	K01004	0	0	0	0	0	3.18356	0	0	0	0	0.934469	0.321022	0.959996	0.164442	0.633529	0.049468	*
polyisoprenyl-teichoic acid--peptidoglycan teichoic acid transferase [EC:2.7.8.-, KO:K01005]	K01005	0	0	0	0	0	2.09842	0	0	0	0	0	0	0	0	0	1
pyruvate, orthophosphate dikinase [EC:2.7.9.1, KO:K01006]	K01006	0	0	0	0	0	4.52315	0	0.180625	0	0	0	0.600638	0	0	0.109821	0.676062
pyruvate, water dikinase [EC:2.7.9.2, KO:K01007]	K01007	0	0	0	173.14	0	193.883	159.044	162.202	163.66	145.466	120.411	216.173	211.468	210.975	0.228683	0.431235
selenide, water dikinase [EC:2.7.9.3, KO:K01008]	K01008	0	0	0	0	0	149.49	194.54	199.128	184.686	180.897	181.681	159.442	170.578	204.087	-0.0894879	0.436029
L-glutamine-phosphate cytidylyltransferase [EC:2.7.7.103, KO:K01009]	K01009	0	0	0	0	0	0	0	0	0	0	0	0.308168	0	0	0.0973917	0.451047
thiosulfate/3-mercaptopyruvate sulfurtransferase [EC:2.8.1.1 2.8.1.2, KO:K01011]	K01011	0	0	0	126.106	0	210.667	212.362	232.71	236.676	221.074	205.834	221.56	211.963	225.19	-0.0618217	0.331141
biotin synthase [EC:2.8.1.6, KO:K01012]	K01012	363.535	0	0	92.6441	0	189.615	196.731	194.385	205.406	183.347	187.739	194.863	188.61	205.361	-0.00585682	1
aryl sulfotransferase [EC:2.8.2.1, KO:K01014]	K01014	0	0	0	85.0435	0	7.32905	0	0	0	0	0	0	0	0	0	1
arylsulfate sulfotransferase [EC:2.8.2.22, KO:K01023]	K01023	0	0	0	0	0	3.82286	12.1706	30.9076	24.7203	20.4288	0	0	0.462909	79.493	-2.7362	0.196967
propionate CoA-transferase [EC:2.8.3.1, KO:K01026]	K01026	0	0	0	0	0	1.09924	0	0.41113	0	0	0	0	0	0	-0.123924	0.451047
3-oxoacid CoA-transferase subunit A [EC:2.8.3.5, KO:K01028]	K01028	0	0	0	64.6888	0	153.324	221.834	217.257	208.392	197.211	229.275	195.6	209.185	189.991	-0.0378753	0.72807
3-oxoacid CoA-transferase subunit B [EC:2.8.3.5, KO:K01029]	K01029	0	0	0	64.1063	0	159.803	200.607	196.449	190.428	180.449	218.099	186.308	209.466	179.198	0.0426969	0.703295
3-oxoadipate CoA-transferase, alpha subunit [EC:2.8.3.6, KO:K01031]	K01031	0	0	0	193.488	0	30.1506	232.012	201.97	254.806	201.806	212.901	181.788	195.633	202.277	-0.162696	0.205385
3-oxoadipate CoA-transferase, beta subunit [EC:2.8.3.6, KO:K01032]	K01032	0	0	0	102.543	0	23.9921	227.29	194.924	246.227	197.291	205.953	176.038	192.242	199.544	-0.156739	0.222706
acetate CoA/acetoacetate CoA-transferase alpha subunit [EC:2.8.3.8 2.8.3.9, KO:K01034]	K01034	0	0	0	0	0	1.19113	0.780554	0.524914	0	0	2.70525	0	0	0.171303	0.170495	0.862332
acetate CoA/acetoacetate CoA-transferase beta subunit [EC:2.8.3.8 2.8.3.9, KO:K01035]	K01035	0	0	0	0	0	1.70308	0.919015	0.364783	0	0	3.14148	0	0	0	0.166229	0.891529
glutaconate CoA-transferase, subunit A [EC:2.8.3.12, KO:K01039]	K01039	0	0	0	0	0	6.2768	7.37244	21.6183	13.6189	18.7323	1.26088	0.560669	1.49794	9.06316	-2.31665	0.0444802	*solitary
glutaconate CoA-transferase, subunit B [EC:2.8.3.12, KO:K01040]	K01040	0	0	0	0	0	4.04658	6.20786	20.2648	12.7732	17.3074	0.989609	0.819801	1.2441	8.40364	-2.2463	0.0454197	*solitary
L-seryl-tRNA(Ser) seleniumtransferase [EC:2.9.1.1, KO:K01042]	K01042	0	0	0	67.7319	0	528.615	429.065	402.27	387.432	415.565	426.641	381.429	403.31	410.692	-0.0109625	0.935807
arylesterase / paraoxonase [EC:3.1.1.2 3.1.8.1, KO:K01045]	K01045	0	0	0	0	0	6.88792	0	0	0	0	0	0	0	0	0	1
triacylglycerol lipase [EC:3.1.1.3, KO:K01046]	K01046	0	0	0	0	0	2.23458	14.2329	28.621	42.0368	28.1877	0	0	0	23.5983	-3.62294	0.0628775
lysophospholipase [EC:3.1.1.5, KO:K01048]	K01048	0	0	0	60.8974	0	267.046	186.057	163.011	167.84	181.306	212.944	210.9	217.029	178.028	0.226496	0.0721299
pectinesterase [EC:3.1.1.11, KO:K01051]	K01051	0	0	0	36.0433	0	163.148	161.895	140.507	148.72	155.742	46.6338	0.124999	8.25083	111.581	-3.31233	0.113598
gluconolactonase [EC:3.1.1.17, KO:K01053]	K01053	0	0	0	217.759	0	62.3422	9.90232	21.2472	12.6033	15.9525	18.1303	61.5889	35.8518	9.24853	0.754008	0.365539
3-oxoadipate enol-lactonase [EC:3.1.1.24, KO:K01055]	K01055	0	0	0	44.8841	0	14.4449	190.676	184.903	219.201	195.99	46.0948	8.19593	33.3716	117.757	-2.44291	0.054175
peptidyl-tRNA hydrolase, PTH1 family [EC:3.1.1.29, KO:K01056]	K01056	0	594.334	0	96.6337	0	169.78	211.677	215.856	222.158	199.041	203.908	212.228	212.093	205.419	-0.0248422	0.639037
6-phosphogluconolactonase [EC:3.1.1.31, KO:K01057]	K01057	0	0	0	69.6213	0	13.2665	13.9453	41.2009	19.9221	22.0365	0.747385	0.924414	1.39529	20.143	-2.70018	0.0661204
phospholipase A1/A2 [EC:3.1.1.32 3.1.1.4, KO:K01058]	K01058	0	0	0	161.434	0	259.383	182.518	171.526	190.904	194.781	64.7053	49.1609	41.4316	135.588	-1.49014	0.0333304	*solitary
cephalosporin-C deacetylase [EC:3.1.1.41, KO:K01060]	K01060	0	0	0	0	0	0.946067	0	0	0	0	0	0	0	0	0	1
carboxymethylenebutenolidase [EC:3.1.1.45, KO:K01061]	K01061	274.585	0	0	100.147	0	287.672	216.103	206.547	213.67	218.379	226.789	218.079	231.931	218.987	0.0672813	0.104717
acetyl esterase [EC:3.1.1.-, KO:K01066]	K01066	0	0	0	233.948	0	357.654	220.796	230.344	246.266	228.891	227.785	217.352	189.63	237.013	-0.090976	0.394987
hydroxyacylglutathione hydrolase [EC:3.1.2.6, KO:K01069]	K01069	0	0	0	142.635	0	334.04	394.597	382.775	407.152	385.588	401.156	415.179	411.357	406.967	0.0582891	0.0979837
S-formylglutathione hydrolase [EC:3.1.2.12, KO:K01070]	K01070	0	0	0	90.7815	0	188.275	211.107	215.325	212.48	206.041	197.656	209.582	205.232	214.697	-0.03101	0.451047
4-hydroxybenzoyl-CoA thioesterase [EC:3.1.2.23, KO:K01075]	K01075	0	0	0	0	0	3.70636	9.65606	25.5842	18.1215	20.1435	0.958386	1.0922	1.89378	11.0868	-2.41104	0.0426642	*solitary
alkaline phosphatase [EC:3.1.3.1, KO:K01077]	K01077	0	0	0	36.4806	0	135.309	187.779	184.917	161.307	164.158	314.85	298.122	317.916	202.974	0.676878	0.0304784	*
phosphoserine phosphatase [EC:3.1.3.3, KO:K01079]	K01079	0	0	0	69.1535	0	244.435	226.792	213.881	229.007	224.402	207.504	221.244	230.549	216.56	-0.0301292	0.571018
5'-nucleotidase [EC:3.1.3.5, KO:K01081]	K01081	0	0	0	42.0075	0	9.02596	17.3605	42.4508	37.3704	26.8394	0.136912	0	0.260323	31.1234	-3.54323	0.0708652
3'(2'), 5'-bisphosphate nucleotidase [EC:3.1.3.7, KO:K01082]	K01082	0	0	0	157.761	0	231.792	216.338	218.14	215.069	217.203	222.2	222.997	226.088	221.468	0.0424386	0.0341425	*
3-phytase [EC:3.1.3.8, KO:K01083]	K01083	0	0	0	0	0	0	5.25035	15.2949	4.84601	5.01219	0	0.486233	0.173423	10.1469	-1.88119	0.126463
glucose-1-phosphatase [EC:3.1.3.10, KO:K01085]	K01085	289.469	0	0	35.4604	0	153.808	180.485	166.682	157.359	160.002	200.782	197.249	190.25	179.349	0.207623	0.0413094	*
trehalose 6-phosphate phosphatase [EC:3.1.3.12, KO:K01087]	K01087	303.659	0	0	71.1263	0	172.879	187.164	170.857	182.371	178.323	60.8995	49.9683	40.436	140.295	-1.46175	0.0382984	*solitary
imidazoleglycerol-phosphate dehydratase / histidinol-phosphatase [EC:4.2.1.19 3.1.3.15, KO:K01089]	K01089	0	0	0	70.5846	0	180.874	193.429	180.14	168.457	170.901	208.022	214.363	216.674	193.436	0.223247	0.0368507	*
phosphoglycolate phosphatase [EC:3.1.3.18, KO:K01091]	K01091	237.342	0	0	146.881	155.757	293.706	250.281	272.737	305.168	274.37	231.129	233.41	247.655	280.695	-0.151404	0.199064
myo-inositol-1(or 4)-monophosphatase [EC:3.1.3.25, KO:K01092]	K01092	0	0	0	273.883	0	251.734	386.181	369.706	371.937	368.03	432.324	537.884	496.048	351.808	0.262926	0.15289
4-phytase / acid phosphatase [EC:3.1.3.26 3.1.3.2, KO:K01093]	K01093	337.714	0	0	89.2001	0	29.4489	186.325	161.678	168.701	181.214	71.8654	56.3835	46.5968	82.7212	-1.45538	0.00654888	*solitary
phosphatidylglycerophosphatase A [EC:3.1.3.27, KO:K01095]	K01095	0	0	0	57.5185	0	26.7239	227.975	217.069	234.227	233.685	201.362	188.958	191.005	174.813	-0.27174	0.0123625	*
phosphatidylglycerophosphatase B [EC:3.1.3.27 3.1.3.81 3.1.3.4 3.6.1.27, KO:K01096]	K01096	0	0	0	25.2023	0	117.38	180.709	158.954	171.208	156.281	176.203	188.304	187.559	180.739	0.136547	0.0924515
protein-tyrosine phosphatase [EC:3.1.3.48, KO:K01104]	K01104	0	0	0	0	0	0.345927	4.76307	15.5083	4.62209	4.67141	0	0.412496	0	9.88093	-1.90649	0.130378
alkaline phosphatase D [EC:3.1.3.1, KO:K01113]	K01113	0	0	0	37.5453	0	17.2843	13.6643	32.328	31.7036	16.9526	2.33283	2.83574	5.19173	29.6316	-1.72156	0.121479
phospholipase C [EC:3.1.4.3, KO:K01114]	K01114	1473.69	0	0	182.255	0	17.3639	25.7513	38.4702	52.119	22.6563	138.05	154.174	164.108	95.9362	2.00594	0.008911	*gregarious
phospholipase D1/2 [EC:3.1.4.4, KO:K01115]	K01115	0	0	0	0	0	0	0	0	0	0	0	0	0	0	0	1
FMN-dependent NADH-azoreductase [EC:1.7.1.17, KO:K01118]	K01118	0	119.06	0	35.8052	0	283.019	424.574	398.097	467.408	394.602	550.112	554.765	568.183	475.658	0.350178	0.0271556	*
2',3'-cyclic-nucleotide 2'-phosphodiesterase / 3'-nucleotidase [EC:3.1.4.16 3.1.3.6, KO:K01119]	K01119	0	0	0	66.4085	0	217.987	193.391	172.238	164.875	174.269	320.596	336.312	339.899	222.371	0.76917	0.016408	*
3',5'-cyclic-nucleotide phosphodiesterase [EC:3.1.4.17, KO:K01120]	K01120	0	0	0	0	0	0	10.736	8.76888	2.68816	0.738767	134.801	155.114	161.212	63.6287	4.5508	0.008911	*gregarious
glycerophosphoryl diester phosphodiesterase [EC:3.1.4.46, KO:K01126]	K01126	975.981	0	0	380.04	284.091	489.485	400.839	379.047	403.419	384.246	413.314	421.596	426.266	409.118	0.0916845	0.0458145	*
dGTPase [EC:3.1.5.1, KO:K01129]	K01129	0	0	0	106.31	0	185.138	173.439	170.572	183.267	173.585	184.103	185.709	187.306	179.103	0.0709435	0.0879371
choline-sulfatase [EC:3.1.6.6, KO:K01133]	K01133	0	0	0	0	0	6.13306	8.12761	21.6746	15.3376	17.3435	0.825141	0.552569	1.23422	8.57446	-2.50023	0.0382747	*solitary
iduronate 2-sulfatase [EC:3.1.6.13, KO:K01136]	K01136	0	0	0	0	0	0	0	0	0	0	0	0.269453	0.126065	0	0.130288	0.246367
uncharacterized sulfatase [EC:3.1.6.-, KO:K01138]	K01138	0	0	0	0	0	0	2.60486	4.66607	6.59887	2.34579	0	0	0	40.0431	-0.915637	0.635673
GTP diphosphokinase / guanosine-3',5'-bis(diphosphate) 3'-diphosphatase [EC:2.7.6.5 3.1.7.2, KO:K01139]	K01139	209.845	742.415	0	131.493	0	295.039	196.617	203.018	207.899	205.588	193.325	187.132	192.51	197.984	-0.0764566	0.0618588
exodeoxyribonuclease I [EC:3.1.11.1, KO:K01141]	K01141	639.942	0	0	132.503	0	161.679	198.509	194.659	175.55	182.857	192.069	200.366	197.161	190.702	0.0552486	0.364434
exodeoxyribonuclease III [EC:3.1.11.2, KO:K01142]	K01142	0	0	0	158.185	0	172.062	216.741	246.994	230.568	217.461	189.035	195.306	196.058	223.945	-0.181007	0.0879571
protein Xni [KO:K01146]	K01146	0	0	0	40.8843	0	223.566	205.971	186.113	186.108	191.891	219.985	231.324	228.638	194.191	0.179827	0.0821111
exoribonuclease II [EC:3.1.13.1, KO:K01147]	K01147	0	0	0	49.4472	0	123.021	170.609	151.937	151.435	152.004	179.128	195.713	190.516	164.968	0.219913	0.0545508
deoxyribonuclease I [EC:3.1.21.1, KO:K01150]	K01150	0	0	0	56.1915	0	219.333	183.105	171.217	167.351	178.702	214.204	229.769	228.305	188.931	0.293257	0.031265	*
deoxyribonuclease IV [EC:3.1.21.2, KO:K01151]	K01151	0	239.792	0	40.5859	0	176.841	186.885	160.891	164.286	163.785	184.402	191.248	186.276	173.221	0.122322	0.129588
type I restriction enzyme, R subunit [EC:3.1.21.3, KO:K01153]	K01153	260.717	588.853	0	12.0556	135.2	15.378	170.772	164.998	170.762	168.87	205.128	172.961	189.328	152.064	0.082106	0.509268
type I restriction enzyme, S subunit [EC:3.1.21.3, KO:K01154]	K01154	0	377.495	0	14.8724	0	15.5903	151.45	147.758	164.633	163.009	64.1007	8.63703	30.4533	86.021	-2.12165	0.0645553
type II restriction enzyme [EC:3.1.21.4, KO:K01155]	K01155	0	0	0	0	0	43.724	0	0.254467	0	0	0	0	0	0	-0.080482	0.451047
type III restriction enzyme [EC:3.1.21.5, KO:K01156]	K01156	0	0	0	0	0	4.0787	0.493215	0.34902	0	0	0	0	0.290121	0	-0.160225	0.489055
crossover junction endodeoxyribonuclease RuvC [EC:3.1.21.10, KO:K01159]	K01159	0	0	0	75.215	0	168.34	222.52	226.425	225.446	208.551	202.896	216.963	218.766	229.829	-0.0243749	0.733973
crossover junction endodeoxyribonuclease RusA [EC:3.1.21.10, KO:K01160]	K01160	0	0	0	59.9479	0	56.5576	14.878	12.0858	8.23147	4.84067	128.014	178.796	191.057	66.1813	3.67628	0.00654888	*gregarious
uncharacterized protein [KO:K01163]	K01163	0	0	0	0	0	0	0	0.317505	0	0	0	0	0	0	-0.100134	0.451047
ribonuclease T2 [EC:4.6.1.19, KO:K01166]	K01166	0	0	0	0	0	2.79022	4.8556	5.31263	21.4289	8.7622	0	0.356564	0	12.4686	-2.19687	0.120832
ribonuclease T1 [EC:4.6.1.24, KO:K01167]	K01167	0	0	0	104.955	0	19.0113	5.41937	15.8869	4.99643	5.09042	0	0	0	10.9125	-2.09449	0.121324
ribonuclease I (enterobacter ribonuclease) [EC:4.6.1.21, KO:K01169]	K01169	0	0	0	0	0	172.663	171.65	154.205	157.039	167.647	51.7916	0.194116	9.86169	120.589	-3.26796	0.116512
endonuclease G, mitochondrial [KO:K01173]	K01173	0	0	0	171.101	0	27.0285	199.215	191.519	194.42	198.048	214.575	182.172	200.315	175.832	-0.0232595	0.854839
micrococcal nuclease [EC:3.1.31.1, KO:K01174]	K01174	0	0	0	0	0	1.49606	0	0	0	0	0	0.660418	0.149667	0	0.233204	0.320445
esterase [EC:3.1.-.-, KO:K01175]	K01175	0	0	0	51.751	0	174.744	187.938	166.382	168.703	171.331	194.178	199.65	193.74	178.494	0.141431	0.0824536
alpha-amylase [EC:3.2.1.1, KO:K01176]	K01176	280.119	0	0	36.5373	0	440.466	332.068	289.669	298.175	305.945	224.495	188.075	194.003	264.585	-0.50236	0.029623	*
glucoamylase [EC:3.2.1.3, KO:K01178]	K01178	0	0	0	89.1778	0	16.9001	0.734549	0.655543	0	0	6.46386	4.57545	3.26985	0.490475	1.63176	0.066537
endoglucanase [EC:3.2.1.4, KO:K01179]	K01179	3539.48	0	0	288.172	336.648	78.7982	0	0.182819	0	0	5.82434	5.74925	10.3412	0.683141	2.38442	0.0326503	*gregarious
endo-1,4-beta-xylanase [EC:3.2.1.8, KO:K01181]	K01181	0	0	0	91.5623	0	33.6007	0.950873	0.727912	0	0	8.23514	6.97953	4.06326	0	1.69729	0.120421
chitinase [EC:3.2.1.14, KO:K01183]	K01183	291.414	0	0	63.1866	0	302.267	195.048	197.922	165.731	150.547	522.212	535.942	574.812	366.266	1.47847	0.00637338	*gregarious
polygalacturonase [EC:3.2.1.15, KO:K01184]	K01184	284.531	0	0	185.429	0	30.7595	0.909423	0.548878	0	0	6.0677	5.33252	2.2198	0	1.40128	0.1384
lysozyme [EC:3.2.1.17, KO:K01185]	K01185	0	0	0	170.848	0	1007.26	279.611	278.979	256.77	249.177	774.605	1032.1	1036.03	510.26	1.59743	0.00887176	*gregarious
alpha-glucosidase [EC:3.2.1.20, KO:K01187]	K01187	254.923	0	0	49.1405	320.617	381.492	368.916	353.911	323.761	328.091	372.227	332.862	348.132	366.498	0.0470735	0.550394
beta-galactosidase [EC:3.2.1.23, KO:K01190]	K01190	498.358	0	0	65.9838	377.758	224.995	181.118	155.525	151.897	151.613	199.389	210.038	202.165	175.498	0.297211	0.0426182	*
alpha-mannosidase [EC:3.2.1.24, KO:K01191]	K01191	0	0	0	0	0	1.54045	0	0	0	0	0	0	0	0	0	1
beta-mannosidase [EC:3.2.1.25, KO:K01192]	K01192	451.066	0	0	74.6017	0	48.3707	4.74461	13.8438	4.32647	3.93697	3.51855	1.78594	6.29199	10.0084	-0.286967	0.745773
beta-fructofuranosidase [EC:3.2.1.26, KO:K01193]	K01193	0	0	0	92.5463	0	452.27	362.754	317.763	309.256	318.045	379.407	364.52	370.356	307.279	0.117983	0.315545
alpha,alpha-trehalase [EC:3.2.1.28, KO:K01194]	K01194	693.906	0	0	186.638	115.836	381.604	341.109	303.394	312.064	327.67	122.064	93.682	81.4589	225.293	-1.40576	0.0269218	*solitary
beta-glucuronidase [EC:3.2.1.31, KO:K01195]	K01195	0	0	0	0	0	3.10693	1.48409	0.320341	0	0	1.91986	0	1.98841	0.138266	0.401067	0.57649
hyaluronoglucosaminidase [EC:3.2.1.35, KO:K01197]	K01197	555.075	0	0	0	0	3.32901	0	0	0	0	0	0	0	0	0	1
xylan 1,4-beta-xylosidase [EC:3.2.1.37, KO:K01198]	K01198	1792.56	0	0	66.537	261.474	221.687	149.524	141.569	135.158	135.295	41.8923	1.90025	7.32023	116.379	-2.9197	0.0979556
galactosylceramidase [EC:3.2.1.46, KO:K01202]	K01202	0	0	0	0	0	0	0	0	0	0	0	0	0	0	0	1
alpha-L-fucosidase [EC:3.2.1.51, KO:K01206]	K01206	337.714	0	0	86.6694	0	20.0703	0	0.451896	0	0	0	1.0983	0	0	0.133584	0.784899
beta-N-acetylhexosaminidase [EC:3.2.1.52, KO:K01207]	K01207	0	0	487.945	97.127	0	164.741	203.456	213.477	203.343	184.35	302.533	333.849	340.004	263.469	0.616086	0.00887176	*
cyclomaltodextrinase / maltogenic alpha-amylase / neopullulanase [EC:3.2.1.54 3.2.1.133 3.2.1.135, KO:K01208]	K01208	0	0	0	0	0	1.29678	0	0	0	0	0	0	0	0	0	1
alpha-L-arabinofuranosidase [EC:3.2.1.55, KO:K01209]	K01209	261.377	0	0	121.804	0	24.9926	0.707266	0.348755	0	0	5.10371	4.40946	1.79814	0	1.33073	0.125792
levanase [EC:3.2.1.65, KO:K01212]	K01212	0	0	0	0	0	0	0	0	0	0	0	0.367954	0	0	0.113544	0.451047
isoamylase [EC:3.2.1.68, KO:K01214]	K01214	0	0	0	125.654	0	146.43	12.5452	23.4309	18.0988	17.6158	10.5296	49.7116	34.7386	45.9373	0.764662	0.281004
glucan 1,6-alpha-glucosidase [EC:3.2.1.70, KO:K01215]	K01215	0	0	0	0	0	0.816331	0	0	0	0	0	0	0	0	0	1
mannan endo-1,4-beta-mannosidase [EC:3.2.1.78, KO:K01218]	K01218	0	0	0	0	0	185.491	0	0	0	0	0	0	0	0	0	1
6-phospho-beta-glucosidase [EC:3.2.1.86, KO:K01222]	K01222	463.274	0	0	0	0	118.645	495.773	438.645	444.527	476.417	287.02	151.893	184.315	342.224	-1.01299	0.0399181	*solitary
6-phospho-beta-glucosidase [EC:3.2.1.86, KO:K01223]	K01223	0	0	0	303.65	0	1298.01	1145.14	1001.46	1016.95	1042.26	1078.3	770.038	816.936	952.726	-0.2276	0.157498
arabinogalactan endo-1,4-beta-galactosidase [EC:3.2.1.89, KO:K01224]	K01224	0	0	0	0	0	92.9353	1.17256	0	0	0	0	7.69695	22.519	0	1.63978	0.304899
trehalose-6-phosphate hydrolase [EC:3.2.1.93, KO:K01226]	K01226	0	0	0	0	0	173.341	208.257	178.269	177.469	189.672	176.3	129.734	151.897	172.578	-0.263305	0.112243
maltose-6'-phosphate glucosidase [EC:3.2.1.122, KO:K01232]	K01232	0	0	0	52.7463	0	492.089	170.616	152.465	158.077	163.067	57.034	4.36122	11.2916	150.429	-2.55345	0.107049
alpha-glucuronidase [EC:3.2.1.139, KO:K01235]	K01235	898.166	0	0	109.282	0	12.1006	4.82438	14.88	4.0733	4.42504	0	0.721935	0	9.82943	-1.77343	0.150511
maltooligosyltrehalose trehalohydrolase [EC:3.2.1.141, KO:K01236]	K01236	328.504	0	0	86.8599	0	155.303	13.4813	25.8076	20.3168	18.8041	10.0576	47.8741	35.7666	45.1188	0.62092	0.401523
purine nucleosidase [EC:3.2.2.1, KO:K01239]	K01239	0	0	0	0	0	0.463295	0	0.380241	0	0	0	0	0	0	-0.116167	0.451047
AMP nucleosidase [EC:3.2.2.4, KO:K01241]	K01241	0	0	0	64.9918	0	173.284	196.951	187.844	174.442	179.459	181.017	205.232	190.434	181.865	0.0377573	0.640835
adenosylhomocysteine nucleosidase [EC:3.2.2.9, KO:K01243]	K01243	0	272.839	0	43.2554	0	230.013	193.967	183.287	219.95	194.288	216.72	227.241	230.96	218.171	0.176096	0.0676762
DNA-3-methyladenine glycosylase I [EC:3.2.2.20, KO:K01246]	K01246	0	0	0	126.357	0	294.084	212.521	211.347	224.024	213.694	216.3	221.6	226.957	220.407	0.0391298	0.247987
DNA-3-methyladenine glycosylase II [EC:3.2.2.21, KO:K01247]	K01247	0	0	0	0	0	169.752	220.87	218.212	211.362	217.989	57.8521	0.711296	10.0108	152.089	-3.42572	0.101684
pyrimidine-specific ribonucleoside hydrolase [EC:3.2.2.-, KO:K01250]	K01250	0	0	0	0	0	170.106	13.3049	13.5708	8.46208	2.56041	138.446	160.919	167.441	102.026	3.94229	0.00654888	*gregarious
adenosylhomocysteinase [EC:3.3.1.1, KO:K01251]	K01251	0	0	0	40.719	0	12.9026	207.553	204.686	194.486	190.403	194.916	169.08	184.628	170.04	-0.150327	0.0868041
bifunctional isochorismate lyase / aryl carrier protein [EC:3.3.2.1 6.3.2.14, KO:K01252]	K01252	0	0	0	0	0	195.36	210.091	197.511	201.554	193.383	196.514	197.904	207.467	208.053	0.0133573	0.825067
leukotriene-A4 hydrolase [EC:3.3.2.6, KO:K01254]	K01254	0	0	0	0	0	2.67991	0.483891	0	0	0	0	0.130262	0	0	-0.0973186	0.644498
leucyl aminopeptidase [EC:3.4.11.1, KO:K01255]	K01255	879.172	325.492	0	158.747	0	417.906	203.398	214.764	213.752	199.353	213.78	216.962	217.419	264.145	0.128695	0.219059
aminopeptidase N [EC:3.4.11.2, KO:K01256]	K01256	0	0	429.75	92.4886	212.963	158.423	182.499	167.626	177.954	170.502	168.175	170.825	167.029	172.753	-0.0405334	0.334826
tripeptide aminopeptidase [EC:3.4.11.4, KO:K01258]	K01258	0	0	0	62.6607	0	259.468	342.378	292.293	295.233	289.197	363.897	402.86	390.254	331.065	0.286248	0.0467853	*
proline iminopeptidase [EC:3.4.11.5, KO:K01259]	K01259	0	0	0	48.9904	0	14.6113	26.2905	53.1116	23.8737	25.6155	144.911	169.112	177.011	93.1072	2.18311	0.00887176	*gregarious
glutamyl aminopeptidase [EC:3.4.11.7, KO:K01261]	K01261	0	0	0	0	0	1.56551	0	0	0	0	0	0	0	0	0	1
Xaa-Pro aminopeptidase [EC:3.4.11.9, KO:K01262]	K01262	0	214.005	0	116.859	88.5916	384.648	217.847	237.656	249.796	227.219	196.942	199.226	204.067	229.19	-0.16905	0.0894628
methionyl aminopeptidase [EC:3.4.11.18, KO:K01265]	K01265	877.458	65.322	0	211.981	166.515	218.2	228.572	251.446	255.591	232.167	329.855	398.113	388.157	289.79	0.526881	0.0226734	*
D-aminopeptidase [EC:3.4.11.19, KO:K01266]	K01266	0	0	0	50.4271	0	17.804	23.0762	17.915	8.70735	5.19913	372.701	344.092	323.856	108.736	4.3389	0.0079092	*gregarious
aspartyl aminopeptidase [EC:3.4.11.21, KO:K01267]	K01267	0	0	0	0	0	1.83881	2.9771	7.36338	4.72428	4.68103	1.81094	0.70063	1.6932	2.94798	-1.10315	0.0482531	*solitary
dipeptidase D [EC:3.4.13.-, KO:K01270]	K01270	0	0	0	102.497	0	190.25	342.811	178.038	195.944	187.106	213.678	213.675	218.721	196.194	-0.0478995	0.950253
Xaa-Pro dipeptidase [EC:3.4.13.9, KO:K01271]	K01271	0	0	0	128.984	0	294.553	180.327	170.837	159.161	169.383	203.96	204.234	205.014	176.803	0.2144	0.047405	*
membrane dipeptidase [EC:3.4.13.19, KO:K01273]	K01273	0	0	0	78.9802	0	23.0069	215.773	218.401	219.151	200.378	189.966	242.143	199.841	221.485	-0.00582008	1
beta-Ala-Xaa dipeptidase [EC:3.4.13.-, KO:K01274]	K01274	0	0	0	0	0	1.60851	0	0	0	0	0	0	0	0	0	1
dipeptidyl-peptidase 4 [EC:3.4.14.5, KO:K01278]	K01278	229.431	0	0	41.7086	0	16.7705	9.7758	29.9005	11.3782	9.55609	0.129652	1.13231	0	19.6672	-2.44341	0.113596
peptidyl-dipeptidase A [EC:3.4.15.1, KO:K01283]	K01283	277.786	0	0	68.3166	0	10.1624	4.60265	12.4481	4.27009	4.22801	0	0.786547	0.134175	8.14924	-1.70238	0.127704
peptidyl-dipeptidase Dcp [EC:3.4.15.5, KO:K01284]	K01284	0	0	0	80.5231	0	143.432	195.037	179.339	157.641	157.097	183.641	190.724	184.373	187.509	0.120076	0.24877
D-alanyl-D-alanine carboxypeptidase [EC:3.4.16.4, KO:K01286]	K01286	0	0	0	0	0	3.74744	0	0.172792	0	0	3.57073	1.22432	7.0552	0	1.53176	0.108114
glutamate carboxypeptidase [EC:3.4.17.11, KO:K01295]	K01295	0	0	0	53.0448	0	140.808	2.30447	2.77643	2.12827	3.13571	11.6671	7.57753	15.064	0.369315	0.971813	0.384403
muramoyltetrapeptide carboxypeptidase [EC:3.4.17.13, KO:K01297]	K01297	0	0	0	79.9795	250.03	167.109	182.65	171.624	171.461	177.511	61.8901	53.9512	42.7718	120.537	-1.43257	0.0239769	*solitary
carboxypeptidase Taq [EC:3.4.17.19, KO:K01299]	K01299	0	0	0	37.9655	0	122.225	168.853	146.487	144.132	143.869	175.444	199.835	189.542	164.595	0.271492	0.05015
carboxypeptidase Q [EC:3.4.17.-, KO:K01302]	K01302	0	0	0	0	0	3.79695	0	0	0	0	0	1.02319	0	0	0.253589	0.451047
pyroglutamyl-peptidase [EC:3.4.19.3, KO:K01304]	K01304	0	0	0	33.153	0	23.1406	196.758	169.862	169.934	169.521	357.831	367.557	379.366	204.907	0.848676	0.0349175	*
beta-aspartyl-dipeptidase (metallo-type) [EC:3.4.19.-, KO:K01305]	K01305	0	0	0	0	0	64.7498	2.43535	5.10627	5.68808	2.07729	0	0	0	37.4236	-0.873683	0.649633
prolyl oligopeptidase [EC:3.4.21.26, KO:K01322]	K01322	243.5	0	0	38.4273	0	23.1833	13.4404	21.5309	7.63899	5.46079	108.78	131.915	134.685	62.2279	3.18779	0.00881145	*gregarious
lysyl endopeptidase [EC:3.4.21.50, KO:K01337]	K01337	0	0	0	102.103	0	7.2899	0	0	0	0	0	0	0	0	0	1
ATP-dependent Lon protease [EC:3.4.21.53, KO:K01338]	K01338	398.485	152.876	0	156.732	0	199.672	182.512	203.593	194.357	193.584	185.413	189.053	187.561	201.42	-0.0194648	0.775946
oligopeptidase B [EC:3.4.21.83, KO:K01354]	K01354	354.901	0	0	152.142	0	149.57	187.344	182.149	160.48	157.088	312.47	337.087	340.503	231.089	0.813459	0.0118638	*
repressor LexA [EC:3.4.21.88, KO:K01356]	K01356	241.978	0	0	140.336	0	253.53	224.232	215.779	197.012	213.25	215.198	222.673	228.201	213.409	0.0495546	0.436554
ATP-dependent Clp protease, protease subunit [EC:3.4.21.92, KO:K01358]	K01358	785.035	107.876	589.217	440.593	0	487.921	218.875	226.191	223.553	212.978	368.898	392.255	399.328	337.536	0.759518	0.00404148	*
bleomycin hydrolase [EC:3.4.22.40, KO:K01372]	K01372	0	0	0	0	0	1.16289	0	0	0	0	0	0	0	0	0	1
thimet oligopeptidase [EC:3.4.24.15, KO:K01392]	K01392	0	0	0	0	0	0	4.58356	5.05989	20.7608	7.64562	0	0	0	11.1751	-2.25736	0.115416
serralysin [EC:3.4.24.40, KO:K01406]	K01406	0	0	0	0	0	1.04725	28.323	23.674	7.11111	1.74318	356.091	420.003	437.676	166.054	4.84665	0.011445	*gregarious
protease III [EC:3.4.24.55, KO:K01407]	K01407	0	0	0	56.9516	65.0528	197.655	172.813	147.857	154.228	154.097	182.039	188.226	185.304	159.984	0.184434	0.0903694
N6-L-threonylcarbamoyladenine synthase [EC:2.3.1.234, KO:K01409]	K01409	0	97.8434	0	90.6159	22.9951	236.416	221.71	220.85	224.607	220.711	203.171	196.734	193.426	217.181	-0.132296	0.0436439	*
oligopeptidase A [EC:3.4.24.70, KO:K01414]	K01414	900.101	0	0	184.342	0	287.818	209.678	219.406	210.566	215.605	213.034	211.761	222.595	215.313	0.0123956	0.729188
ATP-dependent HslUV protease, peptidase subunit HslV [EC:3.4.25.2, KO:K01419]	K01419	451.066	0	0	128.582	0	275.815	221.34	214.357	208.433	220.913	205.785	201.745	201.986	199.806	-0.0952131	0.0317241	*
CRP/FNR family transcriptional regulator, anaerobic regulatory protein [KO:K01420]	K01420	0	0	0	54.7435	131.375	312.404	210.861	226.949	195.678	192.149	193.151	211.914	203.692	219.604	0.00622206	1
putative membrane protein [KO:K01421]	K01421	0	0	0	0	0	1.85996	0	0	0	0	0	0	0	0	0	1
beta-barrel assembly-enhancing protease [EC:3.4.-.-, KO:K01423]	K01423	0	0	0	87.2029	0	205.389	212.209	218.503	203.805	206.141	205.737	216.502	211.926	221.491	0.0253911	0.567814
L-asparaginase [EC:3.5.1.1, KO:K01424]	K01424	0	0	0	93.4823	0	188.862	213.734	217.759	213.273	195.016	320.345	356.73	358.436	269.715	0.625792	0.0093904	*
glutaminase [EC:3.5.1.2, KO:K01425]	K01425	248.183	0	0	36.2847	0	143.811	193.034	170.261	183.841	169.853	209.993	221.578	220.089	198.923	0.24602	0.0279302	*
amidase [EC:3.5.1.4, KO:K01426]	K01426	0	0	0	0	0	10.3714	372.206	388.958	388.148	390.038	113.051	42.7785	36.4461	212.571	-2.2788	0.0364002	*solitary
urease subunit alpha [EC:3.5.1.5, KO:K01428]	K01428	0	0	0	0	0	212.209	29.7432	41.3617	47.878	28.3371	146.806	162.667	173.649	129.895	2.05256	0.00594787	*gregarious
urease subunit beta [EC:3.5.1.5, KO:K01429]	K01429	0	0	0	0	0	253.482	36.1097	54.6684	63.3063	37.414	180.945	196.923	215.694	169.421	2.0064	0.00594787	*gregarious
urease subunit gamma [EC:3.5.1.5, KO:K01430]	K01430	0	0	0	0	0	264.086	34.5128	52.2867	59.5266	35.3559	181.849	196.64	211.363	162.261	2.05821	0.00594787	*gregarious
arylformamidase [EC:3.5.1.9, KO:K01432]	K01432	0	0	0	0	0	0	26.0094	22.5773	30.746	10.1785	269.932	323.733	331.148	143.125	3.54631	0.00654888	*gregarious
formyltetrahydrofolate deformylase [EC:3.5.1.10, KO:K01433]	K01433	619.464	0	0	97.2361	0	150.16	196.636	233.836	219.726	210.036	175.074	182.708	182.651	208.41	-0.199371	0.085194
penicillin G amidase [EC:3.5.1.11, KO:K01434]	K01434	0	0	0	44.3142	180.347	9.556	11.5611	38.3745	17.7713	19.5764	0.439989	1.56687	1.34569	17.7898	-2.54773	0.0703477
acetylornithine deacetylase [EC:3.5.1.16, KO:K01438]	K01438	0	0	0	166.295	0	279.307	354.323	345.272	336.671	357.721	252.156	196.11	241.483	257.012	-0.563786	0.00928292	*
succinyl-diaminopimelate desuccinylase [EC:3.5.1.18, KO:K01439]	K01439	0	0	0	157.964	0	215.083	201.491	195.156	203.231	186.697	213.4	264.326	247.461	203.491	0.231158	0.0945872
choloylglycine hydrolase [EC:3.5.1.24, KO:K01442]	K01442	0	0	0	0	0	0	0	0.518841	0	0	0	0	0	0	-0.151018	0.451047
N-acetylglucosamine-6-phosphate deacetylase [EC:3.5.1.25, KO:K01443]	K01443	262.89	0	0	94.2948	0	180.43	200.731	189.87	175.067	182.739	194.869	197.924	192.652	194.906	0.0617241	0.288912
N4-(beta-N-acetylglucosaminyl)-L-asparaginase [EC:3.5.1.26, KO:K01444]	K01444	0	0	0	81.1375	0	140.495	5.65497	15.7132	4.59482	4.28019	0	0	0	11.4734	-2.00975	0.138545
N-acetylmuramoyl-L-alanine amidase [EC:3.5.1.28, KO:K01447]	K01447	1034.44	0	0	100.967	66.0094	18.0012	20.975	37.992	13.1442	10.274	133.319	148.957	153.907	81.0913	2.71828	0.00943817	*gregarious
N-acetylmuramoyl-L-alanine amidase [EC:3.5.1.28, KO:K01448]	K01448	0	0	0	347.065	0	591.599	534.558	484.206	473.315	489.181	694.286	737.32	742.174	571.844	0.463722	0.0189251	*
N-acetylmuramoyl-L-alanine amidase [EC:3.5.1.28, KO:K01449]	K01449	0	0	0	0	0	1.433	1.9056	1.16623	3.51581	4.04745	0	0	0	0	-1.79283	0.008911	*solitary
hippurate hydrolase [EC:3.5.1.32, KO:K01451]	K01451	0	0	0	0	0	5.77638	350.446	318.472	304.689	313.98	224.42	161.079	179.363	259.956	-0.663075	0.0307005	*
formamidase [EC:3.5.1.49, KO:K01455]	K01455	0	0	0	0	0	1.97371	0	0.718457	0	0	1.1665	0.632757	1.91005	0	0.645294	0.211907
allophanate hydrolase [EC:3.5.1.54, KO:K01457]	K01457	0	0	0	0	0	108.223	19.5063	16.8932	28.6228	12.3776	139.245	209.96	198.135	73.3278	2.88909	0.00859591	*gregarious
N-formylglutamate deformylase [EC:3.5.1.68, KO:K01458]	K01458	286.789	0	0	98.0086	0	23.9051	24.8579	42.9407	22.3088	22.2576	143.322	216.518	197.272	78.949	2.41443	0.00928292	*gregarious
N-carbamoyl-D-amino-acid hydrolase [EC:3.5.1.77, KO:K01459]	K01459	0	0	0	0	0	0	0	0.282227	0	0	0	0	0	0	-0.089036	0.451047
glutathionylspermidine amidase/synthetase [EC:3.5.1.78 6.3.1.8, KO:K01460]	K01460	0	0	0	0	0	171.371	158.172	142.899	146.797	156.753	49.7449	0	7.35323	106.207	-3.38031	0.114748
peptide deformylase [EC:3.5.1.88, KO:K01462]	K01462	0	384.719	0	136.978	101.356	264.7	211.39	231.296	255.186	234.709	213.357	208.367	216.431	228.378	-0.103138	0.222182
N-acetylglucosamine malate deacetylase 1 [EC:3.5.1.-, KO:K01463]	K01463	0	0	0	0	0	0	0	0	0	0	0	0.399548	0	0	0.121357	0.451047
dihydropyrimidinase [EC:3.5.2.2, KO:K01464]	K01464	0	0	0	0	0	3.74957	178.504	172.856	166.473	173.695	50.6305	0.391321	5.86496	85.8111	-3.59572	0.0857761
dihydroorotase [EC:3.5.2.3, KO:K01465]	K01465	263.536	0	0	182.478	0	456.598	394.145	389.787	404.979	393.953	388.895	442.523	414.152	409.969	0.0632241	0.249387
allantoinase [EC:3.5.2.5, KO:K01466]	K01466	0	0	0	0	0	0.591537	2.17684	0.793186	3.17476	4.00953	3.27126	1.02634	6.08817	0	-0.238086	0.86077
beta-lactamase class C [EC:3.5.2.6, KO:K01467]	K01467	0	0	0	114.434	0	24.03	337.001	201.557	180.526	199.651	193.924	201.989	192.961	160.176	-0.252885	0.395918
imidazolonepropionase [EC:3.5.2.7, KO:K01468]	K01468	0	0	0	87.405	0	200.114	209.644	206.091	214.688	204.924	185.294	195.212	193.6	209.707	-0.0925903	0.112558
5-oxoprolinase (ATP-hydrolysing) [EC:3.5.2.9, KO:K01469]	K01469	0	0	0	0	0	3.54561	0	0.729687	0	0	0	0.74659	0.487776	0	0.147974	0.737164
creatinine amidohydrolase [EC:3.5.2.10, KO:K01470]	K01470	0	0	0	0	0	0	3.83255	2.96087	4.66244	6.51502	3.44779	0.870696	6.33211	0	-0.9346	0.302463
N-methylhydantoinase A [EC:3.5.2.14, KO:K01473]	K01473	0	0	0	0	0	2.85467	0.629742	3.03705	0.67974	0	7.0595	47.1231	34.6986	0	2.57238	0.160188
N-methylhydantoinase B [EC:3.5.2.14, KO:K01474]	K01474	0	0	0	0	0	2.69198	0.699968	2.28568	0.718834	0	8.44588	49.6065	37.7615	0	2.72803	0.138545
arginase [EC:3.5.3.1, KO:K01476]	K01476	710.596	0	0	0	0	1.08789	170.485	155.597	148.326	151.027	49.437	0.973908	11.6541	82.0524	-3.12794	0.0878866
allantoicase [EC:3.5.3.4, KO:K01477]	K01477	0	0	0	0	0	4.01522	5.38645	5.46456	23.8381	10.0619	0.489906	0.798514	1.23372	13.5343	-1.75698	0.147825
arginine deiminase [EC:3.5.3.6, KO:K01478]	K01478	0	507.691	0	0	0	227.486	12.2807	26.5977	20.4573	18.3371	0	0	2.15403	51.7969	-2.45926	0.185033
formiminoglutamase [EC:3.5.3.8, KO:K01479]	K01479	0	0	0	0	0	183.181	206.696	181.539	203.595	198.191	58.3249	0.428594	13.7094	148.677	-3.25354	0.116314
agmatinase [EC:3.5.3.11, KO:K01480]	K01480	0	0	0	62.2024	0	211.407	209.796	192.688	186.235	195.851	204.671	210.143	205.164	195.052	0.0554769	0.343495
ureidoglycolate lyase [EC:4.3.2.3, KO:K01483]	K01483	0	0	0	0	0	2.91764	5.22083	6.37663	25.9937	9.9219	1.13752	0.459427	1.0206	14.4603	-1.77885	0.15145
succinylarginine dihydrolase [EC:3.5.3.23, KO:K01484]	K01484	0	0	0	30.0027	218.958	154.578	196.569	183.637	193.93	179.519	189.421	208.161	204.567	198.943	0.0876988	0.141574
cytosine/creatinine deaminase [EC:3.5.4.1 3.5.4.21, KO:K01485]	K01485	0	0	0	80.5587	0	239.692	186.951	191.444	172.119	185.31	206.455	219.712	217.411	190.487	0.178747	0.0589266
adenine deaminase [EC:3.5.4.2, KO:K01486]	K01486	0	0	0	0	0	110.734	177.357	156.354	157.053	167.078	53.4587	0	7.7055	79.1755	-3.56469	0.0966404
guanine deaminase [EC:3.5.4.3, KO:K01487]	K01487	0	0	0	94.4362	0	307.84	394.728	357.513	371.956	380.687	205.098	157.434	153.621	228.464	-1.03095	0.00780693	*solitary
adenosine deaminase [EC:3.5.4.4, KO:K01488]	K01488	0	0	0	38.7635	0	134.673	180.066	153.243	171.643	153.735	189.708	212.506	203.422	178.911	0.251313	0.0563777
cytidine deaminase [EC:3.5.4.5, KO:K01489]	K01489	0	327.431	0	43.7575	0	171.753	189.885	164.657	171.666	172.797	202.619	211.273	207.842	185.099	0.205961	0.0462899	*
methylenetetrahydrofolate dehydrogenase (NADP+) / methenyltetrahydrofolate cyclohydrolase [EC:1.5.1.5 3.5.4.9, KO:K01491]	K01491	412.976	96.6692	0	89.7433	0	175.183	195.202	215.845	209.961	203.971	206.888	222.296	214.856	222.964	0.0717006	0.191324
dCMP deaminase [EC:3.5.4.12, KO:K01493]	K01493	0	249.263	1357.76	0	0	0	0	0	0	0	0	0	0	0	0	1
dCTP deaminase [EC:3.5.4.13, KO:K01494]	K01494	0	0	0	104.435	0	185.512	223.218	226.01	230.481	215.871	174.03	174.28	183.56	218.012	-0.26076	0.0495999	*
GTP cyclohydrolase IA [EC:3.5.4.16, KO:K01495]	K01495	0	0	0	124.309	0	182.492	190.634	178.34	199.13	178.794	214.373	231.089	230.157	209.179	0.243437	0.0229309	*
phosphoribosyl-AMP cyclohydrolase [EC:3.5.4.19, KO:K01496]	K01496	0	0	0	0	0	3.26278	2.92252	8.17658	4.98322	4.44862	0.727985	0.267084	0.847963	2.53944	-1.58722	0.0335926	*solitary
GTP cyclohydrolase II [EC:3.5.4.25, KO:K01497]	K01497	0	0	1281.77	135.849	0	145.582	216.771	214.239	219.99	207.074	190.824	193.125	197.104	209.42	-0.118381	0.0487846	*
nitrilase [EC:3.5.5.1, KO:K01501]	K01501	0	0	0	0	0	2.10944	0	0.858956	0	0	0	0.987248	0.856597	0	0.248192	0.61292
1-aminocyclopropane-1-carboxylate deaminase [EC:3.5.99.7, KO:K01505]	K01505	0	0	0	0	0	7.25168	13.1016	24.9963	37.6091	24.3187	1.70415	1.19313	2.61578	22.8643	-2.36369	0.0736791
5-aminopentanamidase [EC:3.5.1.30, KO:K01506]	K01506	0	0	0	0	0	0	20.6703	31.3034	18.9241	18.2496	151.269	176.466	182.941	73.5015	2.60754	0.0071157	*gregarious
inorganic pyrophosphatase [EC:3.6.1.1, KO:K01507]	K01507	0	262.275	0	161.111	0	203.782	201.394	214.4	205.43	204.149	132.248	119.864	110.689	168.123	-0.650367	0.0172705	*
acylphosphatase [EC:3.6.1.7, KO:K01512]	K01512	0	0	0	58.9387	0	229.862	245.738	211.438	216.854	214.812	269.584	291.382	287.406	245.197	0.297177	0.0341425	*
ADP-ribose pyrophosphatase [EC:3.6.1.13 3.6.1.-, KO:K01515]	K01515	0	0	0	179.864	0	238.811	409.333	379.715	388.743	400.576	265.296	231.803	214.417	297.619	-0.654027	0.0093904	*
XTP/dITP diphosphohydrolase [EC:3.6.1.66, KO:K01519]	K01519	0	219.803	0	129.283	0	255.138	234.891	233.581	238.115	232.802	240.765	293.138	276.138	240.863	0.155945	0.121859
dUTP pyrophosphatase [EC:3.6.1.23, KO:K01520]	K01520	0	0	0	125.264	0	307.287	231.14	239.492	239.649	238.65	242.489	246.739	253.453	246.082	0.0590531	0.0640692
CDP-diacylglycerol pyrophosphatase [EC:3.6.1.26, KO:K01521]	K01521	0	0	0	165.131	0	297.941	190.613	182.321	154.06	163.739	602.044	579.453	586.884	307.764	1.53647	0.008911	*gregarious
phosphoribosyl-ATP pyrophosphohydrolase [EC:3.6.1.31, KO:K01523]	K01523	0	0	0	0	0	2.77254	2.13946	8.31833	4.61675	5.64725	1.00448	0.476245	0.708692	2.83013	-1.45452	0.0511312
exopolyphosphatase / guanosine-5'-triphosphate,3'-diphosphate pyrophosphatase [EC:3.6.1.11 3.6.1.40, KO:K01524]	K01524	0	0	0	226.221	0	456.8	366.653	343.056	359.348	350.586	384.378	421.584	397.308	359.234	0.136008	0.0891091
bis(5'-nucleosyl)-tetraphosphatase (symmetrical) [EC:3.6.1.41, KO:K01525]	K01525	255.977	0	0	109.215	0	226.631	360.71	213.522	215.058	212.596	214.437	217.203	222.895	216.249	-0.161801	0.521161
inosine/xanthosine triphosphatase [EC:3.6.1.73, KO:K01529]	K01529	0	0	0	47.5257	0	249.232	221.475	197.415	194.897	202.877	260.251	264.612	261.832	210.891	0.283047	0.0545643
P-type Mg2+ transporter [EC:7.2.2.14, KO:K01531]	K01531	0	1058.44	0	40.9169	0	233.744	337.217	296.587	286.734	294.578	348.157	321.205	333.564	296.1	0.0963765	0.326578
P-type Cu2+ transporter [EC:7.2.2.9, KO:K01533]	K01533	0	0	0	0	0	0.983439	7.36678	18.2147	10.3372	12.9193	0	0	0	5.61327	-2.9767	0.0309143	*solitary
Zn2+/Cd2+-exporting ATPase [EC:7.2.2.12 7.2.2.21, KO:K01534]	K01534	0	0	0	67.8723	0	243.02	371.172	345.38	343.196	368.672	360.331	187.109	197.836	254.907	-0.561416	0.0878124
P-type Ca2+ transporter type 2C [EC:7.2.2.10, KO:K01537]	K01537	0	931.398	0	0	0	1.11808	0	0	0	0	0	0	0	0	0	1
potassium-transporting ATPase KdpF subunit [KO:K01545]	K01545	0	0	0	0	0	0	0	0	0	0	0	8.4472	0	0	0.810079	0.451047
potassium-transporting ATPase potassium-binding subunit [KO:K01546]	K01546	0	0	544.683	202.892	0	182.429	201.481	197.949	207.646	194.902	184.449	189.41	187.092	196.228	-0.0824865	0.0684527
potassium-transporting ATPase ATP-binding subunit [EC:7.2.2.6, KO:K01547]	K01547	0	0	0	168.605	0	199.804	188.143	170.483	185.965	176.1	174.987	183.172	256.988	181.39	0.126521	0.472252
potassium-transporting ATPase KdpC subunit [KO:K01548]	K01548	0	0	0	97.9414	0	199.33	232.595	218.659	240.177	222.39	213.062	216.359	211.749	231.132	-0.0666829	0.248902
arsenite/tail-anchored protein-transporting ATPase [EC:7.3.2.7 7.3.-.-, KO:K01551]	K01551	0	0	0	0	0	0.249083	6.85873	8.57381	10.6626	3.11924	0	0	3.59238	70.1194	-0.867128	0.693759
energy-coupling factor transport system ATP-binding protein [EC:7.-.-.-, KO:K01552]	K01552	0	0	0	0	0	1.1106	0	0	0	0	0	0	0	0	0	1
fumarylacetoacetase [EC:3.7.1.2, KO:K01555]	K01555	0	0	0	0	0	5.89646	13.3581	32.0268	40.4269	27.2361	0.65808	0.794962	1.89163	22.5589	-2.85537	0.0649942
kynureninase [EC:3.7.1.3, KO:K01556]	K01556	672.88	0	0	40.6593	0	7.472	9.02095	19.4556	26.4849	12.453	0	0	0.226048	21.3273	-2.85745	0.0945527
3-oxoisoapionate-4-phosphate transcarboxylase/hydrolase [EC:3.7.1.28, KO:K01559]	K01559	0	0	0	0	0	0	0.8172	1.21901	0.766897	0	0	0	0	0	-0.709562	0.0705731
2-haloacid dehalogenase [EC:3.8.1.2, KO:K01560]	K01560	0	0	0	106.394	0	57.5355	2.96315	0.554832	0	0	28.8741	107.679	73.2766	0.224817	3.88715	0.0931949
haloacetate dehalogenase [EC:3.8.1.3, KO:K01561]	K01561	0	0	0	0	0	41.2453	1.9641	1.58593	2.08834	3.26903	8.28513	3.05468	14.6975	0	0.636475	0.600503
oxalate decarboxylase [EC:4.1.1.2, KO:K01569]	K01569	0	0	0	38.5875	0	11.2202	8.55725	5.54188	1.83809	0.540591	98.2825	122.869	119.621	47.1726	4.49885	0.00887176	*gregarious
oxaloacetate decarboxylase (Na+ extruding) subunit alpha [EC:7.2.4.2, KO:K01571]	K01571	0	0	0	0	0	2.0832	176.312	148.761	153.387	166.945	52.0482	0	6.36249	75.6008	-3.62265	0.0939929
oxaloacetate decarboxylase (Na+ extruding) subunit gamma [KO:K01573]	K01573	0	0	0	0	0	0.500859	212.177	178.585	189.132	203.554	61.4559	0	7.37154	92.1217	-3.72511	0.0959318
acetoacetate decarboxylase [EC:4.1.1.4, KO:K01574]	K01574	0	0	0	0	0	0.706389	0	0.265179	0	0	0	0	0	0	-0.0862071	0.451047
acetolactate decarboxylase [EC:4.1.1.5, KO:K01575]	K01575	0	285.293	0	23.3722	0	212.848	198.084	170.111	171.169	168.694	193.772	198.417	193.346	183.095	0.12043	0.14648
benzoylformate decarboxylase [EC:4.1.1.7, KO:K01576]	K01576	0	0	0	0	0	50.8087	1.23631	0.125434	0	0	0	0.356212	0.820107	0	-0.0080691	1
oxalyl-CoA decarboxylase [EC:4.1.1.8, KO:K01577]	K01577	0	0	0	0	0	0	0	0.637944	0	0	0	0	1.42324	0	0.140328	0.829442
malonyl-CoA decarboxylase [EC:4.1.1.9, KO:K01578]	K01578	0	0	0	0	0	0	0	0.345584	0	0	0	0	0	0	-0.10824	0.451047
aspartate 1-decarboxylase [EC:4.1.1.11, KO:K01579]	K01579	0	0	0	129.479	0	245.861	214.797	197.255	218.935	207.073	235.522	239.335	244.341	230.724	0.180736	0.020171	*
ornithine decarboxylase [EC:4.1.1.17, KO:K01581]	K01581	0	0	0	74.3953	0	361.498	363.496	329.681	325.092	338.017	367.305	330.841	348.539	335.63	0.0274988	0.713418
lysine decarboxylase [EC:4.1.1.18, KO:K01582]	K01582	0	0	0	36.672	0	166.017	328.516	290.609	287.648	301.961	343.016	315.224	322.929	272.982	0.0500797	0.677559
arginine decarboxylase [EC:4.1.1.19, KO:K01584]	K01584	0	0	0	0	0	0	12.4167	34.6901	17.0295	19.8937	0	0	0	18.1251	-3.30077	0.064817
arginine decarboxylase [EC:4.1.1.19, KO:K01585]	K01585	216.899	0	0	82.6816	103.187	212.858	197.366	196.014	183.631	189.714	198.097	197.278	199.09	192.162	0.0372494	0.31664
diaminopimelate decarboxylase [EC:4.1.1.20, KO:K01586]	K01586	0	0	0	99.6267	0	236.909	218.799	226.622	227.593	223.635	216.026	226.355	225.966	216.834	-0.0186705	0.557827
5-(carboxyamino)imidazole ribonucleotide mutase [EC:5.4.99.18, KO:K01588]	K01588	0	0	0	72.3051	0	250.906	240.131	243.013	242.204	229.002	239.431	248.967	254.528	252.885	0.0611349	0.127248
5-(carboxyamino)imidazole ribonucleotide synthase [EC:6.3.4.18, KO:K01589]	K01589	284.811	0	520.475	83.2238	0	220.459	217.363	219.199	217.312	209.273	208.342	218.855	219.676	223.313	0.0114347	0.80296
histidine decarboxylase [EC:4.1.1.22, KO:K01590]	K01590	0	0	0	0	0	0	156.931	135.433	145.073	157.416	50.7257	0	4.79692	70.4062	-3.62656	0.0937543
orotidine-5'-phosphate decarboxylase [EC:4.1.1.23, KO:K01591]	K01591	685.109	0	0	107.673	0	184.505	212.212	213.08	208.326	198.762	191.894	205.863	199.593	218.004	-0.0307146	0.631782
aromatic-L-amino-acid/L-tryptophan decarboxylase [EC:4.1.1.28 4.1.1.105, KO:K01593]	K01593	0	0	0	0	0	0	7.28565	19.0129	11.4523	15.0747	0.177042	0	0	7.9679	-2.90362	0.0430148	*solitary
phosphoenolpyruvate carboxylase [EC:4.1.1.31, KO:K01595]	K01595	528.013	0	383.957	148.608	0	241.905	184.461	190.807	198.623	190.301	188.347	194.112	193.081	189.476	0.00193875	1
phosphoenolpyruvate carboxykinase (GTP) [EC:4.1.1.32, KO:K01596]	K01596	0	0	0	0	0	0.845296	5.0428	7.37093	23.1926	9.1764	0	0	0	13.0447	-2.44808	0.107796
diphosphomevalonate decarboxylase [EC:4.1.1.33, KO:K01597]	K01597	0	0	0	0	0	0.823635	0	0	0	0	0	0	0	0	0	1
phosphopantothenoylcysteine decarboxylase [EC:4.1.1.36, KO:K01598]	K01598	0	0	0	0	0	0.56764	0	0	0	0	0	0	0	0	0	1
uroporphyrinogen decarboxylase [EC:4.1.1.37, KO:K01599]	K01599	424.29	0	0	121.996	0	258.725	188.234	183.713	200.442	188.746	180.271	167.889	171.34	188.75	-0.104068	0.116531
ribulose-bisphosphate carboxylase large chain [EC:4.1.1.39, KO:K01601]	K01601	874.11	69.0693	0	284.685	0	4.18918	0	0	0	0	0	0	0	0	0	1
4-carboxymuconolactone decarboxylase [EC:4.1.1.44, KO:K01607]	K01607	558.075	0	0	76.9352	0	561.605	604.315	576.324	616.38	586.355	377.522	290.416	324.693	410.884	-0.774564	0.00871632	*
tartronate-semialdehyde synthase [EC:4.1.1.47, KO:K01608]	K01608	0	0	0	0	0	0	7.17978	20.6438	12.4584	15.0652	0	0	0	7.97832	-3.01448	0.0426642	*solitary
indole-3-glycerol phosphate synthase [EC:4.1.1.48, KO:K01609]	K01609	539.838	0	0	39.033	0	14.8756	16.7819	40.7904	45.0244	30.2368	1.00452	1.29128	1.28258	32.3411	-2.8958	0.0730298
phosphoenolpyruvate carboxykinase (ATP) [EC:4.1.1.49, KO:K01610]	K01610	0	0	0	71.7087	0	234.381	187.364	180.906	171.284	177.589	312.55	332.35	343.905	227.613	0.741669	0.0132334	*
S-adenosylmethionine decarboxylase [EC:4.1.1.50, KO:K01611]	K01611	0	0	0	102.031	0	203.899	178.791	174.23	168.32	169.692	193.96	197.36	194.828	179.721	0.146991	0.033364	*
vanillate/4-hydroxybenzoate decarboxylase subunit C [EC:4.1.1.- 4.1.1.61, KO:K01612]	K01612	0	0	0	30.6456	0	185.793	173.19	153.1	155.829	163.766	58.9783	5.18971	16.3656	114.176	-2.46675	0.0852448
phosphatidylserine decarboxylase [EC:4.1.1.65, KO:K01613]	K01613	0	0	0	112.701	0	302.599	216.205	224.061	219.936	218.362	217.135	214.797	220.117	222.24	-0.00697865	0.809431
2-oxo-3-hexenedioate decarboxylase [EC:4.1.1.77, KO:K01617]	K01617	0	0	0	0	0	0	0	0.356838	0	0	0	0	0	0	-0.110902	0.451047
deoxyribose-phosphate aldolase [EC:4.1.2.4, KO:K01619]	K01619	203.008	144.5	0	53.0448	0	232.806	191.571	166.992	167.03	170.957	358.203	388.674	402.76	254.028	0.986664	0.00916914	*
threonine aldolase [EC:4.1.2.48, KO:K01620]	K01620	581.656	0	0	43.4548	0	190.17	215.113	196.315	188.501	191.684	205.53	204.537	197.581	194.266	0.0200634	0.799347
xylulose-5-phosphate/fructose-6-phosphate phosphoketolase [EC:4.1.2.9 4.1.2.22, KO:K01621]	K01621	0	0	0	0	0	1.92233	7.68939	18.7385	11.9992	14.4053	4.41736	47.5686	31.3532	8.33436	0.302304	0.828238
fructose-bisphosphate aldolase, class I [EC:4.1.2.13, KO:K01623]	K01623	0	0	0	39.7475	0	7.13612	6.40035	16.7843	5.24794	4.19563	0	0.254054	0	10.6393	-2.04978	0.121852
fructose-bisphosphate aldolase, class II [EC:4.1.2.13, KO:K01624]	K01624	0	376.518	0	323.92	0	612.492	567.933	495.736	533.642	568.967	349.014	317.185	273.066	391.075	-0.711805	0.00970847	*
2-dehydro-3-deoxyphosphogluconate aldolase / (4S)-4-hydroxy-2-oxoglutarate aldolase [EC:4.1.2.14 4.1.3.42, KO:K01625]	K01625	0	208.952	0	119.326	0	178.789	242.085	261.461	238.134	220.361	367.395	402.387	401.209	307.552	0.612296	0.00992893	*
3-deoxy-7-phosphoheptulonate synthase [EC:2.5.1.54, KO:K01626]	K01626	362.967	0	0	245.898	0	483.23	533.507	536.739	544.478	524.247	550.15	565.652	562.531	554.42	0.0618295	0.0379127	*
2-dehydro-3-deoxyphosphooctonate aldolase (KDO 8-P synthase) [EC:2.5.1.55, KO:K01627]	K01627	0	0	0	120.288	0	147.596	184.429	186.235	193.122	174.669	170.746	187.614	179.682	196.551	-0.00855225	0.987905
L-fuculose-phosphate aldolase [EC:4.1.2.17, KO:K01628]	K01628	0	0	0	0	0	95.2505	16.7457	31.6999	45.2327	30.0361	0.879146	0.419149	3.05764	65.7427	-2.5423	0.152323
rhamnulose-1-phosphate aldolase [EC:4.1.2.19, KO:K01629]	K01629	213.314	0	0	51.0541	0	316.015	191.479	168.838	183.266	192.05	67.785	49.5244	40.8426	125.98	-1.49428	0.0284125	*solitary
2-dehydro-3-deoxyglucarate aldolase [EC:4.1.2.20, KO:K01630]	K01630	0	0	0	44.376	0	234.619	172.551	147.595	163.979	171.39	65.0472	52.9071	44.3349	117.55	-1.31509	0.0274147	*solitary
2-dehydro-3-deoxyphosphogalactonate aldolase [EC:4.1.2.21, KO:K01631]	K01631	0	0	0	39.7195	0	313.352	449.302	390.821	410.621	453.619	144.971	2.97596	28.1479	242.468	-3.24179	0.0999197
7,8-dihydroneopterin aldolase/epimerase/oxygenase [EC:4.1.2.25 5.1.99.8 1.13.11.81, KO:K01633]	K01633	0	0	0	109.933	100.607	283.524	233.776	240.283	255.502	241.001	216.941	212.135	214.598	234.283	-0.144379	0.0461656	*
sphinganine-1-phosphate aldolase [EC:4.1.2.27, KO:K01634]	K01634	0	0	0	0	0	0	0	0.474027	0	0	0	0	0	0	-0.138954	0.451047
tagatose 1,6-diphosphate aldolase [EC:4.1.2.40, KO:K01635]	K01635	0	0	0	0	0	0.686362	0	0	0	0	0	0	0	0	0	1
isocitrate lyase [EC:4.1.3.1, KO:K01637]	K01637	0	0	0	74.5561	0	238.984	205.85	199.45	210.082	201.598	218.915	204.962	202.922	205.771	0.0267804	0.513623
malate synthase [EC:2.3.3.9, KO:K01638]	K01638	0	0	0	44.7845	0	217.257	193.248	202.362	202.614	197.567	190.144	193.636	195.215	199.157	-0.0321041	0.290739
N-acetylneuraminate lyase [EC:4.1.3.3, KO:K01639]	K01639	0	0	0	0	0	61.0114	182.727	164.648	166.575	180.947	57.7718	0	9.55168	125.018	-3.38394	0.119727
hydroxymethylglutaryl-CoA lyase [EC:4.1.3.4, KO:K01640]	K01640	340.9	0	0	29.3641	0	21.945	20.1037	43.0496	39.92	29.79	2.24733	0.92841	2.77668	32.6583	-2.62974	0.0739952
hydroxymethylglutaryl-CoA synthase [EC:2.3.3.10, KO:K01641]	K01641	0	0	0	0	0	0.52948	0	0	0	0	0	0	0	0	0	1
citrate lyase subunit alpha / citrate CoA-transferase [EC:2.8.3.10, KO:K01643]	K01643	0	0	0	0	0	223.657	188.768	163.757	161.811	167.119	190.662	166.671	173.909	180.734	0.0638211	0.460176
citrate lyase subunit beta / citryl-CoA lyase [EC:4.1.3.34, KO:K01644]	K01644	0	0	0	0	0	225.434	210.944	191.366	179.134	190.099	211.804	189.751	198.629	201.282	0.0559894	0.47102
citrate lyase subunit gamma (acyl carrier protein) [KO:K01646]	K01646	0	0	0	0	0	277.333	268.355	248.15	235.485	247.824	268.888	241.233	256.259	249.077	0.0227488	0.787591
citrate synthase [EC:2.3.3.1, KO:K01647]	K01647	0	0	0	83.4525	0	250.962	188.423	183.729	193.669	183.26	181.399	184.035	178.13	195.104	-0.0205602	0.686041
2-isopropylmalate synthase [EC:2.3.3.13, KO:K01649]	K01649	309.732	0	0	133.777	280.54	419.887	374.877	354.646	362.599	359.102	374.599	409.871	368.029	359.572	0.0576041	0.350162
acetolactate synthase I/II/III large subunit [EC:2.2.1.6, KO:K01652]	K01652	221.237	0	465.325	186.923	213.745	1140.42	1160.14	1109.69	1094.69	1116.24	999.241	874.173	907.738	1035.55	-0.234267	0.035482	*
acetolactate synthase I/III small subunit [EC:2.2.1.6, KO:K01653]	K01653	0	0	0	71.1577	0	579.998	480.616	436.963	450.109	463.023	486.312	440.427	475.748	471.403	0.0334764	0.568084
anthranilate synthase component I [EC:4.1.3.27, KO:K01657]	K01657	982.097	0	0	116.905	0	157.567	196.206	211.06	197.666	185.934	178.698	194.928	189.644	198.02	-0.0543461	0.436636
anthranilate synthase component II [EC:4.1.3.27, KO:K01658]	K01658	588.099	0	0	71.2964	0	27.0988	34.0581	53.3023	55.8058	37.1079	152.976	218.41	204.899	101.125	1.85734	0.00951619	*gregarious
2-methylcitrate synthase [EC:2.3.3.5, KO:K01659]	K01659	309.732	0	0	49.9004	0	15.7484	29.3529	46.9967	46.4842	31.1758	152.77	178.552	187.927	101.62	1.97746	0.00714997	*gregarious
naphthoate synthase [EC:4.1.3.36, KO:K01661]	K01661	0	0	0	0	0	162.005	193.911	170.915	161.377	167.706	197.443	168.694	177.585	187.878	0.076816	0.451047
1-deoxy-D-xylulose-5-phosphate synthase [EC:2.2.1.7, KO:K01662]	K01662	0	678.408	0	206.526	399.881	185.886	177.268	173.263	184.869	173.775	170.635	171.763	175.476	179.089	-0.0247114	0.502493
para-aminobenzoate synthetase component II [EC:2.6.1.85, KO:K01664]	K01664	0	0	0	60.7805	0	248.42	198.488	167.663	173.795	179.026	219.657	227.445	229.981	185.091	0.258294	0.0702467
para-aminobenzoate synthetase component I [EC:2.6.1.85, KO:K01665]	K01665	0	0	0	38.0564	0	165.964	211.689	198.68	203.679	187.42	186.83	197.964	189.327	199.452	-0.0500282	0.412661
4-hydroxy 2-oxovalerate aldolase [EC:4.1.3.39, KO:K01666]	K01666	0	0	0	0	0	6.40486	0	0.171047	0	0	0	0	0	0	-0.0566271	0.451047
tryptophanase [EC:4.1.99.1, KO:K01667]	K01667	0	0	0	61.1193	0	16.7231	0.817245	0.587865	0	0	5.85701	4.35345	3.20437	0	1.43379	0.121715
tyrosine phenol-lyase [EC:4.1.99.2, KO:K01668]	K01668	0	0	0	109.797	0	11.0569	0.623263	0.471106	0	0	4.9994	3.16819	1.47269	0.300074	1.26906	0.0961499
deoxyribodipyrimidine photo-lyase [EC:4.1.99.3, KO:K01669]	K01669	0	279.294	0	86.7751	0	185.114	183.622	184.159	190.869	176.386	194.554	201.955	194.262	199.215	0.103815	0.0391351	*
sulfofructosephosphate aldolase [EC:4.1.2.57, KO:K01671]	K01671	336.665	0	0	66.306	0	264.855	4.78435	6.49025	6.9464	2.6399	6.86412	6.00997	6.21624	44.2084	0.960896	0.314876
carbonic anhydrase [EC:4.2.1.1, KO:K01673]	K01673	0	0	0	188.587	0	376.773	757.303	683.775	708.254	709.039	667.912	649.164	627.237	618.085	-0.157139	0.0349175	*
carbonic anhydrase [EC:4.2.1.1, KO:K01674]	K01674	0	0	0	0	0	192.753	4.80445	5.38992	8.67242	5.51492	3.42171	1.24526	9.97976	35.5045	0.19314	0.948284
fumarate hydratase D [EC:4.2.1.2, KO:K01675]	K01675	0	0	0	0	0	144.283	195.681	174.258	180.972	182.418	56.7718	0	10.9795	145.255	-3.36811	0.124035
fumarate hydratase, class I [EC:4.2.1.2, KO:K01676]	K01676	341.616	0	0	78.2716	0	287.111	345.109	325.611	333.543	311.345	228.243	188.118	199.175	297.728	-0.546949	0.0413094	*
fumarate hydratase, class II [EC:4.2.1.2, KO:K01679]	K01679	0	0	0	81.6815	209.47	140.902	193.418	206.541	203.583	192.287	113.957	150.977	142.959	188.135	-0.436466	0.0688734
aconitate hydratase [EC:4.2.1.3, KO:K01681]	K01681	0	0	0	238.407	0	153.106	310.881	300.055	298.657	295.856	146.097	157.949	232.141	213.028	-0.709931	0.0263099	*
aconitate hydratase 2 / 2-methylisocitrate dehydratase [EC:4.2.1.3 4.2.1.99, KO:K01682]	K01682	375.433	0	0	125.578	0	405.483	199.612	203.512	212.178	199.764	198.044	200.409	192.383	202.222	-0.0391085	0.281034
galactonate dehydratase [EC:4.2.1.6, KO:K01684]	K01684	248.353	0	0	47.6574	0	275.28	177.605	154.11	168.624	186.088	60.1923	2.23086	16.3773	122.575	-2.75405	0.103954
altronate hydrolase [EC:4.2.1.7, KO:K01685]	K01685	0	0	0	50.1631	86.9892	227.442	182.289	172.776	169.041	175.969	193.017	187.712	190.479	177.231	0.0956353	0.0839242
mannonate dehydratase [EC:4.2.1.8, KO:K01686]	K01686	0	0	0	51.0305	0	179.687	333.221	293.372	293.118	307.644	238.583	209.169	209.228	238.32	-0.454446	0.00887176	*
dihydroxy-acid dehydratase [EC:4.2.1.9, KO:K01687]	K01687	353.575	0	0	91.8016	99.4319	256.93	205.903	214.016	213.714	210.291	209.441	211.8	209.808	208.935	-0.00654772	0.802499
enolase [EC:4.2.1.11, KO:K01689]	K01689	414.819	401.108	0	152.696	0	292.875	186.25	186.947	192.383	187.384	191.107	189.63	186.609	191.95	0.0120681	0.573527
phosphogluconate dehydratase [EC:4.2.1.12, KO:K01690]	K01690	843.653	0	0	91.7535	0	141.647	182.345	192.996	188.949	170.242	188.557	158.438	180.33	201.242	-0.0154855	0.968945
enoyl-CoA hydratase [EC:4.2.1.17, KO:K01692]	K01692	0	0	0	0	0	157.626	253.35	284.428	319.284	250.491	357.686	361.798	385.295	349.471	0.397775	0.0232848	*
imidazoleglycerol-phosphate dehydratase [EC:4.2.1.19, KO:K01693]	K01693	0	0	0	0	0	5.9898	8.78234	13.6557	35.3117	16.9729	1.18451	0.931581	1.19588	18.7546	-2.24981	0.0945527
tryptophan synthase alpha chain [EC:4.2.1.20, KO:K01695]	K01695	0	0	0	99.3707	0	161.567	201.556	207.921	212.588	191.343	187.767	202.883	202.705	213.823	-0.0114697	0.943415
tryptophan synthase beta chain [EC:4.2.1.20, KO:K01696]	K01696	746.585	0	0	86.627	0	157.139	195.43	199.513	218.844	190.852	179.409	197.485	195.679	217.918	-0.0268988	0.835947
cystathionine beta-synthase [EC:4.2.1.22, KO:K01697]	K01697	0	0	0	73.4127	0	115.653	175.48	165.619	152.027	150.074	170.763	145.34	160.606	174.181	0.0164937	0.95425
porphobilinogen synthase [EC:4.2.1.24, KO:K01698]	K01698	0	0	0	153.386	71.0871	237.609	200.196	197.595	205.398	195.057	203.153	205.742	210.433	208.051	0.0515603	0.0940018
3-isopropylmalate/(R)-2-methylmalate dehydratase large subunit [EC:4.2.1.33 4.2.1.35, KO:K01703]	K01703	0	0	422.007	142.641	0	244.389	223.373	224.972	219.983	218.796	202.021	203.78	202.148	209.654	-0.117257	0.00871632	*
3-isopropylmalate/(R)-2-methylmalate dehydratase small subunit [EC:4.2.1.33 4.2.1.35, KO:K01704]	K01704	0	0	0	139.747	0	276.128	226.64	229.484	229.204	219.531	224.676	223.729	228.049	227.137	-0.00180128	1
glucarate dehydratase [EC:4.2.1.40, KO:K01706]	K01706	0	0	0	46.5934	0	188.867	144.726	140.792	139.492	147.901	52.9171	50.9266	40.7382	102.469	-1.2899	0.0231349	*solitary
5-dehydro-4-deoxyglucarate dehydratase [EC:4.2.1.41, KO:K01707]	K01707	0	0	0	0	0	5.29021	8.06814	22.4661	12.0235	16.2183	1.0783	1.07957	1.36311	8.98438	-2.21788	0.0428043	*solitary
galactarate dehydratase [EC:4.2.1.42, KO:K01708]	K01708	0	0	0	85.4731	0	210.76	177.405	169.999	171.207	186.798	64.2052	52.0067	42.4568	117.756	-1.44729	0.0227842	*solitary
CDP-glucose 4,6-dehydratase [EC:4.2.1.45, KO:K01709]	K01709	0	0	0	0	0	0.5978	0	0	0	0	0	0	0	0	0	1
dTDP-glucose 4,6-dehydratase [EC:4.2.1.46, KO:K01710]	K01710	0	0	0	160.54	0	165.419	333.723	323.806	318.025	336.342	348.596	312.209	326.137	288.843	-0.0431002	0.604868
GDPmannose 4,6-dehydratase [EC:4.2.1.47, KO:K01711]	K01711	0	0	0	0	0	147.244	3.13699	5.77108	6.66141	2.33708	7.08143	1.3907	10.6852	42.4604	0.943552	0.451047
urocanate hydratase [EC:4.2.1.49, KO:K01712]	K01712	0	0	0	170.808	0	168.828	118.595	137.67	126.505	97.4165	106.133	125.785	121.412	115.291	-0.026562	0.943361
cyclohexadienyl dehydratase [EC:4.2.1.51 4.2.1.91, KO:K01713]	K01713	0	0	0	76.7173	0	25.0849	172.284	153.03	154.203	159.582	138.805	133.112	124.533	108.365	-0.34246	0.0340375	*
4-hydroxy-tetrahydrodipicolinate synthase [EC:4.3.3.7, KO:K01714]	K01714	402.725	0	0	292.505	0	441.848	767.21	723.236	743.677	730.993	520.661	439.281	466.949	553.139	-0.587069	0.00673437	*
enoyl-CoA hydratase [EC:4.2.1.17, KO:K01715]	K01715	503.629	0	0	61.9872	0	7.47898	5.7337	17.2904	5.57419	5.14118	0	0	0	11.0229	-2.17259	0.115857
3-hydroxyacyl-[acyl-carrier protein, KO:K01716] dehydratase / trans-2-decenoyl-[acyl-carrier protein, KO:K01716] isomerase [EC:4.2.1.59 5.3.3.14, KO:K01716]	K01716	0	0	0	27.71	0	160.87	183.884	184.352	164.234	168.851	212.487	222.199	220.929	200.79	0.287472	0.0137759	*
uroporphyrinogen-III synthase [EC:4.2.1.75, KO:K01719]	K01719	0	0	0	104.634	0	358.642	208.489	216.648	224.693	223.565	225.642	224.82	225.679	233.177	0.058379	0.137609
2-methylcitrate dehydratase [EC:4.2.1.79, KO:K01720]	K01720	0	0	0	0	0	5.12021	21.819	38.536	18.0279	16.9615	128.574	157.299	172.304	74.5038	2.44131	0.00887176	*gregarious
nitrile hydratase subunit alpha [EC:4.2.1.84, KO:K01721]	K01721	0	0	0	0	0	0	1.10698	2.1118	0.872293	0	0.437359	35.5418	0.154504	0.123033	0.616353	0.758987
4a-hydroxytetrahydrobiopterin dehydratase [EC:4.2.1.96, KO:K01724]	K01724	573.578	0	0	76.7754	0	13.4784	6.36147	20.6563	8.4812	10.3394	0.472111	1.33634	1.32602	12.2931	-1.83249	0.106023
cyanate lyase [EC:4.2.1.104, KO:K01725]	K01725	0	0	0	0	0	2.89912	174.532	150.578	157.045	160.003	143.895	93.09	81.9982	114.995	-0.591692	0.0513268
gamma-carbonic anhydrase [EC:4.2.1.-, KO:K01726]	K01726	0	0	0	0	0	0	0	0	0	0	0	0.353568	0	0	0.10824	0.451047
hyaluronate lyase [EC:4.2.2.1, KO:K01727]	K01727	0	0	0	0	0	2.48232	0	0	0	0	0	0	0	0	0	1
pectate lyase [EC:4.2.2.2, KO:K01728]	K01728	284.531	0	0	0	0	0.878959	0	0	0	0	0	0	0	0	0	1
poly(beta-D-mannuronate) lyase [EC:4.2.2.3, KO:K01729]	K01729	0	0	0	0	0	0.579201	17.3307	51.144	22.9557	25.1044	0.376823	0.408078	1.136	28.5594	-3.06136	0.075553
oligogalacturonide lyase [EC:4.2.2.6, KO:K01730]	K01730	0	0	0	0	122.64	123.472	156.582	136.403	141.498	143.959	45.9473	1.21757	9.85611	105.751	-2.96346	0.101091
threonine synthase [EC:4.2.3.1, KO:K01733]	K01733	0	0	0	175.736	0	225.306	206.849	211.165	215.29	210.722	191.493	202.517	196.929	207.91	-0.0794985	0.0773151
methylglyoxal synthase [EC:4.2.3.3, KO:K01734]	K01734	0	0	0	178.737	0	210.991	192.919	175.52	170.028	171.89	208.875	217.867	215.947	194.896	0.23693	0.0276973	*
3-dehydroquinate synthase [EC:4.2.3.4, KO:K01735]	K01735	0	0	0	108.203	0	259.964	192.521	199.095	199.024	197.905	186.785	195.222	198.689	198.311	-0.0177749	0.603636
chorismate synthase [EC:4.2.3.5, KO:K01736]	K01736	348.797	0	0	86.8607	0	199.253	183.778	170.59	177.409	168.923	176.273	178.926	183.098	185.845	0.047732	0.288912
6-pyruvoyltetrahydropterin/6-carboxytetrahydropterin synthase [EC:4.2.3.12 4.1.2.50, KO:K01737]	K01737	0	0	0	65.3769	0	205.094	208.6	214.189	212.035	205.054	220.955	205.983	214.902	217.565	0.0327045	0.371628
cysteine synthase [EC:2.5.1.47, KO:K01738]	K01738	723.673	0	0	192.947	0	384.222	357.647	332.847	339.974	331.749	383.269	393.9	404.131	370.325	0.187209	0.01663	*
cystathionine gamma-synthase [EC:2.5.1.48, KO:K01739]	K01739	0	0	0	103.36	0	243.069	188.265	191.373	183.166	189.312	202.145	204.189	209.854	189.792	0.0984796	0.0702144
O-acetylhomoserine (thiol)-lyase [EC:2.5.1.49, KO:K01740]	K01740	0	0	0	40.2948	0	7.49735	18.2344	43.8273	41.9086	32.3938	0	0	0	34.8753	-3.76779	0.071006
aspartate ammonia-lyase [EC:4.3.1.1, KO:K01744]	K01744	0	0	0	48.8173	0	200.944	188.028	178.989	191.604	189.179	221.009	194.293	200.526	186.701	0.0990402	0.195263
histidine ammonia-lyase [EC:4.3.1.3, KO:K01745]	K01745	280.119	0	0	149.693	0	209.361	160.778	175.553	195.283	168.363	156.876	217.675	189.762	189.341	0.100201	0.509198
hydroxymethylbilane synthase [EC:2.5.1.61, KO:K01749]	K01749	0	0	0	133.315	0	287.575	211.166	212.981	218.366	217.594	216.748	211.704	213.854	219.656	0.00308934	0.981238
ornithine cyclodeaminase [EC:4.3.1.12, KO:K01750]	K01750	0	0	0	0	0	0.259549	6.72521	20.5271	13.007	16.1278	0	0	0	8.81299	-2.99783	0.0458956	*solitary
diaminopropionate ammonia-lyase [EC:4.3.1.15, KO:K01751]	K01751	0	0	0	0	0	3.12164	176.194	153.817	154.241	160.445	52.3176	0	5.67042	77.9249	-3.64507	0.0945527
L-serine dehydratase [EC:4.3.1.17, KO:K01752]	K01752	0	0	0	91.6551	0	368.108	561.703	544.673	532.935	534.005	430.352	372.615	389.185	476.916	-0.386318	0.020413	*
D-serine dehydratase [EC:4.3.1.18, KO:K01753]	K01753	0	0	0	42.5077	0	280.049	401.821	365.638	377.132	398.466	251.197	163.573	181.542	298.505	-0.824358	0.0319635	*
threonine dehydratase [EC:4.3.1.19, KO:K01754]	K01754	0	373.646	0	295.083	0	509.276	403.537	419.424	415.714	397.63	391.823	353.161	374.721	408.571	-0.100043	0.136945
argininosuccinate lyase [EC:4.3.2.1, KO:K01755]	K01755	475.466	0	450.411	306.979	0	234.101	187.525	198.264	203.279	198.392	200.737	200.212	287.127	190.926	0.138228	0.451047
adenylosuccinate lyase [EC:4.3.2.2, KO:K01756]	K01756	271.695	594.946	0	81.9413	0	180.394	183.883	185.506	190.298	174.37	181.026	191.767	190.023	190.723	0.0379251	0.413184
cystathionine gamma-lyase [EC:4.4.1.1, KO:K01758]	K01758	502.268	0	0	97.0278	0	135.131	201.003	199.872	178.575	181.075	193.185	169.633	183.373	207.593	-0.0145293	0.966399
lactoylglutathione lyase [EC:4.4.1.5, KO:K01759]	K01759	0	0	0	72.8619	0	492.443	438.593	410.225	402.179	388.434	563.058	582.674	593.147	504.861	0.450427	0.00804865	*
cysteine-S-conjugate beta-lyase [EC:4.4.1.13, KO:K01760]	K01760	280.119	0	0	60.1264	0	223.491	203.086	175.59	185.154	179.734	325.949	347.882	349.419	238.035	0.744542	0.0132327	*
methionine-gamma-lyase [EC:4.4.1.11, KO:K01761]	K01761	0	0	0	45.2368	0	24.3415	20.3423	30.6369	18.3428	20.2626	157.492	214.888	207.136	71.1827	2.71365	0.00871632	*gregarious
cysteine sulfinate desulfinase [EC:4.4.1.-, KO:K01766]	K01766	0	0	450.411	53.3081	0	202.029	205.836	191.671	187.197	192.041	196.783	200.819	197.109	188.067	0.0115936	0.876428
adenylate cyclase [EC:4.6.1.1, KO:K01768]	K01768	638.024	0	0	54.6522	0	9.92063	10.0801	25.3259	24.4622	12.0633	5.50642	4.8664	0.933442	22.7817	-1.44737	0.186724
2-C-methyl-D-erythritol 2,4-cyclodiphosphate synthase [EC:4.6.1.12, KO:K01770]	K01770	0	110.5	0	123.863	0	260.407	266.227	260.718	254.259	256.742	242.836	244.25	245.829	252.934	-0.0739634	0.0427623	*
protoporphyrin/coproporphyrin ferrochelatase [EC:4.98.1.1 4.99.1.9, KO:K01772]	K01772	306.665	0	0	97.6799	0	201.712	204.384	202.704	207.579	201.146	205.141	207.889	206.02	210.357	0.0237679	0.228251
fumarate hydratase E [EC:4.2.1.2, KO:K01774]	K01774	0	0	0	0	0	0	0	0	0	0	0	0	2.0823	0	0.405733	0.451047
alanine racemase [EC:5.1.1.1, KO:K01775]	K01775	491.638	0	0	150.473	0	445.078	439.99	422.541	438.713	421.073	421.404	385.443	405.026	440.713	-0.0609347	0.319166
glutamate racemase [EC:5.1.1.3, KO:K01776]	K01776	0	0	0	44.8266	79.68	341.447	177.267	178.871	220.888	194.917	191.299	187.507	193.029	195.674	-0.00276785	1
diaminopimelate epimerase [EC:5.1.1.7, KO:K01778]	K01778	220.607	0	0	129.71	0	265.569	234.532	229.712	232.656	231.498	369.552	379.646	395.174	283.001	0.606628	0.0120822	*
aspartate racemase [EC:5.1.1.13, KO:K01779]	K01779	0	0	0	0	0	1.32963	0.288583	0.466194	0	0	7.38829	41.8469	34.2668	0	3.17677	0.0929788
3-hydroxyacyl-CoA dehydrogenase / enoyl-CoA hydratase / 3-hydroxybutyryl-CoA epimerase [EC:1.1.1.35 4.2.1.17 5.1.2.3, KO:K01782]	K01782	0	0	0	147.892	0	175.895	187.522	176.785	186.239	173.462	195.936	214.074	209.822	197.769	0.174249	0.0306678	*
ribulose-phosphate 3-epimerase [EC:5.1.3.1, KO:K01783]	K01783	0	120.924	0	104.522	0	287.033	212.022	217.141	216.058	215.991	220.739	224.585	237.54	219.636	0.066617	0.103393
UDP-glucose 4-epimerase [EC:5.1.3.2, KO:K01784]	K01784	0	0	0	22.7927	0	210.597	212.998	239.091	245.726	231.283	193.084	211.908	192.951	236.7	-0.157066	0.164467
aldose 1-epimerase [EC:5.1.3.3, KO:K01785]	K01785	0	0	0	151.543	0	219.921	208.303	192.77	204.5	193.319	217.443	221.626	217.903	210.694	0.119155	0.0416758	*
N-acylglucosamine-6-phosphate 2-epimerase [EC:5.1.3.9, KO:K01788]	K01788	0	0	0	0	0	200.908	192.317	171.14	179.929	188.659	58.3737	0.339703	10.4552	128.4	-3.31018	0.113226
dTDP-4-dehydrorhamnose 3,5-epimerase [EC:5.1.3.13, KO:K01790]	K01790	264.728	0	0	84.7271	0	75.7308	23.0036	58.4309	32.8456	39.3998	12.1827	10.4461	5.74248	29.5919	-1.49254	0.0721299
UDP-N-acetylglucosamine 2-epimerase (non-hydrolysing) [EC:5.1.3.14, KO:K01791]	K01791	0	0	0	83.7179	0	249.797	211.116	214.089	216.175	215.842	204.626	197.936	200.784	208.93	-0.0775503	0.0352146	*
glucose-6-phosphate 1-epimerase [EC:5.1.3.15, KO:K01792]	K01792	0	0	0	131.814	0	148.467	174.888	175.4	165.931	164.942	188.604	202.221	197.744	184.169	0.180576	0.0229309	*
mannuronan 5-epimerase [EC:5.1.3.37, KO:K01795]	K01795	0	0	0	0	0	0	6.95559	19.9893	11.9687	15.1366	0	0	0	8.09188	-2.97745	0.0433803	*solitary
alpha-methylacyl-CoA racemase [EC:5.1.99.4, KO:K01796]	K01796	0	0	0	0	0	0.514772	5.24451	6.96874	25.1141	9.88896	0	0	0	15.0295	-2.44622	0.116291
Alr-MurF fusion protein [EC:5.1.1.1 6.3.2.10, KO:K01798]	K01798	0	0	0	0	0	0.363368	0	0	0	0	0	0	0	0	0	1
maleate isomerase [EC:5.2.1.1, KO:K01799]	K01799	0	0	0	0	0	0	4.22393	3.46097	0.644979	0.172731	41.6567	56.3427	58.6156	22.2203	4.0525	0.00887176	*gregarious
maleylacetoacetate isomerase [EC:5.2.1.2, KO:K01800]	K01800	0	0	0	40.9892	0	10.8167	19.2412	45.3614	49.475	36.3962	0.90391	0.260524	1.21296	35.0356	-3.29539	0.0703062
maleylpyruvate isomerase [EC:5.2.1.4, KO:K01801]	K01801	0	0	0	0	0	2.85303	208.101	182.288	202.963	190.764	204.33	176.207	187.312	166.964	-0.0953194	0.358909
peptidylprolyl isomerase [EC:5.2.1.8, KO:K01802]	K01802	0	0	0	113.866	0	15.8492	21.3659	48.0573	51.3023	37.7042	0	0	0	38.4144	-3.94562	0.0688064
triosephosphate isomerase (TIM) [EC:5.3.1.1, KO:K01803]	K01803	0	215.268	0	99.0479	0	280.44	210.279	204.936	211.852	211.739	222.474	217.931	225.684	213.705	0.0683222	0.0568067
L-arabinose isomerase [EC:5.3.1.4, KO:K01804]	K01804	0	0	0	48.2905	0	207.877	189.187	162.007	165.599	177.801	65.6306	47.1866	37.7837	114.96	-1.49977	0.027117	*solitary
xylose isomerase [EC:5.3.1.5, KO:K01805]	K01805	815.363	0	0	246.765	0	299.961	169.416	161.133	157.203	172.54	74.7024	99.1817	68.5128	119.049	-0.895844	0.0185643	*
ribose 5-phosphate isomerase A [EC:5.3.1.6, KO:K01807]	K01807	573.578	0	0	92.2092	0	224.162	203.281	204.948	207.256	198.552	203.525	199.363	210.514	215.969	0.0262876	0.505581
ribose 5-phosphate isomerase B [EC:5.3.1.6, KO:K01808]	K01808	0	102.865	0	0	0	147.905	15.4655	16.181	11.655	7.00042	157.468	188.123	194.662	111.103	3.62164	0.00594787	*gregarious
mannose-6-phosphate isomerase [EC:5.3.1.8, KO:K01809]	K01809	0	0	0	55.8779	0	252.898	184.46	162.814	159.658	155.832	182.579	194.638	187.96	171.035	0.152252	0.113249
glucose-6-phosphate isomerase [EC:5.3.1.9, KO:K01810]	K01810	0	479.9	0	100.157	0	226.687	183.949	184.772	190.677	186.953	188.483	183.69	189.584	186.487	0.00366503	0.949483
alpha-D-xyloside xylohydrolase [EC:3.2.1.177, KO:K01811]	K01811	841.58	0	0	56.9516	0	270.457	170.185	153.401	156.976	166.822	51.0502	1.41805	12.1931	150.552	-2.86062	0.117175
glucuronate isomerase [EC:5.3.1.12, KO:K01812]	K01812	0	0	0	137.311	0	243.291	182.253	165.765	171.105	176.09	198.925	199.753	203.267	211.091	0.225144	0.008911	*
L-rhamnose isomerase [EC:5.3.1.14, KO:K01813]	K01813	0	0	0	40.5115	0	237.638	166.834	150.6	164.255	171.981	63.1141	50.4463	39.5622	115.528	-1.38596	0.0287587	*solitary
phosphoribosylformimino-5-aminoimidazole carboxamide ribotide isomerase [EC:5.3.1.16, KO:K01814]	K01814	0	0	0	110.248	0	203.537	199.13	194.668	202.468	187.26	212.681	218.663	224.519	216.158	0.153959	0.0154062	*
4-deoxy-L-threo-5-hexosulose-uronate ketol-isomerase [EC:5.3.1.17, KO:K01815]	K01815	1097.49	0	0	70.3462	0	229.079	175.314	167.934	156.563	167.436	62.8251	48.2808	37.4336	123.584	-1.42848	0.0349175	*solitary
hydroxypyruvate isomerase [EC:5.3.1.22, KO:K01816]	K01816	0	0	0	0	205.901	4.31978	22.2162	42.6542	50.3153	37.1368	4.95564	1.90278	7.36296	31.0736	-2.18547	0.0711729
phosphoribosylanthranilate isomerase [EC:5.3.1.24, KO:K01817]	K01817	0	0	0	36.0033	0	13.1351	19.86	46.651	48.7689	34.258	1.00239	0.925397	1.61217	35.3223	-3.05472	0.0703218
L-fucose/D-arabinose isomerase [EC:5.3.1.25 5.3.1.3, KO:K01818]	K01818	0	0	0	0	0	96.2902	2.79045	5.12577	6.82512	2.22578	0	0	1.53291	41.5217	-0.612356	0.771602
4-oxalocrotonate tautomerase [EC:5.3.2.6, KO:K01821]	K01821	0	0	0	0	0	233.99	245.516	252.016	289.813	239.251	244.898	216.186	229.194	248.225	-0.127074	0.222711
isopentenyl-diphosphate Delta-isomerase [EC:5.3.3.2, KO:K01823]	K01823	0	0	0	46.1907	0	224.566	180.075	160.49	176.812	186.724	71.3842	54.4311	52.2477	123.482	-1.29944	0.0233841	*solitary
3-hydroxyacyl-CoA dehydrogenase / enoyl-CoA hydratase / 3-hydroxybutyryl-CoA epimerase / enoyl-CoA isomerase [EC:1.1.1.35 4.2.1.17 5.1.2.3 5.3.3.8, KO:K01825]	K01825	0	0	0	93.2138	0	235.715	168.94	158.351	175.628	172.563	182.07	182.263	185.42	171.256	0.0940106	0.113815
5-carboxymethyl-2-hydroxymuconate isomerase [EC:5.3.3.10, KO:K01826]	K01826	0	0	0	0	0	250.233	254.724	251.322	252.628	253.552	255.693	201.147	233.995	239.711	-0.126286	0.203727
2,3-bisphosphoglycerate-dependent phosphoglycerate mutase [EC:5.4.2.11, KO:K01834]	K01834	0	718.251	0	156.709	0	204.959	199.735	186.543	178.067	181.24	224.076	226.205	217.434	204.481	0.225454	0.0230259	*
phosphoglucomutase [EC:5.4.2.2, KO:K01835]	K01835	0	649.073	0	35.3955	0	196.571	193.652	174.228	172.743	179.559	196.846	205.551	202.049	186.267	0.134578	0.0767769
beta-phosphoglucomutase [EC:5.4.2.6, KO:K01838]	K01838	0	0	0	0	0	129.895	4.09346	6.06406	7.18867	2.38411	0.353271	0	3.32806	42.987	-0.487948	0.829495
phosphopentomutase [EC:5.4.2.7, KO:K01839]	K01839	0	0	0	50.0545	0	396.202	187.071	161.703	161.581	166.687	196.649	197.026	199.972	167.542	0.167077	0.124647
phosphomannomutase [EC:5.4.2.8, KO:K01840]	K01840	0	0	0	0	232.171	178.679	147.935	137.315	150.474	140.769	163.292	128.337	150.841	166.604	0.0724155	0.555538
phosphoenolpyruvate phosphomutase [EC:5.4.2.9, KO:K01841]	K01841	0	0	0	38.155	0	1.54286	0.753522	0	0	0	1.9546	4.05158	1.66377	0	1.12527	0.124486
glutamate-1-semialdehyde 2,1-aminomutase [EC:5.4.3.8, KO:K01845]	K01845	0	0	0	139.962	0	188.013	165.071	161.086	167.793	150.615	205.667	223.232	204.022	185.225	0.340201	0.014072	*
methylaspartate mutase sigma subunit [EC:5.4.99.1, KO:K01846]	K01846	0	0	0	0	0	5.84781	8.83542	25.4742	16.7289	18.4592	0	0	0	9.59954	-3.26238	0.0418438	*solitary
methylmalonyl-CoA mutase [EC:5.4.99.2, KO:K01847]	K01847	0	0	0	0	0	4.36371	0	0.288946	0	0	0	0.793913	0.122368	0	0.159022	0.601429
UDP-galactopyranose mutase [EC:5.4.99.9, KO:K01854]	K01854	0	0	0	0	259.547	7.14162	137.826	126.612	128.694	133.607	169.909	215.996	182.669	113.239	0.332801	0.214952
muconate cycloisomerase [EC:5.5.1.1, KO:K01856]	K01856	0	0	0	0	0	4.56525	192.318	176.341	189.671	179.775	48.4832	1.62622	7.66865	99.8599	-3.33554	0.0738396
3-carboxy-cis,cis-muconate cycloisomerase [EC:5.5.1.2, KO:K01857]	K01857	0	0	0	141.833	0	37.8571	189.204	174.07	183.022	169.022	198.962	175.153	186.305	157.906	0.00228439	1
myo-inositol-1-phosphate synthase [EC:5.5.1.4, KO:K01858]	K01858	0	0	0	0	0	0.708866	0	0	0	0	0	0.208565	0	0	0.0687518	0.451047
tyrosyl-tRNA synthetase [EC:6.1.1.1, KO:K01866]	K01866	969.909	424.843	0	130.504	0	169.978	175.908	175.09	179.019	163.687	172.874	184.222	181.286	182.521	0.0555457	0.248212
tryptophanyl-tRNA synthetase [EC:6.1.1.2, KO:K01867]	K01867	297.819	93.5968	0	111.121	0	430.406	409.694	387.187	384.022	387.736	389.719	359.975	371.8	396.094	-0.0481575	0.364275
threonyl-tRNA synthetase [EC:6.1.1.3, KO:K01868]	K01868	580.022	605.594	0	86.0639	0	171.062	181.002	174.39	176.613	164.861	163.478	172.558	166.783	178.94	-0.0314376	0.572768
leucyl-tRNA synthetase [EC:6.1.1.4, KO:K01869]	K01869	0	928.256	0	178.197	204.029	159.574	160.505	250.817	268.858	154.521	169.922	174.808	172.103	168.466	-0.238316	0.41107
isoleucyl-tRNA synthetase [EC:6.1.1.5, KO:K01870]	K01870	0	667.236	0	158.274	0	234.307	198.86	195.095	195.981	191.686	198.671	208.955	200.889	201.053	0.0502759	0.0985217
alanyl-tRNA synthetase [EC:6.1.1.7, KO:K01872]	K01872	0	696.464	0	167.765	0	390.018	384.037	363.101	361.814	370.555	392.792	365.498	372.001	340.886	-0.00955124	0.957305
valyl-tRNA synthetase [EC:6.1.1.9, KO:K01873]	K01873	810.979	1028.38	0	96.7715	0	291.297	193.032	189.057	194.682	186.753	186.033	188.764	192.87	191.147	-0.00881893	0.775706
methionyl-tRNA synthetase [EC:6.1.1.10, KO:K01874]	K01874	0	355.577	0	104.12	396.057	169.14	183.729	188.296	189.456	176.026	186.262	201.603	199.013	196.521	0.0865433	0.0979556
seryl-tRNA synthetase [EC:6.1.1.11, KO:K01875]	K01875	263.042	309.766	0	131.505	0	164.446	191.108	191.945	195.066	181.403	186.401	197.076	195.037	202.461	0.0398658	0.400713
aspartyl-tRNA synthetase [EC:6.1.1.12, KO:K01876]	K01876	0	409.157	0	101.625	0	166.884	183.93	187.699	188.825	177.526	173.258	186.97	178.953	194.797	-0.00878787	0.954568
glycyl-tRNA synthetase alpha chain [EC:6.1.1.14, KO:K01878]	K01878	290.374	0	0	111.077	0	290.374	224.926	222.177	227.378	225.497	226.412	220.381	226.096	216.531	-0.0171671	0.483141
glycyl-tRNA synthetase beta chain [EC:6.1.1.14, KO:K01879]	K01879	465.444	0	0	126.367	0	293.505	199.623	199.859	206.391	203.103	206.747	243.223	216.096	203.79	0.100814	0.208172
glycyl-tRNA synthetase [EC:6.1.1.14, KO:K01880]	K01880	0	178.994	0	0	0	0	0	0	0	0	0	0	0	0	0	1
prolyl-tRNA synthetase [EC:6.1.1.15, KO:K01881]	K01881	301.128	413.181	0	79.7028	0	158.774	170.995	174.348	176.551	172.084	147.17	157.016	143.721	168.298	-0.173005	0.0490883	*
cysteinyl-tRNA synthetase [EC:6.1.1.16, KO:K01883]	K01883	0	223.833	0	78.9672	0	283.031	183.587	186.36	185.839	176.236	194.351	214.071	204.392	198.802	0.147536	0.0307535	*
glutamyl-tRNA synthetase [EC:6.1.1.17, KO:K01885]	K01885	523.701	0	0	96.2403	0	188.43	191.298	190.181	193.897	187.981	199.271	206.314	207.983	202.291	0.0953455	0.0142101	*
glutaminyl-tRNA synthetase [EC:6.1.1.18, KO:K01886]	K01886	485.586	0	0	220.657	0	185.004	195.404	194.774	211.202	188.556	193.414	191.377	194.777	204.564	-0.00979491	0.933788
arginyl-tRNA synthetase [EC:6.1.1.19, KO:K01887]	K01887	258.11	486.063	0	152.878	0	169.323	180.501	176.32	178.529	165.642	154.723	162.112	157.641	177.257	-0.105686	0.137346
phenylalanyl-tRNA synthetase alpha chain [EC:6.1.1.20, KO:K01889]	K01889	0	733.666	0	113.946	0	136.767	182.853	189.969	191.079	179.549	178.683	198.124	184.038	196.714	0.0260775	0.677371
phenylalanyl-tRNA synthetase beta chain [EC:6.1.1.20, KO:K01890]	K01890	263.042	353.827	0	111.083	0	149.616	179.87	183.986	184.626	174.726	178.225	181.63	181.605	188.555	0.0134723	0.737342
histidyl-tRNA synthetase [EC:6.1.1.21, KO:K01892]	K01892	0	77.5956	0	105.575	0	251.314	519.95	467.397	489.052	497.677	272.51	177.291	186.699	331.422	-1.07317	0.017825	*solitary
asparaginyl-tRNA synthetase [EC:6.1.1.22, KO:K01893]	K01893	0	314.692	0	71.5594	0	265.063	186.735	187.962	170.061	176.785	180.611	185.825	179.713	184.069	0.0182261	0.750193
glutamyl-Q tRNA(Asp) synthetase [EC:6.1.1.-, KO:K01894]	K01894	0	0	0	125.721	0	240.649	215.597	215.379	219.711	215.501	206.164	202.463	207.154	217.809	-0.0555816	0.114329
acetyl-CoA synthetase [EC:6.2.1.1, KO:K01895]	K01895	1019.84	0	0	100.737	0	258.957	233.342	249.145	261.234	253.612	205.652	206.673	210.457	234.904	-0.217605	0.0369046	*
long-chain acyl-CoA synthetase [EC:6.2.1.3, KO:K01897]	K01897	0	0	0	171.271	479.669	159.063	200.402	218.024	212.228	186.29	408.44	471	466.184	308.933	0.997387	0.00887176	*
succinyl-CoA synthetase alpha subunit [EC:6.2.1.5, KO:K01902]	K01902	563.149	0	0	95.5308	0	309.636	198.659	209.798	206.823	188.499	198.632	199	202.191	206.567	0.00570084	0.994714
succinyl-CoA synthetase beta subunit [EC:6.2.1.5, KO:K01903]	K01903	397.092	0	0	90.7721	0	238.16	188.567	187.762	200.158	184.543	187.433	191.404	190.735	198.772	0.014049	0.788187
acetoacetyl-CoA synthetase [EC:6.2.1.16, KO:K01907]	K01907	0	0	0	0	0	0.637368	7.48314	19.746	11.4015	14.2767	0	0	0	8.53011	-2.94312	0.0450695	*solitary
propionyl-CoA synthetase [EC:6.2.1.17, KO:K01908]	K01908	271.695	0	0	0	0	2.0975	11.5284	33.2378	17.1714	18.2893	0	0.123749	0	16.5211	-3.22594	0.0626353
[citrate (pro-3S)-lyase, KO:K01910] ligase [EC:6.2.1.22, KO:K01910]	K01910	0	0	0	0	0	213.785	172.35	152.053	150.279	155.185	165.009	141.617	148.353	165.295	-0.0230475	0.875528
o-succinylbenzoate---CoA ligase [EC:6.2.1.26, KO:K01911]	K01911	0	0	0	0	0	163.341	184.503	163.107	162.228	160.552	183.342	160.312	173.963	179.336	0.0562451	0.507302
phenylacetate-CoA ligase [EC:6.2.1.30, KO:K01912]	K01912	0	0	0	35.3632	0	129.196	208.014	209.651	207.497	194.416	289.38	284.702	304.129	255.757	0.464311	0.00654888	*
aspartate--ammonia ligase [EC:6.3.1.1, KO:K01914]	K01914	0	227.601	0	0	0	215.573	187.552	167.307	170.759	183.302	200.705	156.866	182.211	169.039	-0.00454942	1
glutamine synthetase [EC:6.3.1.2, KO:K01915]	K01915	775.086	0	0	202.758	0	218.764	204.008	294.606	253.686	262.935	249.517	155.159	158.728	228.497	-0.376552	0.181644
NAD+ synthase [EC:6.3.1.5, KO:K01916]	K01916	0	227.352	0	39.5425	0	157.559	179.063	171.849	172.589	174.562	57.1009	52.9717	42.9355	120.153	-1.4571	0.0231117	*solitary
pantoate--beta-alanine ligase [EC:6.3.2.1, KO:K01918]	K01918	0	0	0	87.4109	0	232.85	216.86	219.621	221.735	209.655	216.139	224.811	220.96	221.587	0.0258125	0.404345
glutamate--cysteine ligase [EC:6.3.2.2, KO:K01919]	K01919	0	0	0	134.03	0	221.915	204.698	212.206	216.532	202.381	199.314	195.96	199.007	204.206	-0.0652247	0.098047
glutathione synthase [EC:6.3.2.3, KO:K01920]	K01920	0	0	0	101.556	0	218.778	213.785	224.157	220.129	213.321	201.754	202.241	204.595	249.791	-0.0273163	0.851478
D-alanine-D-alanine ligase [EC:6.3.2.4, KO:K01921]	K01921	0	0	0	147.392	232.171	469.577	386.928	373.842	370.822	367.087	399.507	408.049	411.135	397.121	0.10843	0.0164291	*
phosphoribosylaminoimidazole-succinocarboxamide synthase [EC:6.3.2.6, KO:K01923]	K01923	346.715	0	0	108.802	0	189.164	175.33	170.407	183.693	166.664	123.393	120.592	118.503	164.291	-0.411867	0.0425221	*
UDP-N-acetylmuramate--alanine ligase [EC:6.3.2.8, KO:K01924]	K01924	0	0	0	100.36	0	240.032	206.957	205.385	210.057	201.496	187.811	189.899	188.816	203.923	-0.0969348	0.0590196
UDP-N-acetylmuramoylalanine--D-glutamate ligase [EC:6.3.2.9, KO:K01925]	K01925	0	0	0	56.1864	0	215.716	210.379	200.018	213.068	204.657	206.867	211.395	212.812	200.092	0.00527855	0.974978
redox-sensing transcriptional repressor [KO:K01926]	K01926	0	0	0	0	0	0.705301	0	0	0	0	0	0	0	0	0	1
UDP-N-acetylmuramoyl-L-alanyl-D-glutamate--2,6-diaminopimelate ligase [EC:6.3.2.13, KO:K01928]	K01928	382.494	0	0	105.981	0	234.179	199.104	200.484	208.922	192.987	199.008	214.554	207.886	209.689	0.0521951	0.247987
UDP-N-acetylmuramoyl-tripeptide--D-alanyl-D-alanine ligase [EC:6.3.2.10, KO:K01929]	K01929	422.766	0	0	90.3907	0	233.819	215.423	217.654	224.395	211.886	209.16	215.023	214.734	216.904	-0.0223607	0.451047
phosphoribosylformylglycinamidine cyclo-ligase [EC:6.3.3.1, KO:K01933]	K01933	0	0	0	110.547	0	192.054	185.324	178.487	182.398	178.353	112.87	105.45	99.557	150.303	-0.644106	0.0180112	*
5-formyltetrahydrofolate cyclo-ligase [EC:6.3.3.2, KO:K01934]	K01934	0	63.6115	0	112.183	0	240.49	242.745	244.402	237.322	233.8	224.712	215.592	218.198	230.207	-0.108495	0.0321395	*
dethiobiotin synthetase [EC:6.3.3.3, KO:K01935]	K01935	0	0	0	120.46	0	333.821	432.397	399.698	396.321	380.181	411.406	445.94	431.106	420.727	0.0882208	0.164104
CTP synthase [EC:6.3.4.2, KO:K01937]	K01937	356.014	232.097	0	75.1481	242.629	180.593	189.551	193.047	190.787	186.16	185.198	181.422	185.955	188.172	-0.0359669	0.128595
formate--tetrahydrofolate ligase [EC:6.3.4.3, KO:K01938]	K01938	0	0	0	0	0	0.391397	0	0	0	0	0	0	0	0	0	1
adenylosuccinate synthase [EC:6.3.4.4, KO:K01939]	K01939	771.565	460.493	793.944	121.473	0	332.613	223.308	225.278	229.624	228.283	202.575	200.692	200.453	216.046	-0.145029	0.0149491	*
argininosuccinate synthase [EC:6.3.4.5, KO:K01940]	K01940	416.306	0	0	165.338	0	200.373	178.257	178.082	186.821	181.808	198.036	201.409	196.291	179.946	0.0959736	0.103971
urea carboxylase [EC:6.3.4.6, KO:K01941]	K01941	322.637	0	0	107.561	0	120.573	29.7159	37.809	41.878	31.7691	154.683	249.447	216.954	81.247	2.17615	0.0103992	*gregarious
phosphoribosylamine---glycine ligase [EC:6.3.4.13, KO:K01945]	K01945	0	0	0	104.082	0	264.091	223.33	222.782	226.916	224.038	228.044	227.751	233.726	224.916	0.0274432	0.176755
NAD+ synthase (glutamine-hydrolysing) [EC:6.3.5.1, KO:K01950]	K01950	0	0	0	52.7405	0	14.1872	19.3375	27.9878	29.4072	13.8832	129.793	146.582	161.158	79.7562	2.47195	0.0068679	*gregarious
GMP synthase (glutamine-hydrolysing) [EC:6.3.5.2, KO:K01951]	K01951	0	485.066	444.308	204.334	0	247.462	369.618	375.754	403.388	353.975	457.488	491.316	488.232	402.87	0.288474	0.0391351	*
phosphoribosylformylglycinamidine synthase [EC:6.3.5.3, KO:K01952]	K01952	258.11	0	0	148.315	0	177.327	177.143	182.693	186.906	174.454	142.071	152.849	138.703	165.209	-0.26945	0.0257419	*
asparagine synthase (glutamine-hydrolysing) [EC:6.3.5.4, KO:K01953]	K01953	315.731	0	487.945	122.985	0	187.47	198.802	216.372	196.492	191.019	197.905	201.088	197.382	222.386	0.0282817	0.74848
carbamoyl-phosphate synthase large subunit [EC:6.3.5.5, KO:K01955]	K01955	267.471	0	0	131.885	0	199.817	145.468	134.852	153.506	137.573	218.005	170.7	243.372	197.17	0.523923	0.0241608	*
carbamoyl-phosphate synthase small subunit [EC:6.3.5.5, KO:K01956]	K01956	0	0	0	90.8659	0	126.992	163.802	166.794	166.266	157.789	138.155	135.55	131.158	154.958	-0.226785	0.031265	*
pyruvate carboxylase [EC:6.4.1.1, KO:K01958]	K01958	0	0	0	0	0	1.45723	0	0.889088	0	0	0	0	0	0	-0.229597	0.451047
pyruvate carboxylase subunit A [EC:6.4.1.1, KO:K01959]	K01959	0	0	0	0	0	3.71683	7.88619	22.6292	28.2277	17.5041	0.707042	0.830248	1.38652	9.00193	-2.6422	0.0385405	*solitary
pyruvate carboxylase subunit B [EC:6.4.1.1, KO:K01960]	K01960	0	0	0	0	0	3.97055	6.83044	21.5625	14.5191	16.025	0.805952	1.09993	1.99907	8.08761	-2.20358	0.0426642	*solitary
acetyl-CoA carboxylase, biotin carboxylase subunit [EC:6.4.1.2 6.3.4.14, KO:K01961]	K01961	310.976	0	0	93.6505	387.353	413.658	191.307	199.346	203.02	195.62	308.996	247.028	233.941	205.5	0.317785	0.0895413
acetyl-CoA carboxylase carboxyl transferase subunit alpha [EC:6.4.1.2 2.1.3.15, KO:K01962]	K01962	0	0	0	125.096	0	205.316	203.312	202.735	209.156	199.512	192.936	198.318	202.532	204.267	-0.0297799	0.370759
acetyl-CoA carboxylase carboxyl transferase subunit beta [EC:6.4.1.2 2.1.3.15, KO:K01963]	K01963	0	0	0	104.935	0	178.785	207.478	205.063	210.517	200.167	197.645	204.227	203.243	211.438	-0.0118479	0.780094
propionyl-CoA carboxylase alpha chain [EC:6.4.1.3, KO:K01965]	K01965	0	0	380.835	0	0	3.27363	0	0.995935	0	0	0	0.737588	0.156081	0	0.00330303	1
propionyl-CoA carboxylase beta chain [EC:6.4.1.3 2.1.3.15, KO:K01966]	K01966	0	0	0	0	0	4.78192	0	0.483951	0	0	0	0.548929	0	0	0.0166678	1
3-methylcrotonyl-CoA carboxylase alpha subunit [EC:6.4.1.4, KO:K01968]	K01968	474.922	0	0	36.4188	0	13.5548	14.9107	34.661	38.8968	26.4557	4.94646	1.12513	1.57524	28.3482	-2.33482	0.089645
3-methylcrotonyl-CoA carboxylase beta subunit [EC:6.4.1.4, KO:K01969]	K01969	0	0	0	37.5364	0	15.7733	17.4108	41.689	42.9735	30.3791	0.7663	1.21406	1.81244	32.5501	-2.88046	0.0738373
bifunctional non-homologous end joining protein LigD [EC:6.5.1.1, KO:K01971]	K01971	0	0	0	0	0	6.54653	24.9649	67.4662	33.4929	41.4181	0.791724	2.84658	1.88475	36.2508	-2.94509	0.0694028
DNA ligase (NAD+) [EC:6.5.1.2, KO:K01972]	K01972	856.108	385.185	0	187.326	0	443.924	386.74	388.189	374.85	373.836	244.803	236.729	229.274	331.156	-0.562496	0.0229309	*
RNA 3'-terminal phosphate cyclase (ATP) [EC:6.5.1.4, KO:K01974]	K01974	0	0	0	0	0	2.52935	4.72193	5.40053	23.4698	10.1879	0	0	0	13.5265	-2.35755	0.119711
RNA 2',3'-cyclic 3'-phosphodiesterase [EC:3.1.4.58, KO:K01975]	K01975	0	0	0	73.8408	109.237	266.781	238.584	227.489	217.874	228.675	225.672	234.264	232.134	225.373	0.00808225	0.9188
putative tryptophan/tyrosine transport system substrate-binding protein [KO:K01989]	K01989	0	0	0	0	0	0	0	0.477671	0	0	0	0	0	0	-0.141399	0.451047
ABC-2 type transport system ATP-binding protein [KO:K01990]	K01990	1259.48	543.612	0	236.723	256.063	235.938	241.932	315.501	251.545	246.182	195.46	202.3	204.815	279.491	-0.264428	0.191854
polysaccharide biosynthesis/export protein [KO:K01991]	K01991	0	0	0	31.4081	0	305.891	193.102	202.12	201.888	180.429	307.147	349.113	349.293	337.445	0.784912	0.00404148	*
ABC-2 type transport system permease protein [KO:K01992]	K01992	908.945	262.406	0	260.938	224.41	246.666	444.372	539.418	468.072	437.711	524.256	510.973	528.687	517.858	0.144357	0.132782
HlyD family secretion protein [KO:K01993]	K01993	0	0	0	0	0	3.05667	205.329	224.089	205.976	203.569	205.641	174.432	185.326	182.465	-0.166531	0.074613
branched-chain amino acid transport system ATP-binding protein [KO:K01995]	K01995	0	0	0	68.3781	0	487.678	438.871	432.025	403.054	409.279	561.986	567.467	608.056	468.303	0.38365	0.0248944	*
branched-chain amino acid transport system ATP-binding protein [KO:K01996]	K01996	0	0	0	87.6588	0	468.54	447.553	445.864	403.161	417.128	575.051	591.203	610.326	475.37	0.388086	0.0266429	*
branched-chain amino acid transport system permease protein [KO:K01997]	K01997	0	0	0	78.1081	0	477.353	470.67	465.317	413.394	434.69	577.736	578.827	602.774	478.762	0.322867	0.0391351	*
branched-chain amino acid transport system permease protein [KO:K01998]	K01998	0	0	0	54.421	143.255	430.67	377.52	385.707	348	351.767	496.801	501.806	529.322	413.083	0.402194	0.0218166	*
branched-chain amino acid transport system substrate-binding protein [KO:K01999]	K01999	0	0	0	63.6837	0	898.776	567.91	571.114	531.361	546.019	551.338	506.045	543.075	549.017	-0.0443824	0.407201
glycine betaine/proline transport system ATP-binding protein [EC:7.6.2.9, KO:K02000]	K02000	0	0	0	51.6528	0	239.013	200.126	211.076	193.448	205.57	197.981	158.43	179.363	190.529	-0.161193	0.123889
glycine betaine/proline transport system permease protein [KO:K02001]	K02001	0	0	0	46.2761	0	210.831	232.837	245.604	214.712	232.854	203.652	157.798	181.824	210.75	-0.302304	0.0664468
glycine betaine/proline transport system substrate-binding protein [KO:K02002]	K02002	0	0	0	45.3987	0	209.898	224.336	294.545	241.656	266.525	215.898	187.501	207.844	231.371	-0.280918	0.0837327
putative ABC transport system ATP-binding protein [KO:K02003]	K02003	0	11798	0	249.108	159.36	274.637	422.368	491.782	446.453	456.473	284.558	236.813	243.413	381.518	-0.687456	0.0291725	*
putative ABC transport system permease protein [KO:K02004]	K02004	3426.82	3120.22	0	543.743	0	259.333	387.922	505.053	405.376	420.023	223.456	200.371	194.039	371.671	-0.839374	0.0420527	*
HlyD family secretion protein [KO:K02005]	K02005	0	0	0	51.4146	115.093	14.6748	11.5651	34.7453	15.7172	20.1366	0	1.61768	0.134175	17.155	-2.88215	0.0718902
cobalt/nickel transport system ATP-binding protein [KO:K02006]	K02006	0	0	0	0	0	7.93577	0	0	0	0	0	0	0	0	0	1
cobalt/nickel transport system permease protein [KO:K02007]	K02007	0	0	0	0	0	6.99946	0	0	0	0	0	0	0	0	0	1
cobalt/nickel transport system permease protein [KO:K02008]	K02008	0	0	0	0	0	6.19066	0	0	0	0	0	0	0	0	0	1
cobalt/nickel transport protein [KO:K02009]	K02009	0	0	0	0	0	7.7696	0	0	0	0	0	0	0	0	0	1
iron(III) transport system ATP-binding protein [EC:7.2.2.7, KO:K02010]	K02010	0	0	0	119.492	0	356.085	419.852	384.594	379.372	377.271	560.271	515.496	536.523	366.148	0.323239	0.115994
iron(III) transport system permease protein [KO:K02011]	K02011	0	0	0	112.204	0	322.705	388.917	374.791	362.866	368.613	463.491	466.33	478.243	340.458	0.212506	0.184631
iron(III) transport system substrate-binding protein [KO:K02012]	K02012	0	0	0	111.03	0	323.513	389.826	409.384	366.702	372.284	486.753	488.886	510.112	354.539	0.244989	0.155677
iron complex transport system ATP-binding protein [EC:7.2.2.-, KO:K02013]	K02013	0	0	0	192.504	0	320.996	601.401	537.539	522.463	513.328	766.222	775.58	803.263	577.842	0.416763	0.0450496	*
iron complex outermembrane recepter protein [KO:K02014]	K02014	7950.74	0	532.983	1344.86	2849	1643.93	1469.48	1979.55	1580.69	1454.11	1469.4	1671.66	1542.64	1898.31	0.0263453	0.95937
iron complex transport system permease protein [KO:K02015]	K02015	0	0	0	113.087	0	550.366	729.819	647.682	648.118	642.128	749.896	669.704	709.995	604.572	0.0329533	0.809173
iron complex transport system substrate-binding protein [KO:K02016]	K02016	573.578	0	0	237.646	0	341.312	596.701	529.08	512.059	510.815	997.719	1072.5	1100.79	646.945	0.800393	0.027523	*
molybdate transport system ATP-binding protein [EC:7.3.2.5, KO:K02017]	K02017	0	0	0	80.6642	138.112	213.804	209.251	205.505	210.899	205.211	208.28	214.194	209.478	220.104	0.0359031	0.222395
molybdate transport system permease protein [KO:K02018]	K02018	0	0	0	118.262	0	208.414	210.577	210.825	211.025	201.228	203.467	215.365	205.099	210.378	0.00106673	1
molybdate transport system regulatory protein [KO:K02019]	K02019	0	0	0	67.4707	0	195.147	192.635	185.308	181.312	186.604	205.062	199.482	204.101	188.735	0.0954342	0.0713576
molybdate transport system substrate-binding protein [KO:K02020]	K02020	0	0	0	282.559	0	418.664	570.216	523.465	550.057	535.281	480.431	472.591	451.904	499.619	-0.194057	0.0198262	*
maltoporin [KO:K02024]	K02024	0	0	0	115.923	0	544.169	747.971	832.864	840.825	891.269	442.462	210.669	261.848	539.024	-1.28446	0.0326503	*solitary
multiple sugar transport system permease protein [KO:K02025]	K02025	0	0	0	76.8837	0	120.453	11.4805	20.9297	15.7786	12.2992	1.01665	39.2402	25.6408	50.1708	0.214814	0.961687
multiple sugar transport system permease protein [KO:K02026]	K02026	747.279	0	0	53.6091	0	127.149	11.3554	18.4487	13.824	12.8965	1.03817	43.0469	27.2154	45.0529	0.309406	0.899214
multiple sugar transport system substrate-binding protein [KO:K02027]	K02027	860.366	0	0	47.7771	0	121.855	10.6802	20.3118	13.5693	11.5212	1.45115	38.9737	24.5481	47.056	0.351281	0.856329
polar amino acid transport system ATP-binding protein [EC:7.4.2.1, KO:K02028]	K02028	0	0	0	280.377	0	505.778	728.023	708.46	687.876	705.093	640.39	634.957	634.857	581.251	-0.184075	0.0181122	*
polar amino acid transport system permease protein [KO:K02029]	K02029	0	0	0	328.292	0	869.943	1322.92	1279.51	1209.2	1285.37	1312.98	1255.64	1310.33	1091.58	-0.0394503	0.700444
polar amino acid transport system substrate-binding protein [KO:K02030]	K02030	231.143	0	0	333.397	0	695.176	1061.76	1147.5	1006.25	1069.21	1233.59	1281.85	1313.17	1027.62	0.175591	0.150211
peptide/nickel transport system ATP-binding protein [KO:K02031]	K02031	0	0	0	215.591	0	568.597	793.582	617.899	644.458	643.555	524.532	516.448	488.874	608.397	-0.333384	0.0563295
peptide/nickel transport system ATP-binding protein [KO:K02032]	K02032	0	0	0	261.45	0	448.161	716.307	618.512	641.551	631.763	519.671	506.74	464.432	597.413	-0.323758	0.0413223	*
peptide/nickel transport system permease protein [KO:K02033]	K02033	0	0	0	232.462	0	557.368	573.842	497.006	525.374	515.471	483.549	497.935	476.864	526.857	-0.0879604	0.235023
peptide/nickel transport system permease protein [KO:K02034]	K02034	0	0	0	225.279	0	623.795	595.124	513.249	542.032	533.389	469.903	484.193	463.138	548.661	-0.152482	0.126778
peptide/nickel transport system substrate-binding protein [KO:K02035]	K02035	374.676	0	0	350.599	0	677.177	565.342	487.997	502.792	489.186	728.142	803.874	786.085	624.765	0.519862	0.0131225	*
phosphate transport system ATP-binding protein [EC:7.3.2.1, KO:K02036]	K02036	0	261.741	0	188.237	0	306.817	255.827	265.155	254.656	262.826	375.574	427.003	422.927	292.53	0.53023	0.0301247	*
phosphate transport system permease protein [KO:K02037]	K02037	0	366.736	0	139.374	0	271.279	239.508	246.236	239.962	242.033	456.111	390.749	383.415	275.823	0.613042	0.0325402	*
phosphate transport system permease protein [KO:K02038]	K02038	0	366.736	0	123.501	74.8107	301.079	253.688	262.971	251.886	258.935	354.608	401.091	394.203	290.67	0.474732	0.0257272	*
phosphate transport system protein [KO:K02039]	K02039	0	263.592	0	133.459	0	268.596	200.576	206.603	212.747	213.863	218.138	214.77	220.013	212.294	0.0534487	0.126989
phosphate transport system substrate-binding protein [KO:K02040]	K02040	227.267	766.4	0	162.877	0	298.555	232.296	263.276	242.05	240.848	350.657	403.796	390.832	291.648	0.542794	0.018903	*
phosphonate transport system ATP-binding protein [EC:7.3.2.2, KO:K02041]	K02041	0	0	0	97.3263	0	263.944	178.819	172.829	172.62	176.123	195.351	201.916	201.409	181.747	0.15415	0.0316913	*
phosphonate transport system permease protein [KO:K02042]	K02042	0	0	0	83.4237	0	232.866	325.184	311.595	313.353	328.178	392.517	439.498	420.671	305.276	0.271327	0.112695
GntR family transcriptional regulator, phosphonate transport system regulatory protein [KO:K02043]	K02043	0	0	0	40.1179	0	279.028	248.23	212.755	213.678	231.024	251.188	253.736	259.527	220.168	0.120076	0.238376
phosphonate transport system substrate-binding protein [KO:K02044]	K02044	0	0	0	45.3448	0	216.422	155.321	156.856	154.462	159.233	175.496	190.117	181.326	162.222	0.17692	0.0425221	*
sulfate/thiosulfate transport system ATP-binding protein [EC:7.3.2.3, KO:K02045]	K02045	0	0	0	56.2596	0	198.009	211.401	194.355	214.969	201.111	195.096	201.049	197.897	205.233	-0.0390728	0.451047
sulfate/thiosulfate transport system permease protein [KO:K02046]	K02046	516.22	0	0	60.7604	0	187.602	179.842	171.891	186.044	174.991	190.608	197.105	199.33	193.23	0.130284	0.0257272	*
sulfate/thiosulfate transport system permease protein [KO:K02047]	K02047	402.557	0	0	38.0185	0	190.032	168.446	161.901	180.034	168.511	175.021	179.288	182.584	186.231	0.0912085	0.0994591
sulfate/thiosulfate transport system substrate-binding protein [KO:K02048]	K02048	0	0	0	139.238	0	158.785	179.015	167.59	180.913	170.89	186.017	196.335	194.919	183.364	0.122572	0.0470009	*
NitT/TauT family transport system ATP-binding protein [KO:K02049]	K02049	0	0	0	124.88	0	137.967	46.2419	55.9158	50.1978	35.8796	352.372	393.09	409.208	157.601	2.70031	0.0066658	*gregarious
NitT/TauT family transport system permease protein [KO:K02050]	K02050	0	0	0	199.123	0	136.931	31.2568	41.2939	45.8059	31.6043	179.841	214.482	203.556	83.7217	2.08538	0.0093904	*gregarious
NitT/TauT family transport system substrate-binding protein [KO:K02051]	K02051	0	0	0	61.3687	0	105.251	22.9087	36.7804	47.163	38.8527	14.6108	48.7723	38.659	22.2254	-0.319058	0.593905
putative spermidine/putrescine transport system ATP-binding protein [KO:K02052]	K02052	0	0	0	205.565	0	200.991	225.203	262.452	217.635	237.562	463.614	423.032	417.852	232.088	0.657384	0.0738396
putative spermidine/putrescine transport system permease protein [KO:K02053]	K02053	0	0	0	189.387	0	207.481	224.639	259.711	218.587	235.029	362.282	431.079	426.431	233.129	0.591282	0.0756741
putative spermidine/putrescine transport system permease protein [KO:K02054]	K02054	0	0	0	229.455	0	179.046	236.614	272.094	221.68	241.439	336.023	399.813	392.604	233.76	0.458274	0.100086
putative spermidine/putrescine transport system substrate-binding protein [KO:K02055]	K02055	0	0	0	202.86	0	202.983	238.686	287.158	232.371	249.646	345.866	419.622	404.579	238.288	0.452331	0.112558
simple sugar transport system ATP-binding protein [EC:7.5.2.-, KO:K02056]	K02056	0	0	0	173.171	0	231.338	210.249	177.62	166.73	173.107	484.175	563.19	559.01	298.18	1.3448	0.00992627	*gregarious
simple sugar transport system permease protein [KO:K02057]	K02057	0	0	0	313.633	0	249.262	245.922	202.907	187.245	185.768	784.911	958.493	907.541	422.309	1.839	0.008911	*gregarious
simple sugar transport system substrate-binding protein [KO:K02058]	K02058	0	0	0	181.944	0	214.425	215.528	175.879	170.734	176.523	487.51	559.12	558.605	299.67	1.32532	0.0101267	*gregarious
thiamine transport system ATP-binding protein [EC:7.6.2.15, KO:K02062]	K02062	0	0	0	51.0046	0	235.584	220.334	196.975	194.443	202.772	212.097	217.226	213.384	195.438	0.0416227	0.564511
thiamine transport system permease protein [KO:K02063]	K02063	0	0	0	43.4632	0	215.794	186.983	170.059	166.057	176.142	200.647	206.154	202.429	177.168	0.167495	0.0809617
thiamine transport system substrate-binding protein [KO:K02064]	K02064	0	0	0	70.1352	0	193.061	165.672	152.162	152.605	158.886	190.911	200.059	196.496	168.488	0.260704	0.0303522	*
phospholipid/cholesterol/gamma-HCH transport system ATP-binding protein [KO:K02065]	K02065	749.676	0	0	193.938	0	259.386	224.72	250.424	243.389	239.759	227.677	236.542	235.355	242.048	-0.0244187	0.657766
phospholipid/cholesterol/gamma-HCH transport system permease protein [KO:K02066]	K02066	379.573	0	0	111.468	0	259.611	216.021	246.353	239.761	236.665	212.735	212.671	217.962	240.219	-0.0871698	0.272562
phospholipid/cholesterol/gamma-HCH transport system substrate-binding protein [KO:K02067]	K02067	764.05	0	0	101.668	0	258.746	227.537	260.58	250.435	245.525	227.521	232.774	243.016	245.958	-0.0507473	0.451047
UDP-glucose/iron transport system ATP-binding protein [KO:K02068]	K02068	0	0	0	50.4618	0	170.901	151.6	136.867	139.812	134.904	184.661	157.183	174.021	169.547	0.280646	0.0228248	*
UDP-glucose/iron transport system permease protein [KO:K02069]	K02069	0	0	0	34.189	0	176.448	186.2	165.35	164.265	167.549	199.141	160.039	180.974	183.084	0.0789364	0.451047
D-methionine transport system ATP-binding protein [KO:K02071]	K02071	566.583	0	0	90.5526	0	304.155	362.713	336.032	363.823	339.327	361.801	448.202	402.549	367.553	0.167839	0.121859
D-methionine transport system permease protein [KO:K02072]	K02072	0	0	0	103.218	0	324.946	404.596	382.731	405.405	385.344	412.126	503.137	453.186	412.062	0.169287	0.108162
D-methionine transport system substrate-binding protein [KO:K02073]	K02073	0	0	0	168.385	0	574.269	858.339	789.198	839.34	822.731	767.922	777.133	752.391	746.247	-0.12019	0.0325402	*
zinc/manganese transport system ATP-binding protein [KO:K02074]	K02074	0	0	0	86.8222	0	245.885	205.071	182.352	181.658	187.176	218.821	235.178	231.197	195.805	0.217343	0.0640319
zinc/manganese transport system permease protein [KO:K02075]	K02075	0	0	0	50.2031	0	192.945	200.922	172.616	175.566	182.47	210.588	212.349	215.86	183.262	0.166875	0.112762
zinc/manganese transport system substrate-binding protein [KO:K02077]	K02077	0	0	0	56.1225	0	197.228	211.953	186.385	186.183	194.633	215.078	208.97	211.601	194.117	0.0912849	0.219447
acyl carrier protein [KO:K02078]	K02078	0	190.74	0	369.791	0	795.269	896.041	873.845	956.633	932.368	642.309	593.067	567.138	727.135	-0.53738	0.008911	*
N-acetylgalactosamine-6-phosphate deacetylase [EC:3.5.1.25, KO:K02079]	K02079	0	0	0	0	0	152.137	167.91	151.633	161.565	167.338	52.2725	0	7.71156	117.334	-3.41237	0.116291
putative deaminase/isomerase [EC:3.5.99.-, KO:K02080]	K02080	0	0	0	0	0	0	2.37313	5.99585	7.05104	2.42397	0	0	1.64112	44.3469	-0.60988	0.779475
DeoR family transcriptional regulator, aga operon transcriptional repressor [KO:K02081]	K02081	354.268	0	0	0	0	205.044	170.126	166.594	157.178	165.219	206.218	178.294	193.962	187.252	0.213649	0.0287063	*
D-galactosamine 6-phosphate deaminase/isomerase [EC:3.5.99.-, KO:K02082]	K02082	0	0	0	0	0	216.104	190.403	183.144	174.167	180.043	190.456	174.285	182.801	195.194	0.0286792	0.658182
allantoate deiminase [EC:3.5.3.9, KO:K02083]	K02083	0	0	0	86.4315	0	180.034	195.325	161.45	165.426	164.167	204.205	213.542	207.211	139.252	0.138061	0.514776
DNA replication protein [KO:K02086]	K02086	0	106.428	0	0	0	0	0	0	0	0	0	0	0	0	0	1
AraC family transcriptional regulator, arabinose operon regulatory protein [KO:K02099]	K02099	184.364	0	0	38.1368	0	204.822	162.827	144.915	150.977	157.992	60.1695	49.988	41.0157	110.754	-1.3254	0.0271801	*solitary
MFS transporter, SP family, arabinose:H+ symporter [KO:K02100]	K02100	0	0	0	47.2009	0	198.016	163.907	143.826	151.295	158.345	58.8567	4.7658	10.4707	108.933	-2.59456	0.0864946
GntR family transcriptional regulator, arabinose operon transcriptional repressor [KO:K02103]	K02103	0	0	0	0	0	0.504266	0	0	0	0	0	0	0	0	0	1
short-chain fatty acids transporter [KO:K02106]	K02106	0	0	0	0	0	3.57258	16.5962	39.8714	35.4446	27.2039	2.61435	0.396832	4.14079	30.1558	-2.45868	0.0929788
F-type H+-transporting ATPase subunit a [KO:K02108]	K02108	811.797	263.406	0	379.162	0	275.637	191.867	192.458	203.855	195.107	207.665	202.964	208.09	193.487	0.0518237	0.23648
F-type H+-transporting ATPase subunit b [KO:K02109]	K02109	0	218.38	0	206.653	0	285.796	220.83	225.263	241.712	232.504	235.067	226.273	231.958	229.225	0.00415632	1
F-type H+-transporting ATPase subunit c [KO:K02110]	K02110	499.568	241.273	0	158.471	0	354.376	252.188	257.329	269.889	268.474	285.679	293.435	276.25	264.568	0.0950945	0.107826
F-type H+/Na+-transporting ATPase subunit alpha [EC:7.1.2.2 7.2.2.1, KO:K02111]	K02111	1397.4	351.418	0	451.28	0	315.089	214.133	212.882	220.081	217.458	204.308	196.608	203.891	199.284	-0.104155	0.011957	*
F-type H+/Na+-transporting ATPase subunit beta [EC:7.1.2.2 7.2.2.1, KO:K02112]	K02112	1450.18	209.661	0	365.194	0	284.623	198.847	192.673	195.405	194.502	197.589	189.372	202.524	193.838	0.00312613	1
F-type H+-transporting ATPase subunit delta [KO:K02113]	K02113	342.073	107.184	0	121.251	0	261.744	209.449	221.93	225.067	220.866	225.065	215.872	225.367	216.131	0.00855641	0.895921
F-type H+-transporting ATPase subunit epsilon [KO:K02114]	K02114	0	283.289	0	410.021	0	293.554	226.662	232.104	239.891	240.543	237.869	238.457	238.666	229.945	0.00904344	0.849007
F-type H+-transporting ATPase subunit gamma [KO:K02115]	K02115	330.91	180.525	0	111.43	210.405	254.452	224.718	213.936	222.79	219.383	198.395	182.552	206.896	206.481	-0.149995	0.0490883	*
ATP synthase protein I [KO:K02116]	K02116	0	0	0	85.6235	0	286.184	229.369	205.635	219.973	225.176	237.091	231.836	242.337	203.85	0.0540157	0.54277
V/A-type H+/Na+-transporting ATPase subunit A [EC:7.1.2.2 7.2.2.1, KO:K02117]	K02117	0	0	0	0	0	0.805407	0	0	0	0	0	0	0	0	0	1
V/A-type H+/Na+-transporting ATPase subunit B [KO:K02118]	K02118	0	0	0	0	0	0.640881	0	0	0	0	0	0	0	0	0	1
V/A-type H+/Na+-transporting ATPase subunit D [KO:K02120]	K02120	0	0	0	0	0	0.582761	0	0	0	0	0	0	0	0	0	1
V/A-type H+/Na+-transporting ATPase subunit F [KO:K02122]	K02122	0	0	0	0	0	0.363368	0	0	0	0	0	0	0	0	0	1
V/A-type H+/Na+-transporting ATPase subunit I [KO:K02123]	K02123	0	0	0	0	0	0.665244	0	0	0	0	0	0	0	0	0	1
acetyl-CoA carboxylase biotin carboxyl carrier protein [KO:K02160]	K02160	0	0	303.61	127.112	0	291.863	204.197	210.075	199.812	214.108	221.976	235.135	234.201	209.379	0.119446	0.085194
TetR/AcrR family transcriptional regulator, transcriptional repressor of bet genes [KO:K02167]	K02167	0	0	0	30.8089	0	207.543	232.212	229.753	225.491	218.168	328.576	353.724	364.002	283.267	0.545752	0.00887176	*
choline/glycine/proline betaine transport protein [KO:K02168]	K02168	0	0	0	38.7451	0	188.497	229.912	249.828	261.472	220.723	449.361	485.579	498.805	353.979	0.881978	0.00804865	*
malonyl-CoA O-methyltransferase [EC:2.1.1.197, KO:K02169]	K02169	0	0	0	190.384	0	229.164	234.626	229.312	238.922	225.313	217.718	224.36	218.969	228.956	-0.0602369	0.110167
pimeloyl-[acyl-carrier protein, KO:K02170] methyl ester esterase [EC:3.1.1.85, KO:K02170]	K02170	0	0	0	103.27	0	275.741	201.759	208.221	204.199	201.179	218.867	232.212	236.151	214.034	0.142788	0.0339705	*
BlaI family transcriptional regulator, penicillinase repressor [KO:K02171]	K02171	0	0	0	0	0	1.79968	0	0	0	0	0	0.193358	0	0	0.0627404	0.451047
bla regulator protein blaR1 [KO:K02172]	K02172	0	0	0	0	0	1.56051	0	0	0	0	0	0.578134	0	0	0.164981	0.451047
putative kinase [KO:K02173]	K02173	0	0	0	0	0	0.624298	0	0	0	0	0	0	1.71492	0	0.359573	0.451047
carnitine-CoA ligase [EC:6.2.1.48, KO:K02182]	K02182	0	0	0	0	0	0	0	1.45546	0	0	0.595648	0	0.443855	0	-0.0236294	1
cobalt-precorrin-5B (C1)-methyltransferase [EC:2.1.1.195, KO:K02188]	K02188	0	0	0	0	0	6.41791	8.0823	22.1065	14.115	17.6775	0	0	0	9.10187	-3.12943	0.0429999	*solitary
cobalt-precorrin 5A hydrolase [EC:3.7.1.12, KO:K02189]	K02189	0	0	0	0	0	9.67295	9.35769	23.0157	14.6669	17.8757	0.965232	0.757241	1.29858	11.0666	-2.39477	0.0455552	*solitary
sirohydrochlorin cobaltochelatase [EC:4.99.1.3, KO:K02190]	K02190	0	0	0	0	0	8.40251	0	0	0	0	0	0	0	0	0	1
cobalt-precorrin-6B (C15)-methyltransferase [EC:2.1.1.196, KO:K02191]	K02191	0	0	0	0	0	8.96985	0	0	0	0	0	0	0	0	0	1
bacterioferritin-associated ferredoxin [KO:K02192]	K02192	0	0	0	53.8136	0	310.78	232.315	242.19	247.212	250.002	279.116	296.745	293.562	253.652	0.205883	0.0418438	*
heme exporter protein A [EC:7.6.2.5, KO:K02193]	K02193	0	0	0	149.946	0	35.2317	194.117	186.257	171.325	182.581	210.287	233.738	219.186	152.801	0.134797	0.468324
heme exporter protein B [KO:K02194]	K02194	346.069	0	0	89.8145	67.3296	33.6203	197.822	192.059	173.465	188.823	194.873	207.05	199.063	149.107	-0.0136902	1
heme exporter protein C [KO:K02195]	K02195	0	0	0	179.442	0	42.2037	200.053	200.067	180.947	199.643	219.661	240.795	237.141	166.608	0.132289	0.451047
heme exporter protein D [KO:K02196]	K02196	0	0	0	188.253	0	60.8527	284.228	287.266	257.843	282.434	323.57	365.313	357.629	246.884	0.202283	0.265716
cytochrome c-type biogenesis protein CcmE [KO:K02197]	K02197	0	0	0	67.8802	0	35.4309	226.035	217.661	192.034	207.856	241.045	255.074	256.318	181.683	0.135433	0.451047
cytochrome c-type biogenesis protein CcmF [KO:K02198]	K02198	286.789	0	0	130.892	0	40.3666	347.498	315.936	299.98	314.874	229.908	191.663	190.685	212.709	-0.631637	0.00654888	*
cytochrome c biogenesis protein CcmG, thiol:disulfide interchange protein DsbE [KO:K02199]	K02199	374.072	0	0	165.515	0	40.1345	198.907	201.484	183.749	187.828	204.289	216.197	211.507	157.865	0.0230454	0.953264
cytochrome c-type biogenesis protein CcmH [KO:K02200]	K02200	0	0	0	166.989	0	50.8837	384.28	391.998	368.335	382.461	272.309	235.396	232.929	263.764	-0.605473	0.00594787	*
phosphoserine / homoserine phosphotransferase [EC:3.1.3.3 2.7.1.39, KO:K02203]	K02203	0	0	0	0	0	0	5.7831	5.20612	23.5491	10.1385	0	0	0	13.4608	-2.4093	0.113596
homoserine kinase type II [EC:2.7.1.39, KO:K02204]	K02204	0	0	0	0	0	5.89353	20.3694	32.5359	43.7809	27.2598	123.855	131.88	141.001	72.4149	1.89375	0.00943817	*gregarious
arginine/ornithine permease [KO:K02205]	K02205	0	0	0	0	0	0	7.07572	17.8062	10.8146	13.3408	0	0	0	7.55819	-2.88852	0.0430148	*solitary
ferritin [EC:1.16.3.2, KO:K02217]	K02217	0	127.266	0	36.0956	0	149.402	157.21	142.106	153.02	150.295	171.815	189.992	189.732	162.009	0.239965	0.039206	*
YggT family protein [KO:K02221]	K02221	0	0	0	45.8766	0	255.574	234.541	227.184	232.307	231.426	218.067	218.898	219.364	219.973	-0.0783091	0.008911	*
cobyrinic acid a,c-diamide synthase [EC:6.3.5.9 6.3.5.11, KO:K02224]	K02224	0	0	0	0	0	16.0112	8.09178	24.3537	14.6344	18.0125	2.55162	1.53498	1.44405	10.1334	-2.03323	0.0461656	*solitary
cobalamin biosynthesis protein CobC [KO:K02225]	K02225	0	0	0	0	0	5.32482	6.41974	16.4476	11.6452	12.6461	0.598991	0.805113	2.21265	7.6464	-2.02978	0.0487846	*solitary
alpha-ribazole phosphatase [EC:3.1.3.73, KO:K02226]	K02226	0	0	0	0	0	13.2482	203.654	204.003	192.439	204.205	57.0588	1.45921	7.90645	103.861	-3.40181	0.0775175
adenosylcobinamide-phosphate synthase [EC:6.3.1.10, KO:K02227]	K02227	0	0	0	0	0	13.8195	8.84829	25.0834	16.5378	19.1783	0.779451	0.963025	1.6135	10.2775	-2.44749	0.0427334	*solitary
precorrin-6A synthase [EC:2.1.1.152, KO:K02228]	K02228	0	0	0	0	0	5.50038	8.40027	21.8669	13.8294	17.2705	0.990458	0.968712	2.38058	9.64958	-2.17228	0.0453329	*solitary
precorrin-3B synthase [EC:1.14.13.83, KO:K02229]	K02229	0	0	0	0	0	5.36022	9.35638	24.2039	15.4566	17.8043	1.45575	1.3002	3.34767	9.86601	-2.05957	0.0431598	*solitary
cobaltochelatase CobN [EC:6.6.1.2, KO:K02230]	K02230	0	0	0	0	0	15.0615	8.27589	14.0146	7.42079	7.63399	2.49344	2.28617	2.79439	4.83159	-1.32954	0.017825	*solitary
adenosylcobinamide kinase / adenosylcobinamide-phosphate guanylyltransferase [EC:2.7.1.156 2.7.7.62, KO:K02231]	K02231	0	0	0	0	0	14.4296	180.956	185.698	194.751	184.542	49.2926	0.958912	7.56703	101.525	-3.44956	0.0812691
adenosylcobyric acid synthase [EC:6.3.5.10, KO:K02232]	K02232	0	0	0	0	0	16.6065	9.90036	27.8899	17.8578	21.213	0.869504	1.37271	0.868109	12.3863	-2.55378	0.0454197	*solitary
adenosylcobinamide-GDP ribazoletransferase [EC:2.7.8.26, KO:K02233]	K02233	0	0	0	0	0	14.5732	181.189	170.321	185.072	181.223	49.4534	1.43462	8.14227	95.1116	-3.31564	0.076104
cobalamin biosynthesis protein CobW [KO:K02234]	K02234	0	0	0	0	0	7.45736	6.63433	16.2077	9.55556	14.2621	0.945831	0.584001	1.01332	8.15815	-2.13578	0.0482176	*solitary
leader peptidase (prepilin peptidase) / N-methyltransferase [EC:3.4.23.43 2.1.1.-, KO:K02236]	K02236	0	0	0	0	0	0.679794	0	0	0	0	0	0	0	0	0	1
competence protein ComEA [KO:K02237]	K02237	547.506	0	0	169.648	0	246.086	236.537	237.181	228.159	228.949	241.029	251.287	245.408	240.749	0.0717369	0.050959
competence protein ComEC [KO:K02238]	K02238	658.724	169.741	0	83.9903	259.759	169.137	174.671	175.198	175.583	164.847	171.491	187.798	180.105	177.985	0.0549386	0.24999
competence protein ComFA [KO:K02240]	K02240	0	0	0	0	0	1.21575	0	0	0	0	0	0	0	0	0	1
competence protein ComGA [KO:K02243]	K02243	0	0	0	0	0	0.303179	0	0	0	0	0	0	0	0	0	1
competence protein ComGB [KO:K02244]	K02244	0	0	0	0	0	0.325119	0	0	0	0	0	0	0	0	0	1
ferritin-like protein 2 [KO:K02255]	K02255	0	0	0	0	0	140.214	161.711	142.373	151.961	152.214	45.4897	0.162827	8.49849	112.471	-3.29977	0.112762
heme o synthase [EC:2.5.1.141, KO:K02257]	K02257	0	0	0	108.528	0	171.156	187.642	191.885	194.156	192.548	177.13	178.919	171.688	181.15	-0.111776	0.0132274	*
cytochrome c oxidase assembly protein subunit 11 [KO:K02258]	K02258	409.698	0	0	64.6231	0	9.54281	7.5436	20.5503	9.63364	16.3479	0	0.481712	0.133536	12.7974	-2.63057	0.0741687
heme a synthase [EC:1.17.99.9, KO:K02259]	K02259	0	0	0	34.1784	0	9.63296	9.6735	28.2887	15.5254	16.0415	0	0.274997	0	15.7759	-3.00305	0.0693816
cytochrome c oxidase subunit I [EC:7.1.1.9, KO:K02274]	K02274	0	0	0	105.895	0	14.6621	4.92163	8.07661	7.17089	6.34411	0.4189	0.242395	0.150699	6.56445	-1.92954	0.0685138
cytochrome c oxidase subunit II [EC:7.1.1.9, KO:K02275]	K02275	0	0	0	36.0577	0	9.77994	8.04473	23.4912	15.9959	12.0684	0.555869	0.884572	0	12.679	-2.56495	0.0702467
cytochrome c oxidase subunit III [EC:7.1.1.9, KO:K02276]	K02276	0	0	0	31.7906	0	8.9934	9.14985	28.0288	13.6908	16.1151	0.567368	0.468932	0	20.0278	-2.64407	0.0941581
prepilin peptidase CpaA [EC:3.4.23.43, KO:K02278]	K02278	0	0	0	0	0	2.10631	19.0938	57.9134	32.0288	35.1909	0	0.895363	0	28.0299	-3.66165	0.0617905
pilus assembly protein CpaB [KO:K02279]	K02279	0	0	0	0	0	1.48338	11.9248	36.7751	18.3184	20.9722	0	0.562083	0	19.8257	-3.15961	0.0703477
pilus assembly protein CpaC [KO:K02280]	K02280	307.274	0	0	0	0	2.52193	11.6187	33.3353	16.7225	19.7108	0	0.736561	0	17.8429	-3.06105	0.0692764
pilus assembly protein CpaD [KO:K02281]	K02281	0	0	0	0	0	1.26583	0	0	0	0	0	0.755997	0	0	0.203894	0.451047
pilus assembly protein CpaE [KO:K02282]	K02282	0	0	0	0	241.125	4.76399	12.0048	32.2798	16.8723	19.0425	0	0.678731	0	17.5541	-3.06987	0.0675555
pilus assembly protein CpaF [EC:7.4.2.8, KO:K02283]	K02283	0	0	0	0	0	3.528	10.9875	32.1742	16.163	19.212	0	1.38855	0	17.3784	-2.90412	0.0734626
15-cis-phytoene synthase [EC:2.5.1.32, KO:K02291]	K02291	0	0	0	28.9921	0	23.7173	2.97886	1.81259	2.90381	3.28006	11.0755	50.6897	32.9661	0.279191	1.79607	0.267992
cytochrome o ubiquinol oxidase subunit II [EC:7.1.1.3, KO:K02297]	K02297	0	0	0	167.26	95.0364	208.344	187.927	205.409	198.214	192.652	182.907	179.507	184.617	202.594	-0.0655022	0.315151
cytochrome o ubiquinol oxidase subunit I [EC:7.1.1.3, KO:K02298]	K02298	0	0	0	213.606	0	194.322	166.579	163.081	241.794	142.164	122.598	119.553	117.99	167.528	-0.419358	0.132743
cytochrome o ubiquinol oxidase subunit III [KO:K02299]	K02299	0	0	0	83.3009	194.103	155.181	150.093	165.189	164.52	157.778	125.087	116.937	124.277	141.456	-0.328514	0.0167841	*
cytochrome o ubiquinol oxidase subunit IV [KO:K02300]	K02300	0	0	0	85.6208	0	156.766	150.451	164.168	166.459	158.479	146.908	134.626	135.631	159.786	-0.150034	0.113717
uroporphyrin-III C-methyltransferase / precorrin-2 dehydrogenase / sirohydrochlorin ferrochelatase [EC:2.1.1.107 1.3.1.76 4.99.1.4, KO:K02302]	K02302	0	0	0	67.9918	0	417.38	376.75	346.296	362.785	367.175	380.033	386.94	395.401	367.735	0.0745421	0.121852
uroporphyrin-III C-methyltransferase [EC:2.1.1.107, KO:K02303]	K02303	0	0	0	36.7829	0	26.2982	10.9241	20.9462	13.7717	16.7856	11.0442	49.2979	32.9658	6.5008	0.291569	0.790373
chromosomal replication initiator protein [KO:K02313]	K02313	0	154.282	0	97.1054	0	277.188	214.738	215.742	220.637	222.755	207.371	195.997	201.275	208.543	-0.103611	0.0309938	*
replicative DNA helicase [EC:5.6.2.3, KO:K02314]	K02314	463.274	294.07	0	240.647	134.659	280.095	199.986	211.827	209.24	205.802	205.701	210.99	211.826	208.979	0.0185974	0.517488
DNA replication protein DnaC [KO:K02315]	K02315	0	0	0	99.8617	0	228.671	184.805	177.974	176.817	186.456	64.0821	100.611	48.3444	130.18	-1.17371	0.0397923	*solitary
DNA primase [EC:2.7.7.101, KO:K02316]	K02316	322.637	89.5532	0	145.426	251.364	269.96	205.174	200.359	210.135	199.847	197.1	195.67	195.879	200.851	-0.0463139	0.112762
DNA replication protein DnaT [KO:K02317]	K02317	0	0	0	100.756	0	258.915	222.628	194.007	205.973	221.393	75.3856	55.8636	47.8965	144.778	-1.50463	0.0276973	*solitary
DNA polymerase I [EC:2.7.7.7, KO:K02335]	K02335	370.493	158.06	0	232.523	0	258.532	180.807	191.413	191.913	185.486	177.712	174.813	178.578	184.002	-0.067463	0.0913289
DNA polymerase II [EC:2.7.7.7, KO:K02336]	K02336	0	0	0	47.8549	0	211.786	188.409	170.605	166.689	175.394	190.379	191.911	191.923	170.555	0.0864471	0.260196
DNA polymerase III subunit alpha [EC:2.7.7.7, KO:K02337]	K02337	301.442	427.568	0	154.219	0	372.058	191.719	187.59	192.529	182.803	178.374	181.64	180.398	188.74	-0.0493284	0.157506
DNA polymerase III subunit beta [EC:2.7.7.7, KO:K02338]	K02338	0	80.1918	0	107.326	0	284.891	191.839	195.821	200.949	204.761	202.309	238.409	207.011	205.582	0.101819	0.201883
DNA polymerase III subunit chi [EC:2.7.7.7, KO:K02339]	K02339	0	0	0	121.861	0	258.934	199.52	195.842	190.509	196.996	237.237	256.186	258.551	215.218	0.300018	0.020171	*
DNA polymerase III subunit delta [EC:2.7.7.7, KO:K02340]	K02340	495.005	73.7246	0	83.9273	0	181.607	194.12	180.213	192.209	180.511	198.047	209.155	204.281	199.49	0.118358	0.0450496	*
DNA polymerase III subunit delta' [EC:2.7.7.7, KO:K02341]	K02341	344.147	94.4068	0	113.775	0	162.694	202.199	202.125	202.61	193.41	198.94	210.989	204.39	208.755	0.0401136	0.249387
DNA polymerase III subunit epsilon [EC:2.7.7.7, KO:K02342]	K02342	0	0	0	88.7904	310.752	168.667	212.869	253.209	215.291	233.53	208.577	209.897	216.979	216.486	-0.0990723	0.224511
DNA polymerase III subunit gamma/tau [EC:2.7.7.7, KO:K02343]	K02343	0	82.5716	0	124.552	0	187.793	173.701	172.065	177.34	164.191	293.362	177.245	181.827	177.916	0.236598	0.33209
DNA polymerase III subunit psi [EC:2.7.7.7, KO:K02344]	K02344	0	0	0	52.2704	0	294.66	212.245	180.648	199.917	199.063	202.695	220.29	201.23	198.009	0.0550976	0.483158
DNA polymerase III subunit theta [EC:2.7.7.7, KO:K02345]	K02345	0	0	0	94.5558	0	199.515	257.977	221.827	225.616	210.248	509.178	619.551	577.31	337.575	1.12196	0.0125184	*gregarious
DNA polymerase IV [EC:2.7.7.7, KO:K02346]	K02346	0	0	0	90.213	0	204.099	175.944	178.07	180.424	168.582	192.063	205.091	206.353	194.801	0.182172	0.0133283	*
ElaA protein [KO:K02348]	K02348	0	0	0	169.323	0	235.064	201.871	192.533	194.416	195.886	69.0292	62.6964	50.3777	138.63	-1.3902	0.0251406	*solitary
putative membrane protein [KO:K02351]	K02351	0	0	0	0	0	1.69861	1.79607	0.88376	2.29669	3.40955	0	0.202039	0.153728	0	-1.44868	0.0126269	*solitary
elongation factor G [KO:K02355]	K02355	1011.8	780.548	0	135.239	244.431	440.043	336.078	334.044	329.463	324.118	339.972	314.005	341.885	346.738	0.0194698	0.712271
elongation factor P [KO:K02356]	K02356	0	360.071	0	253.028	0	420.851	434.348	426.923	410.739	417.188	449.511	451.238	453.202	448.272	0.0935373	0.0196316	*
elongation factor Ts [KO:K02357]	K02357	0	93.4143	0	72.8592	90.2239	198.319	177.188	182.952	188.822	181.229	185.983	194.646	196.107	194.08	0.0777758	0.0684326
elongation factor Tu [KO:K02358]	K02358	282.86	254.645	0	181.305	0	507.79	295.501	360.255	362.229	385.088	304.293	173.557	344.546	326.344	-0.329316	0.316984
isochorismate synthase [EC:5.4.4.2, KO:K02361]	K02361	0	0	0	0	0	181.969	215.133	199.984	199.296	182.609	346.361	374.92	389.518	267.787	0.775244	0.00979881	*
enterobactin synthetase component D [EC:6.3.2.14 2.7.8.-, KO:K02362]	K02362	0	0	0	41.6228	0	194.683	203.263	191.967	176.976	184.614	201.427	214.815	211.579	206.677	0.141695	0.064817
2,3-dihydroxybenzoate---[aryl-carrier protein, KO:K02363] ligase [EC:6.3.2.14 6.2.1.71, KO:K02363]	K02363	0	0	0	0	0	193.562	198.477	181.533	190.85	182.6	188	193.016	198.371	200.359	0.0497236	0.324678
L-serine---[L-seryl-carrier protein, KO:K02364] ligase [EC:6.3.2.14 6.2.1.72, KO:K02364]	K02364	0	0	0	245.919	0	207.217	207.417	189.99	173.933	173.959	341.663	404.913	366.855	248.903	0.847913	0.0144198	*
enoyl-[acyl-carrier protein, KO:K02371] reductase II [EC:1.3.1.9, KO:K02371]	K02371	0	0	0	0	0	7.54794	0	0	0	0	0	0.489772	0	0	0.143828	0.451047
3-hydroxyacyl-[acyl-carrier-protein, KO:K02372] dehydratase [EC:4.2.1.59, KO:K02372]	K02372	0	0	0	120.733	0	325.673	213.787	216.353	223.955	203.536	373.674	406.866	408.664	288.699	0.76943	0.008911	*
GDP-L-fucose synthase [EC:1.1.1.271, KO:K02377]	K02377	0	0	0	0	0	158.101	4.06469	6.47635	7.21162	2.24389	3.62147	0.227958	3.51978	47.3786	0.0759153	1
FdhD protein [KO:K02379]	K02379	785.552	0	0	137.745	0	276.147	201.264	202.489	209.81	204.703	186.995	205.055	194.764	206.238	-0.0458671	0.357927
FdhE protein [KO:K02380]	K02380	0	0	0	80.945	39.6348	280.206	200.819	206.775	199.457	201.86	230.686	226.533	237.2	206.515	0.152921	0.0461753	*
FdrA protein [KO:K02381]	K02381	0	0	0	0	0	0.511363	160.517	147.553	149.977	161.425	50.7305	0	5.664	75.2626	-3.61274	0.0945527
flagellar protein FlbD [KO:K02385]	K02385	0	0	0	0	0	0.593968	0	0	0	0	0	0	0	0	0	1
flagellar basal body P-ring formation protein FlgA [KO:K02386]	K02386	0	0	0	86.6324	0	178.031	232.861	233.991	214.13	208.873	218.778	270.792	223.671	280.22	0.151278	0.267545
flagellar basal-body rod protein FlgB [KO:K02387]	K02387	0	0	0	99.7516	0	185.86	244.449	240.024	222.524	224.205	239.383	303.414	260.45	285.26	0.21975	0.0822374
flagellar basal-body rod protein FlgC [KO:K02388]	K02388	491.638	0	0	101.756	0	191.497	248.106	239.907	220.806	217.567	220.736	288.705	235.945	267.119	0.122046	0.364996
flagellar basal-body rod modification protein FlgD [KO:K02389]	K02389	0	0	0	72.8782	0	166.448	232.256	222.991	211.837	208.402	215.268	275.77	220.695	246.376	0.123864	0.305446
flagellar hook protein FlgE [KO:K02390]	K02390	456.521	0	0	126.498	0	156.587	212.291	207.868	188.978	193.127	196.717	258.942	208.755	233.22	0.154987	0.23506
flagellar basal-body rod protein FlgF [KO:K02391]	K02391	773.985	0	0	93.5456	0	178.617	239.171	224.737	209.418	206.834	228.191	293.309	249.009	274.316	0.242396	0.0864946
flagellar basal-body rod protein FlgG [KO:K02392]	K02392	0	0	0	76.7844	0	160.714	209.139	193.092	180.752	174.299	194.84	251.298	204.495	229.701	0.212511	0.127697
flagellar L-ring protein FlgH [KO:K02393]	K02393	463.274	0	0	72.5122	0	177.886	207.978	192.484	189.129	177.176	198.702	248.063	202.829	244.583	0.215504	0.117873
flagellar P-ring protein FlgI [KO:K02394]	K02394	284.158	0	0	128.15	230.725	165.059	220.167	210.564	197.403	191.709	167.918	218.933	166.42	225.369	-0.0863817	0.626652
peptidoglycan hydrolase FlgJ [KO:K02395]	K02395	232.531	0	0	106.136	0	171.594	211.263	197.26	192.289	181.45	193.38	261.958	209.716	239.418	0.200778	0.169309
flagellar hook-associated protein 1 [KO:K02396]	K02396	220.338	0	0	160.846	0	160.668	210.942	205.737	186.943	188.437	200.194	241.402	204.442	233.606	0.147861	0.177859
flagellar hook-associated protein 3 FlgL [KO:K02397]	K02397	0	0	0	77.1763	0	163.793	187.649	182.89	170.079	168.813	193.323	246.282	208.998	226.445	0.296827	0.0431598	*
negative regulator of flagellin synthesis FlgM [KO:K02398]	K02398	0	0	0	108.636	0	218.283	277.618	272.606	249.435	242.59	265.607	277.42	273.925	321.025	0.124743	0.233387
flagellar biosynthesis protein FlgN [KO:K02399]	K02399	0	0	0	19.7928	0	170.071	258.351	240.63	237.105	234.547	237.58	276.269	234.355	276.27	0.0741561	0.451047
flagellar biosynthesis protein FlhA [KO:K02400]	K02400	0	0	0	136.54	0	167.261	194.59	182.099	175.487	172.85	189.605	239.725	198.944	218.967	0.219255	0.0864946
flagellar biosynthesis protein FlhB [KO:K02401]	K02401	668.638	0	0	69.9536	83.123	193.336	186.737	181.887	170.756	166.674	191.563	254.697	205.653	226.781	0.307215	0.0551924
flagellar transcriptional activator FlhC [KO:K02402]	K02402	0	0	0	59.5401	0	159.196	203.894	175.314	184.195	178.855	204.036	256.809	211.336	225.947	0.27051	0.0594725
flagellar transcriptional activator FlhD [KO:K02403]	K02403	0	0	0	29.4693	0	186.361	192.754	163.589	183.588	174.866	209.988	316.361	218.504	227.385	0.424277	0.0672827
flagellar biosynthesis protein FlhF [KO:K02404]	K02404	1193.04	0	0	101.036	0	11.7973	10.5067	25.9461	11.2652	11.6848	0.68414	0.919984	1.63994	14.9772	-2.11757	0.0856078
RNA polymerase sigma factor FliA [KO:K02405]	K02405	0	0	0	94.6663	0	257.037	253.493	243.481	217.545	225.348	228.99	277.909	237.217	259.009	0.0921136	0.41107
flagellin [KO:K02406]	K02406	822.902	0	0	338.478	0	281.822	202.124	203.769	168.84	168.791	233.754	347.282	231.586	221.707	0.455016	0.0806844
flagellar hook-associated protein 2 [KO:K02407]	K02407	346.715	0	0	101.285	0	177.021	187.905	186.123	174.111	174.511	193.399	237.523	202.494	221.76	0.238046	0.05015
flagellar hook-basal body complex protein FliE [KO:K02408]	K02408	0	0	0	83.5253	0	240.654	381.064	350.555	346.372	338.092	287.354	313.915	270.052	349.348	-0.218899	0.0969047
flagellar M-ring protein FliF [KO:K02409]	K02409	0	0	0	74.2491	330.047	252.259	195.106	188.923	175.239	175.259	319.577	250.206	211.565	231.824	0.44609	0.0471161	*
flagellar motor switch protein FliG [KO:K02410]	K02410	0	0	0	97.6237	0	174.37	211.755	198.693	190.932	189.704	207.693	254.806	216.466	238.96	0.21031	0.0762227
flagellar assembly protein FliH [KO:K02411]	K02411	0	0	0	71.7848	341.527	192.133	215.065	208.192	192.659	184.937	214.423	275.253	230.047	264.997	0.292037	0.0658701
flagellum-specific ATP synthase [EC:7.4.2.8, KO:K02412]	K02412	1056.68	0	0	71.9628	0	186.477	219.796	219.64	193.941	193.763	212.84	269.096	222.651	250.823	0.203625	0.120421
flagellar protein FliJ [KO:K02413]	K02413	353.575	0	0	108.167	0	168.138	244.355	242.17	221.35	215.194	240.308	296.715	248.685	274.86	0.196718	0.10575
flagellar hook-length control protein FliK [KO:K02414]	K02414	350.829	0	0	115.022	0	169.725	210.436	214.217	195.399	195.519	208.831	269.381	219.353	246.723	0.204546	0.112762
flagellar protein FliL [KO:K02415]	K02415	0	0	0	77.5353	0	213.153	244.602	251.658	228.347	230.804	220.34	266.972	227.237	271.153	0.0398375	0.767196
flagellar motor switch protein FliM [KO:K02416]	K02416	0	0	0	97.7665	0	252.273	210.124	197.275	182.242	178.258	211.366	258.705	219.86	236.166	0.267772	0.0544018
flagellar motor switch protein FliN [KO:K02417]	K02417	0	0	0	118.122	0	231.948	227.318	225.422	205.517	194.728	240.651	307.86	252.194	272.334	0.326383	0.0444802	*
flagellar protein FliO/FliZ [KO:K02418]	K02418	0	0	0	95.5621	0	233.471	280.53	268.806	250.887	246.321	256.854	271.505	258.291	307.424	0.0619747	0.535985
flagellar biosynthesis protein FliP [KO:K02419]	K02419	0	0	0	117.234	0	188.469	196.214	192.272	174.483	176.842	170.665	220.66	168.292	225.558	0.0737638	0.679794
flagellar biosynthesis protein FliQ [KO:K02420]	K02420	469.291	0	0	106.09	0	203.668	231.914	225.816	204.846	207.26	214.949	282.421	213.028	276.631	0.170829	0.291027
flagellar biosynthesis protein FliR [KO:K02421]	K02421	325.544	0	0	118.862	0	171.916	194.274	195.999	179.65	178.597	190.578	237.505	212.526	236.042	0.222464	0.0812691
flagellar secretion chaperone FliS [KO:K02422]	K02422	375.433	0	0	86.7662	0	196.805	274.854	254.405	239.617	239.02	269.988	344.087	288.541	309.828	0.262123	0.066497
flagellar protein FliT [KO:K02423]	K02423	0	0	0	28.7326	0	182.598	233.079	219.382	214.079	210.822	247.123	271.795	270.626	225.064	0.205618	0.0706869
L-cystine transport system substrate-binding protein [KO:K02424]	K02424	0	0	0	40.1855	0	154.249	177.054	182.734	173.221	175.608	192.198	208.388	204.354	183.915	0.152482	0.0457904	*
regulator of sigma S factor FliZ [KO:K02425]	K02425	0	0	0	42.6253	0	236.355	16.747	14.8057	12.819	6.01953	154.664	216.474	209.859	104.294	3.68816	0.00594787	*gregarious
cysteine desulfuration protein SufE [KO:K02426]	K02426	0	0	0	161.325	0	422.025	433.752	424.774	420.395	411.588	437.916	456.922	444.057	435.641	0.0698431	0.0639777
23S rRNA (uridine2552-2'-O)-methyltransferase [EC:2.1.1.166, KO:K02427]	K02427	0	0	403.817	104.399	0	213.149	184.791	193.178	201.832	187.033	194.248	193.376	191.348	196.065	0.0160857	0.728213
MFS transporter, FHS family, L-fucose permease [KO:K02429]	K02429	404.878	0	0	221.079	0	129.766	186.229	172.617	159.363	179.652	210.929	161.289	186.929	147.631	0.00720658	1
DeoR family transcriptional regulator, L-fucose operon activator [KO:K02430]	K02430	0	0	0	47.8744	0	112.45	16.2728	14.9645	12.3379	7.16103	151.099	208.029	201.948	109.015	3.63252	0.00594787	*gregarious
L-fucose mutarotase [EC:5.1.3.29, KO:K02431]	K02431	0	0	0	0	0	127.094	188.388	167.673	166.474	153.337	216.145	202.912	217.712	203.321	0.315224	0.021079	*
aspartyl-tRNA(Asn)/glutamyl-tRNA(Gln) amidotransferase subunit A [EC:6.3.5.6 6.3.5.7, KO:K02433]	K02433	0	265.804	0	102.151	0	43.2821	27.7987	52.8174	63.7763	51.4429	14.8427	98.8591	52.8824	29.0391	-0.260078	0.80512
aspartyl-tRNA(Asn)/glutamyl-tRNA(Gln) amidotransferase subunit B [EC:6.3.5.6 6.3.5.7, KO:K02434]	K02434	0	288.192	0	0	0	7.50028	14.0314	29.1872	38.1227	26.3732	0.890249	1.67971	1.19749	22.3322	-2.71697	0.0637191
aspartyl-tRNA(Asn)/glutamyl-tRNA(Gln) amidotransferase subunit C [EC:6.3.5.6 6.3.5.7, KO:K02435]	K02435	0	128.696	0	0	0	6.5862	8.2652	26.3979	17.1379	20.5661	1.17659	1.07249	1.63885	9.90546	-2.39466	0.0415492	*solitary
DeoR family transcriptional regulator, galactitol utilization operon repressor [KO:K02436]	K02436	0	0	0	0	0	2.77948	0	0	0	0	0.447751	0.238233	1.29584	0	0.512007	0.142729
glycine cleavage system H protein [KO:K02437]	K02437	0	0	0	73.3151	0	251.59	226.993	240.713	245.699	217.425	232.245	234.539	234.486	242.655	0.0215372	0.748169
glycogen debranching enzyme [EC:3.2.1.196, KO:K02438]	K02438	0	0	0	60.68	0	267.24	184.986	161.116	164.829	173.511	207.96	210.546	212.498	175.419	0.233043	0.067279
thiosulfate sulfurtransferase [EC:2.8.1.1, KO:K02439]	K02439	0	0	0	85.1637	0	338.148	260.118	242.061	226.57	248.587	281.615	289.121	299.235	244.494	0.186337	0.0985267
glycerol uptake facilitator protein [KO:K02440]	K02440	0	0	0	127.083	0	262.163	196.115	188.38	177.845	195.008	214.546	211.714	213.115	193.237	0.135787	0.073362
rhomboid protease GlpG [EC:3.4.21.105, KO:K02441]	K02441	0	0	0	67.0346	0	257.192	208.595	192.58	182.085	197.198	227.408	236.049	238.192	198.496	0.202838	0.0751727
membrane protein GlpM [KO:K02442]	K02442	0	0	0	0	0	0	14.4975	30.763	43.6732	31.3523	0	0	0	26.2273	-3.66828	0.0658701
DeoR family transcriptional regulator, glycerol-3-phosphate regulon repressor [KO:K02444]	K02444	0	0	0	82.817	0	380.203	395.064	362.451	354.845	370.165	420.563	408.147	417.12	386.967	0.139351	0.053895
MFS transporter, OPA family, glycerol-3-phosphate transporter [KO:K02445]	K02445	0	0	0	40.3473	0	169.444	167.902	144.828	147.604	152.364	197.699	202.829	209.624	163.105	0.329613	0.0432799	*
fructose-1,6-bisphosphatase II [EC:3.1.3.11, KO:K02446]	K02446	0	263.363	0	69.2573	0	290.702	203.007	181.741	179.393	194.623	214.746	216.342	218.899	192.237	0.149738	0.0962572
nitric oxide reductase NorD protein [KO:K02448]	K02448	0	0	0	0	0	0	0	0.388108	0	0	0	0	0	0	-0.118771	0.451047
general secretion pathway protein A [KO:K02450]	K02450	0	0	0	0	0	135.013	2.38639	4.65313	6.12173	1.80835	0.586945	0.874184	2.94926	37.9574	0.063964	1
general secretion pathway protein C [KO:K02452]	K02452	0	0	0	0	0	125.994	32.7854	61.0778	53.1112	34.8857	161.053	176.867	189.674	137.864	1.88737	0.00654888	*gregarious
general secretion pathway protein D [KO:K02453]	K02453	0	0	0	39.216	0	209.657	49.9277	107.628	79.6123	68.384	133.521	151.03	160.227	153.118	1.00943	0.0271997	*gregarious
general secretion pathway protein E [EC:7.4.2.8, KO:K02454]	K02454	1053.52	0	0	182.967	0	266.262	68.6286	154.623	123.698	99.1001	147.955	155.33	170.475	198.914	0.6403	0.100032
general secretion pathway protein F [KO:K02455]	K02455	0	0	0	45.1863	0	216.759	52.5083	113.728	84.4125	70.8912	127.941	146.168	154.19	159.646	0.912419	0.037429	*
general secretion pathway protein G [KO:K02456]	K02456	0	0	0	62.1905	0	348.607	88.0322	185.394	150.433	128.378	159.038	187.879	191.721	223.939	0.502749	0.137625
general secretion pathway protein H [KO:K02457]	K02457	0	0	0	59.7904	0	177.307	46.4549	98.8355	52.2838	53.5893	170.959	195.46	206.56	161.419	1.59226	0.00901359	*gregarious
general secretion pathway protein I [KO:K02458]	K02458	0	0	0	83.9558	0	205.466	51.1544	114.201	84.4072	53.586	199.612	220.723	234.284	183.898	1.52755	0.0131292	*gregarious
general secretion pathway protein J [KO:K02459]	K02459	0	0	0	67.2227	0	185.547	39.1015	80.6382	62.3323	42.4932	145.958	164.78	174.478	159.596	1.56268	0.008911	*gregarious
general secretion pathway protein K [KO:K02460]	K02460	0	0	0	51.0046	0	159.121	45.1756	94.2093	69.2412	54.4356	144.354	159.29	171.745	159.516	1.30944	0.0113779	*gregarious
general secretion pathway protein L [KO:K02461]	K02461	378.561	0	0	32.5342	0	159.367	44.3645	91.6956	70.9989	55.0595	143.193	148.533	172.666	156.158	1.27894	0.0120822	*gregarious
general secretion pathway protein M [KO:K02462]	K02462	877.316	0	0	46.3403	0	11.7837	36.5371	72.2822	37.3933	34.1224	155.02	146.389	177.109	144.112	1.83103	0.00781419	*gregarious
general secretion pathway protein N [KO:K02463]	K02463	0	0	0	52.8335	0	9.91907	17.7822	38.2879	38.6054	29.3641	0	0.26701	0	29.7875	-3.61747	0.0682276
general secretion pathway protein O [EC:3.4.23.43 2.1.1.-, KO:K02464]	K02464	0	0	0	64.764	0	164.906	5.17413	6.74396	8.51559	5.32126	11.1598	50.7999	39.1047	45.3185	2.16739	0.027523	*gregarious
general secretion pathway protein S [KO:K02465]	K02465	0	0	0	0	0	6.82265	25.7534	19.786	6.44264	1.80715	313.271	367.489	383.27	145.881	4.77516	0.00993169	*gregarious
glucitol operon activator protein [KO:K02466]	K02466	0	0	0	52.1752	0	208.991	212.172	197.229	190.269	189.827	220.575	174.463	185.44	204.905	-0.0118796	1
arabinose 5-phosphate isomerase [EC:5.3.1.13, KO:K02467]	K02467	290.828	0	0	38.126	0	179.329	195.379	166.152	170.36	173.272	220.443	184.085	200.353	189.395	0.170164	0.118347
DeoR family transcriptional regulator, glucitol operon repressor [KO:K02468]	K02468	0	0	0	69.5583	0	166.883	194.002	165.898	167.257	170.1	198.51	156.254	172.173	176.672	0.01073	1
DNA gyrase subunit A [EC:5.6.2.2, KO:K02469]	K02469	0	281.171	0	105.996	0	157.509	176.461	178.536	184.811	165.767	156.335	158.199	155.198	180.415	-0.119008	0.153218
DNA gyrase subunit B [EC:5.6.2.2, KO:K02470]	K02470	322.637	624.689	0	104.451	257.968	281.025	190.575	186.305	213.936	198.875	188.624	194	196.449	191.197	-0.0338844	0.59362
vitamin B12/bleomycin/antimicrobial peptide transport system ATP-binding/permease protein [KO:K02471]	K02471	0	0	0	32.9179	0	16.0743	18.1385	28.6756	14.8258	14.6209	143.065	158.972	166.043	68.3314	2.72295	0.00714997	*gregarious
UDP-N-acetyl-D-mannosaminuronic acid dehydrogenase [EC:1.1.1.336, KO:K02472]	K02472	0	0	0	53.6763	0	280.045	198.082	189.876	190.341	200.799	206.396	205.449	208.804	186.026	0.0488534	0.426301
UDP-N-acetylglucosamine/UDP-N-acetylgalactosamine 4-epimerase [EC:5.1.3.7 5.1.3.-, KO:K02473]	K02473	0	0	0	0	0	0	4.54102	5.14795	22.3317	9.31916	0	0	0	13.5671	-2.28426	0.126106
UDP-N-acetyl-D-glucosamine/UDP-N-acetyl-D-galactosamine dehydrogenase [EC:1.1.1.136 1.1.1.-, KO:K02474]	K02474	0	0	0	51.3137	0	7.70821	9.87113	19.253	28.4467	14.3179	0	0	0	23.8445	-2.99127	0.0945527
two-component system, CitB family, sensor kinase [EC:2.7.13.3, KO:K02476]	K02476	0	0	0	0	0	0.39132	0	0	0	0	0	0	0	0	0	1
two-component system, LytTR family, response regulator [KO:K02477]	K02477	0	0	0	54.5728	0	324.017	366.953	340.03	324.859	330.426	408.736	380.968	400.83	371.382	0.197291	0.034972	*
two-component system, LytTR family, sensor kinase [EC:2.7.13.3, KO:K02478]	K02478	0	0	0	83.3398	0	316.994	334.22	290.484	291.606	297.658	375.421	352.571	371.987	333.326	0.23969	0.0363489	*
two-component system, NarL family, sensor kinase [EC:2.7.13.3, KO:K02480]	K02480	0	0	0	0	0	2.79191	0	0.274599	0	0	2.0788	0.871183	1.29418	0.0967861	0.878498	0.0795529
two-component system, NtrC family, response regulator [KO:K02481]	K02481	400.947	0	0	45.7898	0	6.9346	0	0	0	0	0	0	0	0	0	1
two-component system, NtrC family, sensor kinase [EC:2.7.13.3, KO:K02482]	K02482	406.016	0	0	67.4199	0	7.12594	5.97974	16.0613	4.95492	4.40297	0	0	0	10.0192	-2.10989	0.116031
two-component system, OmpR family, response regulator [KO:K02483]	K02483	0	0	0	184.525	0	384.962	550.363	693.75	560.866	561.433	443.665	414.362	443.854	586.414	-0.331662	0.0992919
two-component system, OmpR family, sensor kinase [EC:2.7.13.3, KO:K02484]	K02484	0	0	0	281.309	0	167.348	32.0307	52.0428	34.1009	37.8956	164.446	261.862	234.71	81.0669	2.11456	0.0145405	*gregarious
two-component system, response regulator [KO:K02485]	K02485	401.504	0	0	140.094	0	95.0164	173.783	165.58	152.02	150.735	174.674	187.757	184.824	177.172	0.174876	0.0563295
two-component system, cell cycle response regulator [EC:2.7.7.65, KO:K02488]	K02488	0	0	0	0	0	66.4969	0	0	0	0	0	0	1.5733	0	0.340442	0.451047
glutamyl-tRNA reductase [EC:1.2.1.70, KO:K02492]	K02492	309.732	0	0	110.791	0	158.227	205.753	209.967	215.772	199.488	195.003	208.193	201.127	213.266	-0.0235599	0.664799
release factor glutamine methyltransferase [EC:2.1.1.297, KO:K02493]	K02493	0	310.322	0	76.7919	0	164.828	211.736	205.958	215.569	196.893	198.756	221.382	213.021	216.751	0.0334344	0.583333
outer membrane lipoprotein LolB [KO:K02494]	K02494	489.519	0	892.242	108.767	0	166.343	205.797	209.738	212.505	194.506	189.84	212.88	202.541	213.598	-0.0072797	0.996461
oxygen-independent coproporphyrinogen III oxidase [EC:1.3.98.3, KO:K02495]	K02495	0	242.958	0	73.5447	0	261.783	193.906	213.28	183.817	193.488	326.35	346.903	352.631	256.556	0.697133	0.00945091	*
uroporphyrin-III C-methyltransferase [EC:2.1.1.107, KO:K02496]	K02496	0	0	0	123.761	0	287.959	197.257	206.126	191.182	207.352	197.817	191.714	194.792	195.465	-0.0394901	0.333888
HemY protein [KO:K02498]	K02498	290.244	0	0	112.691	0	253.252	197.494	203.012	185.571	205.096	198.448	194.224	198.656	191.824	-0.0137099	0.826433
imidazole glycerol-phosphate synthase subunit HisF [EC:4.3.2.10, KO:K02500]	K02500	0	0	0	108.547	0	185.129	205.283	204.004	210.683	190.206	206.058	220.245	219.161	221.314	0.0973789	0.100032
imidazole glycerol-phosphate synthase subunit HisH [EC:4.3.2.10, KO:K02501]	K02501	318.218	0	0	210.882	0	231.303	216.728	205.439	217.198	198.236	220.692	222.282	225.114	228.217	0.0981836	0.0706869
ATP phosphoribosyltransferase regulatory subunit [KO:K02502]	K02502	0	0	0	0	0	7.69171	13.3574	29.0707	40.35	27.3213	0.790876	1.16535	1.6818	24.3204	-2.72643	0.0703218
histidine triad (HIT) family protein [KO:K02503]	K02503	0	180.885	0	111.585	0	184.84	232.178	235.055	240.069	224.214	215.825	231.411	228.566	235.535	-0.0317512	0.492598
protein transport protein HofB [KO:K02504]	K02504	0	0	0	60.5095	0	209.837	190.202	165.59	169.633	173.731	205.345	211.086	209.48	174.177	0.191227	0.0994591
protein transport protein HofC [KO:K02505]	K02505	0	0	0	42.4358	0	220.946	181.676	156.96	160.859	166.285	199.649	203.146	203.929	169.554	0.218437	0.0750033
leader peptidase HopD [EC:3.4.23.43, KO:K02506]	K02506	0	0	0	0	0	204.202	177.967	158.914	168.201	177.188	55.739	0.172308	9.35766	115.838	-3.3476	0.113356
protein transport protein HofQ [KO:K02507]	K02507	0	0	0	61.3018	0	237.027	175.696	157.475	160.635	169.241	192.615	190.018	194.646	166.264	0.162867	0.0921616
AraC family transcriptional regulator, 4-hydroxyphenylacetate 3-monooxygenase operon regulatory protein [KO:K02508]	K02508	0	0	0	0	0	223.557	211.578	188.105	183.68	196.274	220.743	167.102	194.777	201.179	0.00265793	1
2-oxo-hept-3-ene-1,7-dioate hydratase [EC:4.2.1.-, KO:K02509]	K02509	0	0	0	0	0	236.326	224.15	199.349	195.228	209.937	224.944	173.655	199.328	206.041	-0.0475232	0.728597
4-hydroxy-2-oxoheptanedioate aldolase [EC:4.1.2.52, KO:K02510]	K02510	0	0	0	53.0448	0	258.166	377.184	334.208	333.593	361.448	285.233	184.384	220.869	316.55	-0.509989	0.0730024
MFS transporter, ACS family, 4-hydroxyphenylacetate permease [KO:K02511]	K02511	0	0	0	0	0	209.521	358.994	313.241	308.432	329.441	254.242	159.457	191.285	258.52	-0.625176	0.0426642	*
Kdo2-lipid IVA lauroyltransferase/acyltransferase [EC:2.3.1.241 2.3.1.-, KO:K02517]	K02517	351.968	0	0	120.959	0	208.417	378.777	379.021	401.23	361.805	356.558	335.135	335.414	403.859	-0.0909065	0.343495
translation initiation factor IF-1 [KO:K02518]	K02518	0	254.651	0	309.25	0	233.378	273.305	265.952	281.73	251.518	276.368	277.706	283.062	286.445	0.0679716	0.180359
translation initiation factor IF-2 [KO:K02519]	K02519	335.753	214.862	0	255.902	0	233.631	144.402	142.269	155.268	148.614	138.093	142.56	161.937	203.039	0.111714	0.515763
translation initiation factor IF-3 [KO:K02520]	K02520	224.443	93.068	491.357	78.9568	0	179.292	226.675	219.101	213.017	221.398	211.547	242.394	216.584	233.346	0.0363034	0.596482
LysR family transcriptional regulator, positive regulator for ilvC [KO:K02521]	K02521	0	0	0	49.6167	0	233.358	189.626	167.271	170.942	178.659	218.126	219.163	227.664	184.366	0.261306	0.0482176	*
octaprenyl-diphosphate synthase [EC:2.5.1.90, KO:K02523]	K02523	0	0	0	91.5147	0	237.611	193.476	198.111	200.755	196.65	198.812	207.043	203.177	197.393	0.0312416	0.258956
LacI family transcriptional regulator, kdg operon repressor [KO:K02525]	K02525	267.67	0	0	73.6733	0	318.144	207.654	187.629	183.068	195.657	225.564	224.885	233.817	197.387	0.185686	0.0747715
2-keto-3-deoxygluconate permease [KO:K02526]	K02526	0	0	0	72.7419	0	212.522	151.623	138.631	142.759	152.683	56.0685	6.09856	17.1743	107.174	-2.30186	0.0843616
3-deoxy-D-manno-octulosonic-acid transferase [EC:2.4.99.12 2.4.99.13 2.4.99.14 2.4.99.15, KO:K02527]	K02527	663.938	0	0	104.232	0	283.478	204.819	208.314	206.859	208.792	210.475	210.22	218.171	209.779	0.0338513	0.137346
16S rRNA (adenine1518-N6/adenine1519-N6)-dimethyltransferase [EC:2.1.1.182, KO:K02528]	K02528	0	114.16	0	111.815	0	218.729	194.011	192.76	199.033	191.304	213.94	219.746	216.678	208.641	0.143769	0.00881145	*
LacI family transcriptional regulator [KO:K02529]	K02529	1164.19	0	0	767.72	334.679	1658.42	908.804	855.849	799.809	815.268	1315.97	1654.08	1581.57	1122.42	0.731726	0.0130093	*
DeoR family transcriptional regulator, lactose phosphotransferase system repressor [KO:K02530]	K02530	0	109.318	0	0	0	0	0	0	0	0	0	0	0	0	0	1
MFS transporter, OHS family, lactose permease [KO:K02532]	K02532	0	0	0	124.793	0	597.56	498.938	432.332	441.327	458.935	267.834	140.348	159.212	337.224	-1.10497	0.0412434	*solitary
tRNA/rRNA methyltransferase [EC:2.1.1.-, KO:K02533]	K02533	0	0	0	35.2873	0	220.391	177.776	157.555	166.127	166.267	215.209	227.631	220.761	181.236	0.333504	0.0313595	*
UDP-3-O-[3-hydroxymyristoyl, KO:K02535] N-acetylglucosamine deacetylase [EC:3.5.1.108, KO:K02535]	K02535	263.976	0	0	114.617	0	221.17	199.142	193.819	204.003	192.047	179.886	176.026	178.715	196.695	-0.109913	0.0843616
UDP-3-O-[3-hydroxymyristoyl, KO:K02536] glucosamine N-acyltransferase [EC:2.3.1.191, KO:K02536]	K02536	0	0	0	112.669	0	190.077	179.821	181.414	186.422	171.352	201.49	215.924	218.562	194.688	0.206211	0.0269734	*
activator of the mannose operon, transcriptional antiterminator [KO:K02538]	K02538	202.439	0	0	151.33	0	33.2058	143.72	120.349	131.187	144.409	56.1931	49.7152	30.3704	60.4183	-1.47912	0.00887176	*solitary
1,4-dihydroxy-2-naphthoate polyprenyltransferase [EC:2.5.1.74, KO:K02548]	K02548	0	0	0	0	0	228.903	173.217	153.402	160.412	168.511	193.302	150.657	176.947	171.429	0.0742315	0.507106
o-succinylbenzoate synthase [EC:4.2.1.113, KO:K02549]	K02549	0	0	0	0	0	188.168	205.26	181.086	175.036	175.569	204.976	174.41	183.595	200.418	0.0506268	0.642026
glycolate permease [KO:K02550]	K02550	0	0	0	0	0	0	6.62935	18.3895	12.4109	13.5416	0	0	0	7.19175	-2.94556	0.0413094	*solitary
2-succinyl-5-enolpyruvyl-6-hydroxy-3-cyclohexene-1-carboxylate synthase [EC:2.2.1.9, KO:K02551]	K02551	0	0	0	0	0	164.352	175.766	155.701	153.615	156.24	174.408	146.105	155.735	170.985	0.0116437	0.991623
menaquinone-specific isochorismate synthase [EC:5.4.4.2, KO:K02552]	K02552	0	0	0	0	0	156.617	163.938	146.791	150.027	152.18	45.4333	0.394517	7.96137	115.214	-3.2587	0.110167
regulator of ribonuclease activity A [KO:K02553]	K02553	0	0	0	40.5955	0	250.934	208.443	196.809	216.906	212.94	224.262	225.152	225.133	209.872	0.0826966	0.131897
2-keto-4-pentenoate hydratase [EC:4.2.1.80, KO:K02554]	K02554	0	0	0	0	0	1.67751	11.0441	19.522	31.3634	14.7546	0	0.471477	0	24.4276	-2.92947	0.0939929
chemotaxis protein MotA [KO:K02556]	K02556	0	0	0	116.222	0	269.602	216.591	233.179	206.948	200.519	201.999	252.217	214.936	252.073	0.0989121	0.451047
chemotaxis protein MotB [KO:K02557]	K02557	0	0	0	147.099	0	185.959	202.435	225.784	200.981	189.066	192.568	243.045	203.039	245.725	0.106283	0.451047
UDP-N-acetylmuramate: L-alanyl-gamma-D-glutamyl-meso-diaminopimelate ligase [EC:6.3.2.45, KO:K02558]	K02558	499.467	0	0	147.202	0	323.256	200.841	203.421	195.931	197.455	178.639	172.812	170.403	193.274	-0.158307	0.0399181	*
lauroyl-Kdo2-lipid IVA myristoyltransferase [EC:2.3.1.243, KO:K02560]	K02560	0	0	0	71.0159	0	138.786	174.548	151.649	156.551	156.537	187.617	201.309	196.046	172.695	0.243372	0.0397923	*
mannitol operon repressor [KO:K02562]	K02562	0	0	0	54.0504	0	259.147	190.961	171.435	176.231	189.188	242.097	245.812	245.494	191.161	0.337227	0.0436257	*
UDP-N-acetylglucosamine--N-acetylmuramyl-(pentapeptide) pyrophosphoryl-undecaprenol N-acetylglucosamine transferase [EC:2.4.1.227, KO:K02563]	K02563	0	0	0	82.9272	0	245.351	215.657	216.887	222.08	211.959	199.128	209.412	204.441	212.829	-0.0694636	0.0826009
glucosamine-6-phosphate deaminase [EC:3.5.99.6, KO:K02564]	K02564	0	0	0	40.1486	0	166.907	198.38	169.603	175.482	179.234	193.872	196.504	190.36	174.106	0.0633583	0.451047
N-acetylglucosamine repressor [KO:K02565]	K02565	0	0	0	192.333	109.479	199.812	182.947	161.06	166.02	166.185	210.897	251.695	225.097	173.418	0.335768	0.0728914
5'-nucleotidase [EC:3.1.3.5, KO:K02566]	K02566	0	0	0	62.3435	0	173.141	193.949	173.836	172.584	174.251	198.757	192.388	198.961	181.416	0.11065	0.121859
nitrate reductase (cytochrome) [EC:1.9.6.1, KO:K02567]	K02567	0	0	0	0	0	0	1.96607	0.704716	2.87485	3.56842	0	0.140093	0	0	-1.57287	0.0168495	*solitary
nitrate reductase (cytochrome), electron transfer subunit [KO:K02568]	K02568	0	0	0	0	0	0	1.78962	0.744765	3.1338	3.584	0	0	0	0	-1.63021	0.0148636	*solitary
cytochrome c-type protein NapC [KO:K02569]	K02569	0	0	0	0	0	0	1.71571	0.723658	2.66373	3.53637	0	0	0	0	-1.57014	0.0145405	*solitary
periplasmic nitrate reductase NapD [KO:K02570]	K02570	0	0	0	0	0	0	2.57656	0.849715	4.06888	4.88821	0	0	0	0	-1.90693	0.0149491	*solitary
ferredoxin-type protein NapF [KO:K02572]	K02572	0	0	0	0	0	0	2.43335	1.0606	3.44318	4.33635	0	0	0	0	-1.84706	0.00919634	*solitary
ferredoxin-type protein NapH [KO:K02574]	K02574	0	0	0	0	0	0.375254	0	0	0	0	0	0	0	0	0	1
MFS transporter, NNP family, nitrate/nitrite transporter [KO:K02575]	K02575	0	0	0	19.0809	0	234.789	353.645	334.972	358.01	315.83	221.273	192.562	196.625	317.751	-0.580543	0.0463281	*
Nif-specific regulatory protein [KO:K02584]	K02584	0	0	0	0	0	0	0	0.21167	0	0	0	0	0	0	-0.0687518	0.451047
nitrogen fixation protein NifB [KO:K02585]	K02585	0	0	0	0	0	0	0	0.318726	0	0	0	0	0	0	-0.100134	0.451047
nitrogenase molybdenum-iron protein alpha chain [EC:1.18.6.1, KO:K02586]	K02586	0	0	0	0	0	0	0	0.209057	0	0	0	0	0	0	-0.0687518	0.451047
nitrogenase molybdenum-cofactor synthesis protein NifE [KO:K02587]	K02587	0	0	0	0	0	0	0	0.161272	0	0	0	0	0	0	-0.0535312	0.451047
nitrogenase molybdenum-iron protein beta chain [EC:1.18.6.1, KO:K02591]	K02591	0	0	0	0	0	0	0	0.251298	0	0	0	0	0	0	-0.080482	0.451047
nitrogenase molybdenum-iron protein NifN [KO:K02592]	K02592	0	0	0	0	0	0	0	0.282227	0	0	0	0	0	0	-0.089036	0.451047
homocitrate synthase NifV [EC:2.3.3.14, KO:K02594]	K02594	0	0	0	41.8402	0	0.858871	0.725315	0.415754	0	0	2.13468	4.1029	1.55413	0	1.01262	0.160762
nitrogen fixation protein NifX [KO:K02596]	K02596	0	0	0	0	0	0	0	0.229453	0	0	0	0	0	0	-0.0746646	0.451047
nitrite transporter [KO:K02598]	K02598	0	0	0	0	0	1.63791	2.38709	1.11627	3.25365	4.68731	0.465882	0.31399	1.8695	0	-1.2437	0.0727584
transcription termination/antitermination protein NusA [KO:K02600]	K02600	230.455	264.936	0	92.3293	0	200.339	170.102	162.981	184.526	171.191	161.651	164.251	159.757	167.725	-0.0745132	0.177533
transcription termination/antitermination protein NusG [KO:K02601]	K02601	964.167	256.095	0	116.817	0	303.852	182.476	188.174	212.723	198.32	187.542	182.871	185.243	193.378	-0.0591288	0.409293
ring-1,2-phenylacetyl-CoA epoxidase subunit PaaA [EC:1.14.13.149, KO:K02609]	K02609	0	0	0	0	0	132.838	216.305	198.675	210.22	195.525	193.003	159.038	170.791	208.782	-0.171714	0.178895
ring-1,2-phenylacetyl-CoA epoxidase subunit PaaB [KO:K02610]	K02610	0	0	0	0	0	163.616	279.206	257.557	260.068	259.823	276.418	239.835	261.92	279.267	-0.000742649	1
ring-1,2-phenylacetyl-CoA epoxidase subunit PaaC [EC:1.14.13.149, KO:K02611]	K02611	0	0	0	0	0	135.186	220.985	202.388	213.682	195.423	199.893	175.244	192.162	224.915	-0.0753131	0.503244
ring-1,2-phenylacetyl-CoA epoxidase subunit PaaD [KO:K02612]	K02612	0	0	0	0	0	162.28	245.565	226.719	234.413	215.852	211.415	180.569	200.21	239.592	-0.154602	0.221136
ring-1,2-phenylacetyl-CoA epoxidase subunit PaaE [KO:K02613]	K02613	0	0	0	0	0	127.374	207.738	191.997	203.363	185.95	197.911	178.479	196.698	219.078	0.00330164	1
acyl-CoA thioesterase [EC:3.1.2.-, KO:K02614]	K02614	0	0	0	0	0	152.456	245.624	235.906	238.166	221.514	231.291	210.168	230.574	259.589	-0.0177434	0.922759
3-oxo-5,6-didehydrosuberyl-CoA/3-oxoadipyl-CoA thiolase [EC:2.3.1.223 2.3.1.174, KO:K02615]	K02615	0	0	0	0	0	136.205	213.105	179.382	180.889	173.971	195.376	171.672	186.442	197.286	0.00903522	1
phenylacetic acid degradation operon negative regulatory protein [KO:K02616]	K02616	0	0	0	0	0	116.687	210.43	196.305	225.394	200.178	177.081	153.238	169.055	216.977	-0.225003	0.149329
phenylacetic acid degradation protein [KO:K02617]	K02617	0	0	0	0	0	130.043	215.303	197.49	204.33	195.966	207.798	190.117	209.314	223.024	0.0286813	0.745788
oxepin-CoA hydrolase / 3-oxo-5,6-dehydrosuberyl-CoA semialdehyde dehydrogenase [EC:3.3.2.12 1.2.1.91, KO:K02618]	K02618	0	0	0	0	0	121.92	184.958	168.689	179.617	164.881	170.633	151.083	163.744	185.597	-0.0591799	0.547663
4-amino-4-deoxychorismate lyase [EC:4.1.3.38, KO:K02619]	K02619	0	0	0	64.3838	0	143.272	179.804	172.485	186.607	175.245	191.044	202.105	194.859	190.002	0.123155	0.0379969	*
topoisomerase IV subunit A [EC:5.6.2.2, KO:K02621]	K02621	495.571	624.621	0	88.069	0	219.675	189.78	191.378	196.053	190.268	192.677	197.339	193.366	199.084	0.027748	0.234056
topoisomerase IV subunit B [EC:5.6.2.2, KO:K02622]	K02622	545.742	977.71	0	105.048	0	227.468	188.647	191.091	195.786	188.49	179.099	195.288	193.167	194.048	-0.00523781	0.98873
LysR family transcriptional regulator, pca operon transcriptional activator [KO:K02623]	K02623	0	0	0	0	0	5.78428	9.2594	23.9031	14.8503	18.579	0.583433	0.691629	1.34627	10.0702	-2.53914	0.0426642	*solitary
IclR family transcriptional regulator, pca regulon regulatory protein [KO:K02624]	K02624	641.424	0	0	53.242	0	30.801	393.992	374.382	389.779	367.289	258.063	176.599	201.187	265.7	-0.77613	0.0131225	*
MFS transporter, MHS family, dicarboxylic acid transporter PcaT [KO:K02625]	K02625	0	0	0	0	0	3.59396	11.4255	24.2786	31.7491	22.4348	0.732608	0.912807	1.92575	20.1362	-2.55056	0.071006
apocytochrome f [KO:K02634]	K02634	527.321	81.6333	0	244.557	0	3.53186	0	0	0	0	0	0	0	0	0	1
cytochrome b6 [KO:K02635]	K02635	531.729	83.7233	0	218.554	0	2.64268	0	0	0	0	0.156678	0	0	0	0.0535312	0.451047
cytochrome b6-f complex subunit 4 [KO:K02637]	K02637	1268.43	153.583	0	357.674	0	1.05896	0	0	0	0	0	0	0	0	0	1
ferredoxin [KO:K02639]	K02639	0	0	0	0	0	0	11.279	8.56719	2.49879	0.554817	127.518	164.651	174.512	66.4004	4.64789	0.00928292	*gregarious
carbohydrate diacid regulator [KO:K02647]	K02647	0	0	0	93.4778	0	269.098	193.799	183.086	172.531	183.643	204.849	217.199	209.803	188.179	0.160143	0.0706869
type IV pilus assembly protein PilA [KO:K02650]	K02650	0	0	0	71.8033	0	9.42551	24.9633	61.2046	52.7961	41.3998	0.163858	0	0.221115	48.5562	-3.92012	0.0730024
pilus assembly protein Flp/PilA [KO:K02651]	K02651	0	0	0	0	0	1.74772	16.4951	47.9465	26.2896	26.8686	0	1.18763	0	25.4164	-3.36474	0.0693443
type IV pilus assembly protein PilB [KO:K02652]	K02652	191.193	0	0	68.7735	0	12.8661	9.90164	20.4401	27.5854	13.3465	1.22157	0.775733	4.40912	22.0698	-1.90072	0.1255
type IV pilus assembly protein PilC [KO:K02653]	K02653	0	0	0	78.9509	0	15.7401	17.899	42.4368	43.2893	30.6913	1.28667	0.33528	2.91238	33.3414	-2.86239	0.0810481
leader peptidase (prepilin peptidase) / N-methyltransferase [EC:3.4.23.43 2.1.1.-, KO:K02654]	K02654	412.976	0	0	95.8763	0	68.7055	39.3471	59.4476	51.5668	31.9183	279.655	303.264	325.047	155.866	2.50375	0.00654888	*gregarious
type IV pilus assembly protein PilE [KO:K02655]	K02655	0	0	0	52.2704	0	13.3392	22.2646	51.7713	57.244	39.6073	1.62724	1.34849	2.22092	41.7675	-2.93395	0.072978
type IV pilus assembly protein PilF [KO:K02656]	K02656	0	0	0	83.1223	0	26.8565	27.2306	45.6513	46.1266	30.0782	147.449	204.633	198.127	88.6653	2.0356	0.00952615	*gregarious
twitching motility two-component system response regulator PilG [KO:K02657]	K02657	0	0	0	47.5028	0	12.7278	21.791	57.3329	53.5715	38.042	0.84941	0.600546	1.67099	43.0648	-3.24739	0.074785
twitching motility two-component system response regulator PilH [KO:K02658]	K02658	495.005	0	0	100.144	0	21.8937	29.1456	74.516	64.3966	45.1979	1.09418	1.13161	2.28804	56.5165	-3.24887	0.0773328
twitching motility protein PilI [KO:K02659]	K02659	255.977	0	0	39.0856	0	12.4827	22.1806	52.8803	47.9976	34.6468	0.73141	0.488897	1.70475	38.4942	-3.23864	0.071684
twitching motility protein PilJ [KO:K02660]	K02660	0	0	0	88.8329	0	11.5029	18.1687	42.2241	41.476	29.8884	1.30871	0.775623	1.56632	31.1795	-2.91064	0.0703218
type IV pilus assembly protein PilK [KO:K02661]	K02661	0	0	0	0	0	3.62115	0	0	0	0	0.787836	0.994099	1.70415	0	0.816422	0.0783123
type IV pilus assembly protein PilM [KO:K02662]	K02662	628.079	0	0	26.5906	0	10.4623	19.1549	46.9479	46.3626	33.769	0.715897	0.8935	1.40217	34.7345	-3.11966	0.0705013
type IV pilus assembly protein PilN [KO:K02663]	K02663	0	0	454.784	45.0776	0	9.52157	19.7125	48.6555	49.2452	37.4574	0.625488	0.796283	1.07593	33.2826	-3.30346	0.0644598
type IV pilus assembly protein PilO [KO:K02664]	K02664	0	0	0	68.6741	0	10.1839	10.3616	20.4193	29.7591	15.2397	0.836076	0.533596	1.01238	24.3161	-2.43215	0.100867
type IV pilus assembly protein PilP [KO:K02665]	K02665	0	0	0	81.0407	0	10.5153	12.2314	25.1404	31.8166	16.8437	0.727099	0.777208	1.12414	26.8187	-2.53068	0.0951561
type IV pilus assembly protein PilQ [KO:K02666]	K02666	340.202	0	0	71.4353	0	9.29474	16.0336	37.5702	39.2091	27.3734	1.45558	0.847752	1.53959	27.853	-2.78342	0.0703062
two-component system, NtrC family, response regulator PilR [KO:K02667]	K02667	0	0	0	31.0002	0	12.6864	10.1028	19.5829	27.3528	13.2662	0.93036	0.851683	1.3178	21.8314	-2.23318	0.100898
two-component system, NtrC family, sensor histidine kinase PilS [EC:2.7.13.3, KO:K02668]	K02668	0	0	0	46.3498	0	10.5745	9.73931	19.1195	27.2332	13.2703	1.06596	0.590843	1.14043	22.2465	-2.26353	0.105125
twitching motility protein PilT [KO:K02669]	K02669	271.695	0	0	105.27	0	225.919	220.212	220.285	224.9	216.505	223.844	231.996	231.304	223.708	0.0462903	0.106933
twitching motility protein PilU [KO:K02670]	K02670	585.667	0	0	122.617	0	16.5754	16.4182	37.8284	34.108	17.9712	0.788324	0.647976	1.69811	32.4212	-2.6808	0.0940018
type IV pilus assembly protein PilV [KO:K02671]	K02671	0	0	0	54.6522	0	17.5645	11.0806	22.808	32.2407	15.5373	2.71234	1.72749	4.09366	25.1612	-1.71838	0.121679
type IV pilus assembly protein PilW [KO:K02672]	K02672	400.17	0	0	75.366	0	15.2869	19.5612	43.1291	47.24	32.6318	2.92081	1.45795	5.75136	33.1752	-2.34245	0.0810481
type IV pilus assembly protein PilX [KO:K02673]	K02673	399.889	0	0	86.8522	0	18.4778	15.4771	43.4475	22.3741	24.6821	2.00824	1.31307	4.91576	21.819	-2.21761	0.074119
type IV pilus assembly protein PilY1 [KO:K02674]	K02674	289.715	0	0	170.074	0	23.3082	9.03666	19.3596	28.2228	12.9743	4.9849	2.00615	7.93839	22.4586	-1.11655	0.240449
type IV pilus assembly protein PilZ [KO:K02676]	K02676	0	0	0	58.4392	0	12.5868	13.8946	25.602	37.1362	17.6708	0.819748	0.493812	1.35882	30.0554	-2.61762	0.0974798
prepilin peptidase dependent protein A [KO:K02679]	K02679	0	0	0	77.709	0	246.095	230.972	200.183	205.502	214.323	236.36	249.141	249.988	204.711	0.140751	0.200138
prepilin peptidase dependent protein B [KO:K02680]	K02680	0	0	0	82.8825	0	225.737	219.302	188.819	196.844	203	236.432	254.915	242.253	199.052	0.202234	0.114244
prepilin peptidase dependent protein C [KO:K02681]	K02681	0	0	0	68.1309	0	246.845	274.905	242.043	247.85	252.479	258.202	276.867	267.606	244.82	0.0422628	0.57644
prepilin peptidase dependent protein D [KO:K02682]	K02682	0	0	0	62.8162	0	239.335	204.294	179.14	183.628	194.847	229.856	231.394	231.072	199.312	0.224798	0.0490883	*
primosomal replication protein N [KO:K02686]	K02686	0	0	0	117.599	0	333.569	247.033	210.601	228.506	248.35	92.1702	96.6193	62.4674	163.384	-1.24605	0.0268678	*solitary
ribosomal protein L11 methyltransferase [EC:2.1.1.-, KO:K02687]	K02687	232.531	0	0	61.4626	0	238.992	202.763	209.102	218.83	214.155	212.289	211.654	215.453	209.434	0.00723154	0.90544
transcriptional regulator, propionate catabolism operon regulatory protein [KO:K02688]	K02688	0	0	0	0	0	11.1619	15.579	22.9003	7.49441	5.2239	129.243	146.214	148.363	65.5644	3.28825	0.008911	*gregarious
photosystem I P700 chlorophyll a apoprotein A1 [KO:K02689]	K02689	921.085	79.6579	0	255.336	0	3.58627	0	0	0	0	0	0	0	0	0	1
photosystem I P700 chlorophyll a apoprotein A2 [KO:K02690]	K02690	865.133	88.4695	0	296.618	683.054	4.31148	0	0	0	0	0	0	0	0	0	1
photosystem I subunit VII [KO:K02691]	K02691	0	142.738	0	0	0	0	0	0	0	0	0	0	0	0	0	1
photosystem II P680 reaction center D1 protein [EC:1.10.3.9, KO:K02703]	K02703	474.266	84.4959	0	270.469	0	3.12557	0	0	0	0	0	0	0	0	0	1
photosystem II CP47 chlorophyll apoprotein [KO:K02704]	K02704	952.106	74.0954	0	251.155	0	4.15054	0	0	0	0	0	0	0	0	0	1
photosystem II CP43 chlorophyll apoprotein [KO:K02705]	K02705	1409.92	78.652	0	612.773	0	4.47918	0	0	0	0	0	0	0	0	0	1
photosystem II P680 reaction center D2 protein [EC:1.10.3.9, KO:K02706]	K02706	653.241	111.437	0	320.666	0	4.87585	0	0	0	0	0	0	0	0	0	1
photosystem II cytochrome b559 subunit alpha [KO:K02707]	K02707	0	61.9287	0	334.687	0	0	0	0	0	0	0	0	0	0	0	1
SprT protein [KO:K02742]	K02742	0	0	0	58.7935	0	240.155	199.168	188.314	180.335	193.559	215.941	222.641	220.456	201.093	0.174907	0.0361377	*
N-acetylgalactosamine PTS system EIIA component [EC:2.7.1.-, KO:K02744]	K02744	0	0	0	0	0	251.649	217.919	197.267	203.929	203.879	222.099	189.72	200.887	210.076	-0.00181863	1
N-acetylgalactosamine PTS system EIIB component [EC:2.7.1.-, KO:K02745]	K02745	0	0	0	0	0	218.802	198.538	177.163	181.121	192.767	224.035	189.032	205.512	197.355	0.12038	0.172079
N-acetylgalactosamine PTS system EIIC component [KO:K02746]	K02746	0	0	0	0	0	206.243	183.662	162.15	163.006	173.792	201.666	165.928	186.001	183.158	0.107974	0.265061
N-acetylgalactosamine PTS system EIID component [KO:K02747]	K02747	0	0	0	0	0	214.192	185.201	164.865	169.862	176.804	200.972	160.425	174.527	183.119	0.0418371	0.721058
alpha-glucoside PTS system EIICB component [EC:2.7.1.208 2.7.1.-, KO:K02750]	K02750	0	0	0	30.2815	0	222.835	317.556	275.489	282.007	318.549	104.076	4.11729	12.9838	176.386	-3.13589	0.0870982
beta-glucoside (arbutin/salicin/cellobiose) PTS system EIICB component [EC:2.7.1.-, KO:K02753]	K02753	0	0	0	38.3037	0	186.051	205.376	179.055	180.311	185.27	240.969	212.199	214.987	189.779	0.190089	0.113451
beta-glucoside PTS system EIICBA component [EC:2.7.1.-, KO:K02757]	K02757	0	0	0	32.06	0	120.375	174.085	148.69	148.37	156.391	196.81	197.705	204.935	129.094	0.193283	0.400467
cellobiose PTS system EIIA component [EC:2.7.1.196 2.7.1.205, KO:K02759]	K02759	0	0	0	152.032	0	932.571	579.599	521.692	550.336	564.655	357.38	189.818	236.255	467.423	-0.90961	0.0586145
cellobiose PTS system EIIB component [EC:2.7.1.196 2.7.1.205, KO:K02760]	K02760	0	386.511	0	124.85	0	863.607	1031.69	906.814	943.404	997.373	469.99	169.928	224.36	651.015	-1.55586	0.0449726	*solitary
cellobiose PTS system EIIC component [KO:K02761]	K02761	0	715.84	0	114.725	0	1235.27	947.471	854.264	866.271	901.145	427.496	155.645	211.223	742.467	-1.4763	0.0688734
fructose PTS system EIIA component [EC:2.7.1.202, KO:K02768]	K02768	238.255	0	0	167.263	0	51.22	338.88	284.318	304.17	329.896	130.443	61.5343	46.8048	146.084	-1.85123	0.0226734	*solitary
fructose PTS system EIIB component [EC:2.7.1.202, KO:K02769]	K02769	0	0	0	164.958	0	37.7516	410.272	342.354	375.708	406.04	144.897	6.4919	20.0587	177.002	-3.09196	0.0739952
fructose PTS system EIIBC or EIIC component [EC:2.7.1.202, KO:K02770]	K02770	303.659	634.89	0	188.558	0	432.036	524.809	473.09	482.72	493.702	309.795	268.2	246.573	381.872	-0.727768	0.0148636	*
galactitol PTS system EIIA component [EC:2.7.1.200, KO:K02773]	K02773	0	0	0	0	0	3.53013	0	0	0	0	0.493674	0.293089	1.62484	0	0.583063	0.146909
galactitol PTS system EIIB component [EC:2.7.1.200, KO:K02774]	K02774	0	0	0	0	0	5.08513	0	0	0	0	0.756621	0	1.6101	0	0.549906	0.229162
galactitol PTS system EIIC component [KO:K02775]	K02775	0	0	0	0	0	4.1834	0	0.159751	0	0	0.644038	0.256032	1.57921	0.0958279	0.584467	0.126989
sugar PTS system EIIA component [EC:2.7.1.-, KO:K02777]	K02777	0	113.439	0	49.2332	0	190.719	174.686	152.742	157.931	159.332	198.364	195.795	193.046	175.382	0.241065	0.0301247	*
glucose PTS system EIIB component [EC:2.7.1.199, KO:K02778]	K02778	0	173.4	0	0	0	115.084	1.47914	0	0	0	0	7.87278	24.8065	0	1.63211	0.32491
glucose PTS system EIICB or EIICBA component [EC:2.7.1.199, KO:K02779]	K02779	0	241.308	0	52.1925	0	220.462	165.5	145.111	144.876	146.228	175.789	187.386	178.504	158.882	0.217825	0.0546211
glucitol/sorbitol PTS system EIIA component [EC:2.7.1.198, KO:K02781]	K02781	0	0	0	46.4142	0	334.118	238.229	208.848	208.598	222.32	173.622	137.412	130.172	195.452	-0.478935	0.0493737	*
glucitol/sorbitol PTS system EIIB component [EC:2.7.1.198, KO:K02782]	K02782	0	0	0	103.097	0	262.938	175.982	160.119	157.549	161.285	191.402	154.061	164.988	176.483	0.0651358	0.520819
glucitol/sorbitol PTS system EIIC component [KO:K02783]	K02783	0	0	0	43.4794	0	244.944	156.957	139.614	143.193	143.954	188.178	152.083	164.762	166.28	0.197655	0.0802424
phosphocarrier protein HPr [KO:K02784]	K02784	421.404	147.784	0	111.367	0	180.047	246.411	254.818	232.764	235.966	261.235	256.878	265.931	244.497	0.0845017	0.128
maltose/glucose PTS system EIICB component [EC:2.7.1.199 2.7.1.208, KO:K02791]	K02791	0	0	0	64.2036	0	582.596	175.527	157.054	163.237	149.529	173.164	183.149	187.208	263.292	0.302402	0.130738
mannose PTS system EIIA component [EC:2.7.1.191, KO:K02793]	K02793	489.05	0	0	58.7137	0	178.188	8.38391	24.1169	12.5439	7.43348	0	0.551384	1.8948	59.6312	-1.65744	0.384674
mannose PTS system EIIAB component [EC:2.7.1.191, KO:K02794]	K02794	0	0	0	26.9304	0	148.634	173.435	148.589	154.761	154.495	167.879	180.795	174.338	161.335	0.116865	0.152297
mannose PTS system EIIC component [KO:K02795]	K02795	0	0	0	30.1391	0	298.126	182.942	160.898	166.091	163.091	192.573	199.052	199.951	215.252	0.260825	0.0189711	*
mannose PTS system EIID component [KO:K02796]	K02796	0	0	0	23.4297	0	156.421	194.934	170.801	170.694	171.668	202.114	207.514	204.438	183.748	0.171944	0.0741984
mannitol PTS system EIIA component [EC:2.7.1.197, KO:K02798]	K02798	0	0	0	0	0	0.449255	0	0	0	0	0	0	1.52074	0	0.333356	0.451047
mannitol PTS system EIICBA or EIICB component [EC:2.7.1.197, KO:K02800]	K02800	306.232	0	0	58.8016	0	224.953	181.489	159.039	161.408	174.309	196.144	197.356	202.685	167.951	0.173629	0.112762
N-acetylglucosamine PTS system EIICBA or EIICB component [EC:2.7.1.193, KO:K02804]	K02804	0	0	0	41.014	0	164.28	167.339	146.326	146.954	151.732	176.857	178.234	178.747	156.083	0.170881	0.0859885
dTDP-4-amino-4,6-dideoxygalactose transaminase [EC:2.6.1.59, KO:K02805]	K02805	0	0	0	66.1301	0	240.635	208.314	204.648	189.885	202.74	325.529	329.521	344.618	243.205	0.611009	0.0146522	*
nitrogen PTS system EIIA component [EC:2.7.1.-, KO:K02806]	K02806	0	0	0	53.0448	0	226.575	228.9	229.801	217.924	225.358	247.561	255.477	256.604	223.179	0.12139	0.101091
sucrose PTS system EIIBCA or EIIBC component [EC:2.7.1.211, KO:K02810]	K02810	0	0	0	67.3216	0	281.18	183.377	160.076	154.38	147.423	312.784	329.262	338.423	254.753	0.928804	0.00654888	*
trehalose PTS system EIIBC or EIIBCA component [EC:2.7.1.201, KO:K02819]	K02819	0	0	0	0	0	230.34	184.122	163.177	160.783	171.617	187.479	147.02	167.753	175.766	-0.00710188	1
ascorbate PTS system EIIA or EIIAB component [EC:2.7.1.194, KO:K02821]	K02821	0	0	0	98.8987	0	444.056	369.397	333.999	332.682	348.448	454.573	470.194	478.956	383.925	0.363674	0.024602	*
ascorbate PTS system EIIB component [EC:2.7.1.194, KO:K02822]	K02822	0	0	0	90.9544	0	486.976	408.946	364.738	375.493	391.076	468.4	447.113	457.322	457.586	0.249551	0.008911	*
dihydroorotate dehydrogenase electron transfer subunit [KO:K02823]	K02823	0	0	0	0	0	0	0	0.235189	0	0	0	0.36766	0.263387	0	0.119315	0.524168
uracil permease [KO:K02824]	K02824	0	268.452	0	44.6171	0	200.743	185.305	174.075	164.676	176.205	192.82	199.15	194.697	182.78	0.135752	0.0599029
pyrimidine operon attenuation protein / uracil phosphoribosyltransferase [EC:2.4.2.9, KO:K02825]	K02825	0	0	0	0	0	4.51449	10.8966	28.6715	17.6499	20.3747	0.96644	0.451319	1.62759	10.6437	-2.66303	0.039907	*solitary
ribosome-binding factor A [KO:K02834]	K02834	0	201.39	0	116.541	0	258.42	226.569	217.109	233.907	228.602	228.991	221.973	223.853	223.673	-0.0118515	0.772142
peptide chain release factor 1 [KO:K02835]	K02835	0	238.445	0	154.666	0	166.465	203.559	204.361	205.506	192.981	196.298	216.323	212.696	215.154	0.0587582	0.27
peptide chain release factor 2 [KO:K02836]	K02836	0	0	0	101.385	0	215.986	229.287	232.008	210.686	230.792	220.873	225.227	229.781	227.321	0.00161631	1
peptide chain release factor 3 [KO:K02837]	K02837	310.175	0	912.833	106.381	0	236.017	200.296	196.615	198.783	194.297	195.747	196.534	197.594	198.132	-0.00356032	0.903387
ribosome recycling factor [KO:K02838]	K02838	0	135.928	0	89.3681	0	212.882	201.301	207.052	213.17	201.615	215.781	231.104	228.274	216.818	0.115068	0.0432107	*
UDP-D-galactose:(glucosyl)LPS alpha-1,6-D-galactosyltransferase [EC:2.4.1.-, KO:K02840]	K02840	0	0	0	0	0	1.95864	0.14019	0	0	0	0.848745	42.9063	23.8174	0	2.6971	0.144998
heptosyltransferase I [EC:2.4.-.-, KO:K02841]	K02841	0	0	0	54.1944	0	310.136	207.659	189.666	184.522	212.508	211.23	204.345	209.366	189.947	0.0379142	0.665147
heptosyltransferase II [EC:2.4.-.-, KO:K02843]	K02843	0	0	0	64.6155	0	299.058	189.413	170.767	169.158	184.832	205.905	211.565	214.501	183.811	0.190035	0.0684527
UDP-glucose:(heptosyl)LPS alpha-1,3-glucosyltransferase [EC:2.4.1.-, KO:K02844]	K02844	0	0	0	67.8806	0	263.3	209.251	201.257	187.578	215.728	216.934	217.724	221.968	189.345	0.0547654	0.555472
N-methyl-L-tryptophan oxidase [EC:1.5.3.-, KO:K02846]	K02846	258.11	0	0	63.2283	0	154.432	166.884	145.881	147.998	147.04	185.957	195.084	188.612	166.488	0.274479	0.0316913	*
O-antigen ligase [EC:2.4.1.-, KO:K02847]	K02847	292.2	0	0	119.65	0	101.745	18.9207	28.1137	16.9339	10.1745	137.638	182.838	179.973	99.5251	2.99079	0.00637338	*gregarious
lipopolysaccharide core heptose(I) kinase [EC:2.7.1.235, KO:K02848]	K02848	0	0	0	0	0	5.55862	7.96244	20.2864	13.3217	15.2098	0.66802	0.612285	0.877303	7.41187	-2.50616	0.0334661	*solitary
heptosyltransferase III [EC:2.4.-.-, KO:K02849]	K02849	0	0	0	55.4089	0	270.973	216.116	187.227	179.931	190.745	480.199	559.719	550.376	287.634	1.23015	0.0133845	*gregarious
heptose II phosphotransferase [EC:2.7.1.-, KO:K02850]	K02850	0	0	0	0	0	0.822035	0	0	0	0	0	0	0	0	0	1
UDP-GlcNAc:undecaprenyl-phosphate/decaprenyl-phosphate GlcNAc-1-phosphate transferase [EC:2.7.8.33 2.7.8.35, KO:K02851]	K02851	0	0	0	53.3371	0	236.235	170.987	152.773	148.763	155.05	320.658	344.631	343.678	215.635	0.936891	0.0117446	*
UDP-N-acetyl-D-mannosaminouronate:lipid I N-acetyl-D-mannosaminouronosyltransferase [EC:2.4.1.180, KO:K02852]	K02852	0	0	0	53.6891	0	273.901	194.608	172.771	170.672	188.445	219.291	221.326	225.407	177.859	0.210834	0.112762
enterobacterial common antigen polymerase [EC:2.4.1.-, KO:K02853]	K02853	0	0	0	72.2262	0	240.477	164.952	146.911	150.793	161.716	186.018	191.114	194.955	161.311	0.228607	0.0584784
AraC family transcriptional regulator, L-rhamnose operon transcriptional activator RhaR [KO:K02854]	K02854	0	0	0	29.3674	0	250.562	184.471	162.02	180.182	189.429	71.4727	48.5778	42.5073	123.678	-1.4355	0.0298038	*solitary
AraC family transcriptional regulator, L-rhamnose operon regulatory protein RhaS [KO:K02855]	K02855	0	0	0	87.7373	0	232.632	164.071	144.569	159.619	169.312	58.5062	47.0525	36.8416	112.823	-1.43451	0.0300647	*solitary
L-rhamnose-H+ transport protein [KO:K02856]	K02856	0	0	0	39.9758	0	231.538	166.266	151.265	159.98	170.555	62.3323	47.9782	35.9996	115.007	-1.43083	0.0319808	*solitary
3,4-dihydroxy 2-butanone 4-phosphate synthase [EC:4.1.99.12, KO:K02858]	K02858	0	0	0	60.5534	0	259.595	209.286	204.163	218.296	211.579	224.056	225.824	223.866	222.333	0.0875211	0.0325402	*
16S rRNA processing protein RimM [KO:K02860]	K02860	0	0	0	78.8476	0	204.832	192.375	189.748	200.067	187.128	191.779	189.944	186.167	194.433	-0.0128684	0.74692
large subunit ribosomal protein L1 [KO:K02863]	K02863	516.22	251.623	0	65.6533	0	240.908	178.1	183.302	200.416	190.448	207.432	205.082	212.599	195.794	0.126085	0.0730024
large subunit ribosomal protein L10 [KO:K02864]	K02864	0	97.802	0	119.133	0	253.655	208.243	212.185	237.9	219.9	230.73	211.042	239.128	283.104	0.127474	0.34027
large subunit ribosomal protein L11 [KO:K02867]	K02867	0	125.566	0	77.898	0	216.397	168.021	184.401	211.553	194.399	197.481	190.492	188.695	182.717	0.00633677	1
large subunit ribosomal protein L13 [KO:K02871]	K02871	0	76.6963	0	107.573	0	252.598	209.321	296.852	229.768	220.131	216.6	220.361	213.932	279.475	-0.034684	0.932428
large subunit ribosomal protein L14 [KO:K02874]	K02874	0	233.141	557.651	108.731	0	206.845	179.359	172.546	201.025	187.585	167.916	109.755	135.114	146.769	-0.416001	0.061324
large subunit ribosomal protein L15 [KO:K02876]	K02876	0	142.521	0	119.722	328.437	268.589	197.675	189.075	208.778	198.659	211.937	216.807	217.471	202.402	0.0954672	0.0947188
large subunit ribosomal protein L16 [KO:K02878]	K02878	407.542	402.767	0	112.677	0	167.929	127.193	118.85	135.904	131.055	151.911	115.907	124.806	125.905	0.00982595	1
large subunit ribosomal protein L17 [KO:K02879]	K02879	0	109.427	0	126.444	0	272.129	209.642	204.219	219.526	212.093	206.658	212.528	218.798	212.37	0.00845557	0.890497
large subunit ribosomal protein L18 [KO:K02881]	K02881	0	174.111	0	46.4142	0	236.673	220.747	212.496	238.977	228.629	148.718	235.226	231.248	215.249	-0.138639	0.513228
large subunit ribosomal protein L19 [KO:K02884]	K02884	0	102	286.5	100.955	0	152.678	226.018	217.51	234.12	218.222	291.307	245.75	232.495	308.11	0.256449	0.0894782
large subunit ribosomal protein L2 [KO:K02886]	K02886	645.275	585.473	0	124.497	0	280.376	202.276	214.331	214.434	209.606	219.577	211.739	221.386	217.41	0.0496784	0.149498
large subunit ribosomal protein L20 [KO:K02887]	K02887	0	391.581	0	121.858	0	193.32	236.559	251.458	238.029	239.186	235.699	240.984	232.663	251.504	-0.00676822	0.954342
large subunit ribosomal protein L21 [KO:K02888]	K02888	0	115.149	0	91.3753	0	312.648	203.096	190.4	214.698	207.819	215.707	214.037	221.893	221.937	0.0990513	0.0943208
large subunit ribosomal protein L22 [KO:K02890]	K02890	498.107	172.633	0	133.252	0	285.361	200.949	203.913	228.214	208.877	226.437	208.754	212.438	204.411	0.0178176	0.86077
large subunit ribosomal protein L23 [KO:K02892]	K02892	0	130.953	0	146.41	0	297.968	215.408	218.907	233.159	228.147	237.11	234.828	235.428	277.05	0.132916	0.132276
large subunit ribosomal protein L24 [KO:K02895]	K02895	0	158.005	0	146.1	0	236.379	193.479	181.907	215.811	199.869	187.979	171.005	174.712	181.838	-0.142257	0.104349
large subunit ribosomal protein L25 [KO:K02897]	K02897	0	0	0	104.172	0	293.49	260.974	260.373	274.373	260.925	247.557	72.3277	263.065	268.211	-0.482581	0.451047
large subunit ribosomal protein L27 [KO:K02899]	K02899	0	151.949	0	129.914	0	283.542	186.866	181.109	211.091	195.875	214.497	224.991	212.356	212.058	0.15799	0.0636508
large subunit ribosomal protein L28 [KO:K02902]	K02902	0	0	0	151.077	0	423.328	303.781	310.501	368.113	312.67	270.4	269.11	248.334	329.269	-0.216157	0.142116
large subunit ribosomal protein L29 [KO:K02904]	K02904	416.306	0	0	164.295	0	281.576	214.541	207.102	228.697	218.224	234.287	232.554	243.646	222.948	0.103676	0.0884453
large subunit ribosomal protein L3 [KO:K02906]	K02906	0	107.12	0	131.756	0	251.076	200.567	199.867	222.786	208.581	195.388	186.248	199.598	219.567	-0.0557361	0.498412
large subunit ribosomal protein L30 [KO:K02907]	K02907	0	0	0	219.915	0	335.382	285.041	270.163	296.93	289.581	291.184	289.531	298.32	281.26	0.023747	0.620938
large subunit ribosomal protein L31 [KO:K02909]	K02909	0	94.4259	0	229.024	0	585.283	429.127	404.169	448.272	425.918	481.781	515.251	506.833	480.849	0.216879	0.0131414	*
large subunit ribosomal protein L32 [KO:K02911]	K02911	0	146.949	0	156.056	0	251.375	277.953	283.324	292.849	275.512	284.194	306.869	291.938	314.149	0.0827387	0.125502
large subunit ribosomal protein L33 [KO:K02913]	K02913	0	274.611	0	157.412	0	364.723	311.215	315.878	325.521	328.902	295.256	288.47	277.893	309.499	-0.130283	0.0453521	*
large subunit ribosomal protein L34 [KO:K02914]	K02914	0	0	0	56.4306	0	24.1687	21.368	65.6234	37.9756	39.6709	0.969795	1.04499	2.37937	32.8238	-3.08208	0.0639777
large subunit ribosomal protein L35 [KO:K02916]	K02916	0	0	0	144.668	0	46.6473	295.862	310.888	288.635	279.551	279.695	285.785	276.538	310.745	-0.0278065	0.714538
large subunit ribosomal protein L36 [KO:K02919]	K02919	0	250.974	0	251.788	0	294.747	339.899	322.186	311.058	295.807	579.368	390.791	637.575	430.78	0.654781	0.0379689	*
large subunit ribosomal protein L4 [KO:K02926]	K02926	0	280.41	0	157.559	0	260.744	208.653	206.783	224.892	218.115	197.76	206.495	213.023	213.499	-0.0468807	0.380356
large subunit ribosomal protein L5 [KO:K02931]	K02931	0	114.962	0	135.29	0	189.327	147.687	139.605	161.946	145.332	187.829	201.176	205.724	227.864	0.464302	0.008911	*
large subunit ribosomal protein L6 [KO:K02933]	K02933	0	113.192	0	78.3617	0	229.334	199.623	184.63	212.81	204.04	186.629	214.368	229.53	186.585	0.0245288	0.9003
large subunit ribosomal protein L7/L12 [KO:K02935]	K02935	0	92.3854	0	62.5325	0	224.037	178.478	185.556	209.325	193.202	202.167	40.8418	201.616	183.516	-0.526349	0.47802
large subunit ribosomal protein L9 [KO:K02939]	K02939	0	57.4173	0	90.1762	0	220.28	246.739	250.089	254.792	242.546	224.118	218.304	306.032	210.514	-0.0683759	0.718793
small subunit ribosomal protein S1 [KO:K02945]	K02945	392.776	0	0	126.693	0	160.25	195.413	183.009	153.961	135.164	125.1	90.0299	160.295	184.006	-0.28863	0.413977
small subunit ribosomal protein S10 [KO:K02946]	K02946	0	122.054	0	150.464	0	281.152	279.122	265.122	293.446	287.276	258.932	244.118	257.804	337.147	-0.0456258	0.804956
small subunit ribosomal protein S11 [KO:K02948]	K02948	0	394.73	630.878	113.655	0	28.5603	3.58213	9.43684	125.21	3.18442	6.79296	0.323651	3.86601	6.32832	-1.52567	0.392782
small subunit ribosomal protein S12 [KO:K02950]	K02950	0	97.4159	0	89.1153	0	295.132	214.746	213.123	210.084	220.713	253.019	243.545	259.887	219.441	0.181164	0.0515751
small subunit ribosomal protein S13 [KO:K02952]	K02952	0	149.238	0	113.902	0	190.92	180.012	174.886	191.183	183.773	154.441	123.392	129.741	164.028	-0.359569	0.0430148	*
small subunit ribosomal protein S14 [KO:K02954]	K02954	0	248.798	0	109.21	0	267.827	203.207	195.186	218.398	201.142	227.592	57.265	228.627	219.026	-0.350218	0.605614
small subunit ribosomal protein S15 [KO:K02956]	K02956	0	92.5451	0	158.321	0	388.239	209.71	212.031	239.987	220.408	234.206	248.775	245.36	236.316	0.13005	0.0839646
small subunit ribosomal protein S16 [KO:K02959]	K02959	0	183.909	0	124.734	0	207.166	242.521	248.538	230.486	236.131	251.062	243.74	249.5	234.889	0.0320006	0.456967
small subunit ribosomal protein S17 [KO:K02961]	K02961	469.291	120.977	0	136.992	0	237.882	219.779	212.087	234.313	223.621	220.016	210.628	211.145	218.68	-0.047478	0.314517
small subunit ribosomal protein S18 [KO:K02963]	K02963	1070.21	265.916	0	265.65	0	369.906	356.222	339.644	359.807	365.599	296.828	276.836	288.586	326.567	-0.258987	0.0221103	*
small subunit ribosomal protein S19 [KO:K02965]	K02965	526.755	216.75	0	557.126	0	303.645	222.864	234.491	252.105	238.513	315.846	305.762	238.954	233.499	0.19378	0.233924
small subunit ribosomal protein S2 [KO:K02967]	K02967	580.747	287.044	0	282.634	0	249.346	184.314	189.61	194.208	183.399	194.542	193.542	196.57	195.762	0.0544753	0.0883964
small subunit ribosomal protein S20 [KO:K02968]	K02968	0	159.982	0	66.5977	0	273.005	223.031	239.242	214.976	226.995	190.441	259.096	250.338	238.962	0.0450733	0.796311
small subunit ribosomal protein S21 [KO:K02970]	K02970	0	0	0	158.398	0	306.461	281.955	288.067	307.928	299.439	283.736	246.226	282.55	292.778	-0.0931339	0.270784
stationary-phase-induced ribosome-associated protein [KO:K02972]	K02972	0	0	0	0	0	156.312	256.397	210.718	228.05	230.912	66.9252	0	12.3568	174.282	-3.53787	0.121679
small subunit ribosomal protein S3 [KO:K02982]	K02982	685.742	137.645	0	326.867	0	235.838	181.773	173.778	196.055	181.902	190.703	179.891	183.127	183.593	0.00845647	0.95425
small subunit ribosomal protein S4 [KO:K02986]	K02986	868.885	207.541	0	337.73	0	203.471	145.302	137.766	159.668	145.677	187.098	200.496	208.609	160.716	0.356272	0.0371781	*
small subunit ribosomal protein S5 [KO:K02988]	K02988	0	154.369	0	125.649	0	209.912	202.734	191.481	213.211	208.336	178.48	171.054	185.206	186.356	-0.176712	0.033225	*
small subunit ribosomal protein S6 [KO:K02990]	K02990	0	179.744	0	141.605	0	305.003	240.796	309.798	318.608	320.07	349.82	273.795	236.351	317.015	-0.0209518	1
small subunit ribosomal protein S7 [KO:K02992]	K02992	1775.53	541.507	0	771.522	0	248.027	196.923	193.379	223.426	202.84	217.758	212.163	215.167	191.289	0.034809	0.71651
small subunit ribosomal protein S8 [KO:K02994]	K02994	0	97.4537	0	174.257	0	250.721	193.869	181.352	210.326	196.419	211.326	203.467	213.81	202.194	0.088525	0.178779
small subunit ribosomal protein S9 [KO:K02996]	K02996	0	126.168	0	89.0829	0	254.379	218.022	223.556	295.888	223.253	226.629	217.251	223.382	215.294	-0.110404	0.451047
DNA-directed RNA polymerase subunit alpha [EC:2.7.7.6, KO:K03040]	K03040	626.988	98.1511	0	97.6253	0	227.241	167.338	163.084	178.619	168.562	178.541	178.473	211.729	230.897	0.229513	0.104717
DNA-directed RNA polymerase subunit beta [EC:2.7.7.6, KO:K03043]	K03043	2166.09	547.975	0	494.644	292.737	434.625	167.297	172.286	190.754	175.251	177.646	172.741	183.645	261.955	0.153124	0.451047
DNA-directed RNA polymerase subunit beta' [EC:2.7.7.6, KO:K03046]	K03046	4256.26	788.955	0	806.641	0	684.234	188.641	179.642	198.107	184.972	197.033	308.72	218.941	377.615	0.502382	0.112243
DNA-directed RNA polymerase subunit delta [KO:K03048]	K03048	0	0	0	0	0	2.35745	0	0	0	0	0	0	0	0	0	1
DNA-directed RNA polymerase subunit omega [EC:2.7.7.6, KO:K03060]	K03060	0	0	0	158.558	0	346.824	263.722	287.987	278.777	282.14	254.438	262.797	264.6	272.969	-0.0763983	0.119547
preprotein translocase subunit SecA [EC:7.4.2.8, KO:K03070]	K03070	437.474	633.967	0	152.536	304.088	210.249	193.835	195.505	197.754	189.285	187.155	193.648	193.608	194.361	-0.0141402	0.606774
preprotein translocase subunit SecB [KO:K03071]	K03071	0	0	0	109.25	0	297.624	236.429	240.525	244.761	244.479	250.813	237.31	249.73	243.378	0.0219689	0.469981
preprotein translocase subunit SecD [KO:K03072]	K03072	880.97	0	0	100.909	0	211.059	198.784	190.279	196.752	192.204	197.6	197.154	191.904	199.881	0.0156937	0.574394
preprotein translocase subunit SecE [KO:K03073]	K03073	344.147	0	0	130.21	0	295.746	214.788	226.317	220.833	230.66	237.644	223.014	227.859	215.534	0.0179038	0.763801
preprotein translocase subunit SecF [KO:K03074]	K03074	347.039	0	0	66.2963	0	188.775	198.531	185.815	198.168	191.145	204.495	200.637	200.247	202.318	0.0623138	0.0943316
preprotein translocase subunit SecG [KO:K03075]	K03075	0	61.3031	0	67.8847	0	187.365	146.954	147.616	144.012	150.572	170.052	167.555	168.554	151.094	0.15536	0.04103	*
preprotein translocase subunit SecY [KO:K03076]	K03076	296.192	371.026	0	84.732	498.738	230.513	156.93	143.395	158.909	153.793	144.466	139.205	139.08	150.61	-0.0954754	0.117643
L-ribulose-5-phosphate 4-epimerase [EC:5.1.3.4, KO:K03077]	K03077	0	0	0	102.447	0	828.575	411.328	363.331	360.891	370.709	451.95	414.658	435.675	449.064	0.218161	0.0303339	*
3-dehydro-L-gulonate-6-phosphate decarboxylase [EC:4.1.1.85, KO:K03078]	K03078	0	0	0	78.7195	0	474.563	215.27	195.501	197.075	202.106	238.693	185.063	206.469	249.109	0.109192	0.451047
L-ribulose-5-phosphate 3-epimerase [EC:5.1.3.22, KO:K03079]	K03079	0	0	0	79.4748	0	423.969	206.135	183.59	180.225	179.804	368.101	354.333	383.753	300.16	0.900139	0.00594787	*
RNA polymerase primary sigma factor [KO:K03086]	K03086	0	222.509	0	149.05	0	227.765	193.659	194.817	207.758	188.291	189.814	383.121	373.269	186.446	0.442838	0.260954
RNA polymerase nonessential primary-like sigma factor [KO:K03087]	K03087	0	0	0	37.6602	0	196.393	191.576	182.725	181.828	181.189	211.973	213.787	219.328	185.783	0.168917	0.0665256
RNA polymerase sigma-70 factor, ECF subfamily [KO:K03088]	K03088	585.781	0	0	147.352	0	319.616	221.581	263.963	276.565	246.511	186.787	189.842	187.355	275.766	-0.279212	0.18208
RNA polymerase sigma-32 factor [KO:K03089]	K03089	344.147	0	0	83.1676	0	393.331	193.612	198.137	210.039	201.547	208.076	207.547	211.272	201.914	0.0452563	0.249867
RNA polymerase sporulation-specific sigma factor [KO:K03091]	K03091	0	0	0	0	0	0.522943	0	0	0	0	0	0	0	0	0	1
RNA polymerase sigma-54 factor [KO:K03092]	K03092	349.322	0	0	162.829	0	240.447	191.898	203.554	198.776	192.267	189.947	190.883	194.285	205.529	-0.0110104	0.871724
apolipoprotein D and lipocalin family protein [KO:K03098]	K03098	559.635	0	0	98.7824	0	514.146	445.31	472.925	463.31	448.728	268.865	206.477	213.121	409.027	-0.791863	0.0438965	*
signal peptidase I [EC:3.4.21.89, KO:K03100]	K03100	292.2	0	0	104.662	0	169.257	198.977	215.239	211.131	192.128	190.095	198.355	200.239	210.531	-0.0318817	0.646481
signal peptidase II [EC:3.4.23.36, KO:K03101]	K03101	0	0	0	108.931	0	249.789	235.679	232.943	240.876	232.64	235.349	246.466	243.876	241.822	0.0381214	0.15705
signal recognition particle subunit SRP54 [EC:3.6.5.4, KO:K03106]	K03106	0	71.7716	0	136.539	0	166.296	154.652	152.254	171.224	156.718	148.975	131.247	137.803	160.72	-0.135341	0.180359
fused signal recognition particle receptor [KO:K03110]	K03110	282.86	267.829	0	159.092	0	228.017	168.801	183.519	180.85	181.348	169.327	164.856	164.733	194.2	-0.0462466	0.594353
single-strand DNA-binding protein [KO:K03111]	K03111	296.192	3887.43	0	190.865	99.0141	269.929	220.654	216.256	202.11	218.402	248.266	261.315	250.453	213.232	0.178735	0.0916266
DamX protein [KO:K03112]	K03112	0	0	0	70.273	0	253.862	197.034	177.675	187.784	194.998	223.983	232.019	233.891	186.068	0.203789	0.100882
translation initiation factor 1 [KO:K03113]	K03113	0	0	0	44.8841	0	168.23	202.063	191.578	182.441	185.499	225.836	260.463	255.129	209.031	0.313472	0.0364002	*
sec-independent protein translocase protein TatA [KO:K03116]	K03116	0	0	0	134.294	0	319.946	250.71	276.676	280.949	281.655	257.375	243.891	251.093	265.975	-0.0968497	0.143794
sec-independent protein translocase protein TatB [KO:K03117]	K03117	0	0	0	92.7933	0	274.403	205.012	225.71	228.41	222.019	213.504	207.154	219.754	219.298	-0.0345449	0.529233
sec-independent protein translocase protein TatC [KO:K03118]	K03118	0	0	0	101.42	0	253.407	204.669	218.489	218.397	219.655	213.937	204.126	217.819	216.853	-0.0140644	0.799347
taurine dioxygenase [EC:1.14.11.17, KO:K03119]	K03119	309.732	0	0	112.395	0	234.4	240.556	259.141	274.994	255.009	214.328	209.662	215.677	245.422	-0.218584	0.0470009	*
phosphomethylpyrimidine synthase [EC:4.1.99.17, KO:K03147]	K03147	497.422	0	0	166.515	0	275.252	203.257	200.847	211.802	205.608	197.34	191.455	197.67	203.407	-0.0564498	0.115857
sulfur carrier protein ThiS adenylyltransferase [EC:2.7.7.73, KO:K03148]	K03148	0	0	0	0	0	270.416	205.442	182.061	184.621	192.754	207.249	165.509	180.703	195.95	-0.0328186	0.812851
thiazole synthase [EC:2.8.1.10, KO:K03149]	K03149	379.573	0	0	103.127	0	294.328	230.528	233.501	234.955	236.744	239.344	240.335	245.372	239.068	0.0429282	0.0612235
2-iminoacetate synthase [EC:4.1.99.19, KO:K03150]	K03150	0	0	0	0	0	215.714	185.391	164.949	168.585	181.078	214.374	170.996	195.056	182.28	0.119718	0.270784
tRNA uracil 4-sulfurtransferase [EC:2.8.1.4, KO:K03151]	K03151	0	69.9195	0	37.8891	0	176.563	160.607	155.526	151.847	158.367	195.1	201.506	203.272	168.392	0.289239	0.0257272	*
protein deglycase [EC:3.5.1.124, KO:K03152]	K03152	0	212.038	0	68.9583	0	233.735	195.092	180.994	178.342	184.413	223.867	224.717	225.875	197.15	0.235839	0.0279977	*
glycine oxidase [EC:1.4.3.19, KO:K03153]	K03153	0	0	0	42.6405	0	23.2899	21.8295	45.0417	53.827	42.4926	11.2645	47.786	33.3826	29.9545	-0.494354	0.457695
sulfur carrier protein [KO:K03154]	K03154	0	0	0	121.657	0	426.378	341.251	345.427	345.996	350.077	314.009	295.967	301.858	340.554	-0.144472	0.0563295
DNA topoisomerase I [EC:5.6.2.1, KO:K03168]	K03168	707.721	194.794	0	115.924	0	182.763	170.882	190.185	182.979	162.299	190.724	183.079	144.234	168.301	-0.0465568	0.778876
DNA topoisomerase III [EC:5.6.2.1, KO:K03169]	K03169	0	0	0	108.384	0	251.947	174.25	170.638	159.23	165.033	177.775	185.43	185.022	175.457	0.112807	0.0548734
tRNA pseudouridine55 synthase [EC:5.4.99.25, KO:K03177]	K03177	0	89.4285	0	106.327	292.737	234.708	182.051	175.128	187.576	180.548	208.943	213.436	214.481	196.513	0.198902	0.0122312	*
4-hydroxybenzoate polyprenyltransferase [EC:2.5.1.39, KO:K03179]	K03179	388.135	0	0	121.395	0	247.27	198.369	207.505	203.197	199.984	195.428	200.021	197.811	201.219	-0.025965	0.300664
chorismate lyase [EC:4.1.3.40, KO:K03181]	K03181	0	0	0	74.4489	0	302.144	245.184	232.815	251.864	249.852	247.679	248.363	251.513	228.157	-0.00624941	0.995435
4-hydroxy-3-polyprenylbenzoate decarboxylase [EC:4.1.1.98, KO:K03182]	K03182	0	0	0	47.6867	0	236.97	184.272	174.113	176.065	189.275	194.603	187.964	196.429	174.954	0.0580399	0.374398
demethylmenaquinone methyltransferase / 2-methoxy-6-polyprenyl-1,4-benzoquinol methylase [EC:2.1.1.163 2.1.1.201, KO:K03183]	K03183	0	0	0	104.646	0	249.326	203.489	203.805	215.275	214.709	176.151	165.833	166.411	190.219	-0.261568	0.0159902	*
3-demethoxyubiquinol 3-hydroxylase [EC:1.14.99.60, KO:K03184]	K03184	0	0	0	94.0141	0	191.248	194.037	178.59	173.39	174.469	204.674	207.426	203.967	189.202	0.160201	0.0485344	*
2-octaprenyl-6-methoxyphenol hydroxylase [EC:1.14.13.-, KO:K03185]	K03185	0	0	0	178.63	0	241.627	235.511	233.924	238.137	231.624	235.894	237.51	236.742	240.947	0.0181148	0.305446
flavin prenyltransferase [EC:2.5.1.129, KO:K03186]	K03186	0	0	0	123.001	0	376.858	374.889	325.706	326.557	343.999	276.753	225.443	247.382	303.029	-0.38675	0.03979	*
urease accessory protein [KO:K03187]	K03187	0	0	0	0	0	233.413	29.7317	40.9449	50.8451	28.0095	146.978	168.24	174.626	138.753	2.07718	0.00594787	*gregarious
urease accessory protein [KO:K03188]	K03188	0	0	0	0	0	243.716	39.0941	43.625	50.2356	30.2385	150.706	169.385	174.976	143.944	1.9617	0.00594787	*gregarious
urease accessory protein [KO:K03189]	K03189	0	0	0	0	0	232.564	27.2992	39.8024	50.6347	28.3163	139.844	158.829	166.573	134.028	2.04672	0.00606118	*gregarious
urease accessory protein [KO:K03190]	K03190	0	0	0	0	0	206.302	29.6209	38.6651	45.6596	26.899	148.175	165.852	179.312	128.448	2.13028	0.00594787	*gregarious
urease accessory protein [KO:K03192]	K03192	0	0	0	0	0	233.406	18.9242	33.5811	48.8803	27.1169	1.61764	0.626353	3.47108	84.467	-2.30247	0.19585
type IV secretion system protein VirB1 [KO:K03194]	K03194	0	0	0	30.4855	0	6.23765	4.75546	14.3241	4.64337	4.42578	0.395928	20.1324	0.348514	10.1876	-0.649079	0.683876
type IV secretion system protein VirB10 [KO:K03195]	K03195	0	0	0	32.1484	0	7.3354	4.34808	13.8587	4.36895	3.80912	0.243199	21.6853	0.470354	9.45864	-0.561727	0.745105
type IV secretion system protein VirB11 [EC:7.4.2.8, KO:K03196]	K03196	0	0	0	61.4851	0	6.56311	4.45617	14.1454	4.72771	4.29764	0.101869	20.9828	0.347464	9.67861	-0.712313	0.665147
type IV secretion system protein VirB2 [KO:K03197]	K03197	0	0	0	43.2217	0	5.76544	5.78421	18.0069	6.26759	5.93775	0	0.667945	0.184659	11.4351	-2.01283	0.118711
type IV secretion system protein VirB3 [KO:K03198]	K03198	0	0	375.342	73.6733	0	8.02657	4.92753	16.4653	6.6285	5.70013	0	0.37189	0	11.908	-2.05652	0.123574
type IV secretion system protein VirB4 [EC:7.4.2.8, KO:K03199]	K03199	0	0	0	79.6058	0	7.17351	4.70299	12.9001	4.13903	4.2947	0.955474	36.5142	1.65414	8.78903	-0.0439132	1
type IV secretion system protein VirB5 [KO:K03200]	K03200	0	0	0	47.0017	0	7.39673	0	0.193306	0	0	0.530587	19.0099	0.682586	0	1.35842	0.307618
type IV secretion system protein VirB6 [KO:K03201]	K03201	962.344	0	0	79.6221	0	11.5699	16.1563	51.8261	14.4717	15.4925	0.654638	19.6372	0.738787	36.6851	-1.67354	0.326578
type IV secretion system protein VirB8 [KO:K03203]	K03203	0	0	0	38.3555	0	5.43599	4.35776	14.2521	4.60668	4.03465	0.466061	20.2208	0.520386	10.4322	-0.522384	0.754126
type IV secretion system protein VirB9 [KO:K03204]	K03204	0	0	0	32.3699	0	6.06315	4.11249	15.6672	4.44758	4.35007	0.717057	19.7594	0.63674	10.3766	-0.474508	0.773791
type IV secretion system protein VirD4 [EC:7.4.2.8, KO:K03205]	K03205	317.674	1240.21	0	235.691	0	37.8852	4.91562	13.5021	4.28099	3.957	0.404388	1.33665	0.324532	8.90951	-1.42827	0.171238
colanic acid biosynthesis protein WcaH [EC:3.6.1.-, KO:K03207]	K03207	0	0	0	0	0	184.677	4.62714	6.80149	7.48899	2.35984	4.00883	0.52612	3.9283	53.6231	0.180113	0.98873
colanic acid biosynthesis glycosyl transferase WcaI [KO:K03208]	K03208	0	0	0	0	0	170.499	3.67342	5.90187	6.50954	2.02929	0.651373	0.425672	3.79415	44.8407	-0.125277	1
preprotein translocase subunit YajC [KO:K03210]	K03210	0	0	0	122.338	0	213.675	241.676	235.849	248.777	239.168	257.298	261.783	253.487	253.931	0.0882176	0.0282467	*
23S rRNA (uracil747-C5)-methyltransferase [EC:2.1.1.189, KO:K03212]	K03212	0	0	0	39.6792	0	179.492	190.786	167.662	169.173	168.434	194.843	211.99	203.54	176.488	0.174818	0.10097
RNA methyltransferase, TrmH family [EC:2.1.1.-, KO:K03214]	K03214	0	0	0	129.562	0	291.356	204.374	191.548	184.992	183.615	203.888	210.298	211.381	189.359	0.0915891	0.186054
23S rRNA (uracil1939-C5)-methyltransferase [EC:2.1.1.190, KO:K03215]	K03215	0	0	0	94.0185	0	198.537	205.189	198.127	205.022	201.733	207.122	209.791	213.079	208.684	0.0498831	0.0626353
tRNA (cytidine/uridine-2'-O-)-methyltransferase [EC:2.1.1.207, KO:K03216]	K03216	0	192.667	0	95.0526	209.216	302.492	271.144	262.613	270.186	268.838	268.614	242.125	261.946	247.864	-0.0728742	0.147187
YidC/Oxa1 family membrane protein insertase [KO:K03217]	K03217	315.249	311.358	0	115.703	0	338.539	189.461	189.894	198.131	194.244	196.216	189.106	194.936	189.586	-0.00341604	0.990089
23S rRNA (guanosine2251-2'-O)-methyltransferase [EC:2.1.1.185, KO:K03218]	K03218	0	114.75	0	122.163	0	254.261	224.036	225.611	232.912	230.407	219.102	226.09	222.484	230.662	-0.0233049	0.446376
type III secretion protein C [KO:K03219]	K03219	0	0	0	0	0	1.11534	0	0	0	0	0	0	0	0	0	1
type III secretion protein D [KO:K03220]	K03220	0	0	0	0	0	0.482599	0	0	0	0	0	0	0	0	0	1
type III secretion protein F [KO:K03221]	K03221	0	0	0	49.4045	0	8.75802	0	0	0	0	0	0	0	0	0	1
type III secretion protein J [KO:K03222]	K03222	0	0	0	0	0	1.39923	0	0	0	0	0	0	0	0	0	1
ATP synthase in type III secretion protein N [EC:7.4.2.8, KO:K03224]	K03224	0	0	0	0	0	1.52195	0	0	0	0	0	0	0	0	0	1
type III secretion protein Q [KO:K03225]	K03225	0	0	0	47.3887	0	6.76989	0	0	0	0	0	0	0	0	0	1
type III secretion protein R [KO:K03226]	K03226	0	0	0	0	0	0.726737	0	0	0	0	0	0	0	0	0	1
type III secretion protein S [KO:K03227]	K03227	0	0	0	0	0	1.37272	0	0	0	0	0	0	0	0	0	1
type III secretion protein T [KO:K03228]	K03228	0	0	0	0	0	1.32716	0	0	0	0	0	0	0	0	0	1
type III secretion protein U [KO:K03229]	K03229	0	0	0	0	0	2.0583	0	0	0	0	0	0	0	0	0	1
type III secretion protein V [KO:K03230]	K03230	0	0	0	44.4552	0	9.30279	0	0	0	0	0	0	0	0	0	1
elongation factor 1-alpha [KO:K03231]	K03231	0	0	0	0	0	0	0	0	0	0	0	0	0	0	0	1
elongation factor 2 [KO:K03234]	K03234	0	0	0	0	0	0	0	0	0	0	0	0	0	0	0	1
UDP-2,3-diacylglucosamine hydrolase [EC:3.6.1.54, KO:K03269]	K03269	0	0	0	131.43	0	237.864	225.475	223.143	223.242	214.677	228.412	238.561	236.996	239.731	0.0897592	0.0364002	*
3-deoxy-D-manno-octulosonate 8-phosphate phosphatase (KDO 8-P phosphatase) [EC:3.1.3.45, KO:K03270]	K03270	0	0	0	89.6963	185.099	261.769	231.068	236.763	250.765	238.448	217.808	214.75	215.366	229.424	-0.124773	0.0404188	*
D-sedoheptulose 7-phosphate isomerase [EC:5.3.1.28, KO:K03271]	K03271	0	0	0	64.0686	0	196.851	203.565	189.861	188.605	193.902	228.731	225.186	227.882	197.726	0.177999	0.0563295
D-beta-D-heptose 7-phosphate kinase / D-beta-D-heptose 1-phosphate adenosyltransferase [EC:2.7.1.167 2.7.7.70, KO:K03272]	K03272	0	0	0	49.1362	0	219.442	193.034	188.223	177.384	187.831	206.898	212.972	212.088	186.32	0.13047	0.0945611
D-glycero-D-manno-heptose 1,7-bisphosphate phosphatase [EC:3.1.3.82 3.1.3.83, KO:K03273]	K03273	0	0	0	49.6409	0	183.058	193.208	202.45	180.634	186.856	202.888	198.309	196.436	187.471	0.0414005	0.463522
ADP-L-glycero-D-manno-heptose 6-epimerase [EC:5.1.3.20, KO:K03274]	K03274	0	0	0	57.1383	0	257.921	173.755	150.121	155.63	166.267	192.691	193.06	194.329	165.052	0.204314	0.076104
UDP-glucose:(glucosyl)LPS alpha-1,3-glucosyltransferase [EC:2.4.1.-, KO:K03275]	K03275	0	0	0	0	0	0.872209	0	0	0	0	0	0	0	0	0	1
UDP-D-galactose:(glucosyl)LPS alpha-1,3-D-galactosyltransferase [EC:2.4.1.44, KO:K03278]	K03278	0	0	0	0	0	1.98642	0	0	0	0	0	0	0	0	0	1
UDP-glucose:(galactosyl)LPS alpha-1,2-glucosyltransferase [EC:2.4.1.58, KO:K03279]	K03279	0	0	0	0	0	2.87812	0	0	0	0	0	0	0	0	0	1
chloride channel protein, CIC family [KO:K03281]	K03281	447.589	0	0	165.75	0	343.691	373.07	330.566	316.969	318.593	373.333	387.082	380.941	345.95	0.152751	0.109812
large conductance mechanosensitive channel [KO:K03282]	K03282	0	0	0	85.8729	0	208.823	187.85	198.385	214.128	207.355	202.695	192.829	194.405	198.007	-0.0341171	0.572889
magnesium transporter [KO:K03284]	K03284	0	0	0	138.419	0	397.187	208.687	207.851	201.435	200.524	346.33	403.335	395.932	257.216	0.752555	0.01651	*
general bacterial porin, GBP family [KO:K03285]	K03285	0	0	0	0	0	1.37492	0	0	0	0	0	0	0	0	0	1
OmpA-OmpF porin, OOP family [KO:K03286]	K03286	365.004	0	317.363	62.1183	0	280.516	205.331	213.892	227.951	196.727	180.533	242.796	178.425	258.281	0.00918047	1
MFS transporter, MHS family, citrate/tricarballylate:H+ symporter [KO:K03288]	K03288	0	0	0	59.8893	0	139.101	322.04	287.334	309.404	308.016	207.044	156.516	160.239	233.203	-0.712979	0.0174704	*
MFS transporter, NHS family, nucleoside permease [KO:K03289]	K03289	0	0	0	0	0	267.928	162.476	144.718	151.424	150.61	48.7028	0.228275	8.46663	111.92	-3.25995	0.113596
MFS transporter, SHS family, sialic acid transporter [KO:K03290]	K03290	0	0	0	0	0	62.2246	164.953	151.863	154.778	163.373	51.7915	0.430783	8.99994	112.847	-3.22093	0.111992
MFS transporter, SET family, sugar efflux transporter [KO:K03291]	K03291	0	0	0	58.7137	0	367.458	388.996	339.334	338.478	348.854	395.973	377.448	387.578	370.646	0.115204	0.117643
glycoside/pentoside/hexuronide:cation symporter, GPH family [KO:K03292]	K03292	506.531	0	0	380.408	0	1121.57	617.133	546.957	562.895	575.671	219.681	71.1887	77.3294	497.621	-1.86693	0.0730024
amino acid transporter, AAT family [KO:K03293]	K03293	224.443	0	0	62.2886	0	238.293	352.824	340.006	343.564	352.926	228.56	139.05	170.455	267.904	-0.827823	0.0343462	*
basic amino acid/polyamine antiporter, APA family [KO:K03294]	K03294	1586.43	1270.51	0	211.701	0	36.9848	20.3459	57.3935	19.7048	18.0333	0.59061	3.5396	1.14478	40.168	-2.39818	0.1255
hydrophobic/amphiphilic exporter-1 (mainly G- bacteria), HAE1 family [KO:K03296]	K03296	0	0	0	0	0	0.973388	15.1402	32.041	30.9261	17.2818	0	0	0	30.8608	-3.31352	0.0873683
small multidrug resistance pump [KO:K03297]	K03297	0	0	0	0	0	10.0892	680.236	641.664	598.536	648.46	325.769	154.244	189.962	375.821	-1.38635	0.0242136	*solitary
drug/metabolite transporter, DME family [KO:K03298]	K03298	0	0	0	28.9956	0	14.6586	5.78873	5.95472	22.3468	9.63544	5.43114	4.38493	1.9603	13.5004	-0.7453	0.391685
gluconate:H+ symporter, GntP family [KO:K03299]	K03299	0	0	0	52.2233	0	24.0313	35.9483	41.3771	43.0973	27.5564	282.446	364.291	357.319	145.556	2.85721	0.00637338	*gregarious
citrate-Mg2+:H+ or citrate-Ca2+:H+ symporter, CitMHS family [KO:K03300]	K03300	344.147	0	0	36.7233	0	30.6845	30.2889	68.9069	59.1911	47.9797	19.0388	44.3832	44.0077	43.0332	-0.459811	0.38558
ATP:ADP antiporter, AAA family [KO:K03301]	K03301	0	0	0	0	0	3.81655	11.5887	32.4237	16.4497	19.092	0.565835	0.865438	1.52419	18.5362	-2.49871	0.0736791
lactate permease [KO:K03303]	K03303	0	0	0	0	0	3.73438	9.4704	8.2492	2.77323	0.561516	130.383	143.389	155.517	56.8386	4.55047	0.008911	*gregarious
tellurite resistance protein [KO:K03304]	K03304	0	0	0	0	0	113.744	147.235	130.238	136.564	128.86	40.5646	0.255355	8.02011	104.501	-3.19195	0.112558
proton-dependent oligopeptide transporter, POT family [KO:K03305]	K03305	605.923	0	0	136.358	0	312.444	853.87	768.049	748.479	772.663	749.793	630.108	655.722	680.767	-0.211377	0.0592739
inorganic phosphate transporter, PiT family [KO:K03306]	K03306	0	0	0	86.6533	0	31.1673	20.777	42.9134	42.6775	32.1746	10.1821	48.0554	30.6871	31.8892	-0.319315	0.668509
solute:Na+ symporter, SSS family [KO:K03307]	K03307	0	0	0	114.56	0	27.7228	331.554	308.449	296.553	310.35	205.385	165.919	162.219	226.31	-0.724735	0.00970847	*
neurotransmitter:Na+ symporter, NSS family [KO:K03308]	K03308	0	395.114	0	0	0	0	4.9769	5.57962	19.6013	7.47494	0	0	0	11.47	-2.27619	0.112621
dicarboxylate/amino acid:cation (Na+ or H+) symporter, DAACS family [KO:K03309]	K03309	0	0	0	0	0	0	4.99568	14.7335	5.44853	4.65185	0	0	0	10.3605	-2.06052	0.119887
alanine or glycine:cation symporter, AGCS family [KO:K03310]	K03310	0	0	0	0	0	193.156	209.783	209.63	235.851	211.376	176.323	137.848	155.217	259.077	-0.289663	0.286239
branched-chain amino acid:cation transporter, LIVCS family [KO:K03311]	K03311	0	0	0	53.6476	0	210.772	212.617	204.62	199.923	199.264	351.759	370.408	381.077	261.713	0.723881	0.0108347	*
glutamate:Na+ symporter, ESS family [KO:K03312]	K03312	0	0	0	0	0	256.974	189.756	177.232	186.436	191.174	193.108	151.73	166.783	188.349	-0.0947067	0.418531
Na+:H+ antiporter, NhaA family [KO:K03313]	K03313	0	0	0	68.8368	0	216.241	192.892	181.73	177.008	186.723	209.648	213.879	214.982	185.437	0.155624	0.0780234
Na+:H+ antiporter, NhaB family [KO:K03314]	K03314	0	0	0	0	0	133.943	173.387	164.594	154.951	161.637	161.506	140.474	151.42	165.526	-0.0819599	0.337481
Na+:H+ antiporter, NhaC family [KO:K03315]	K03315	0	0	0	0	0	0.712761	0	0	0	0	0	0	0	0	0	1
monovalent cation:H+ antiporter, CPA1 family [KO:K03316]	K03316	0	0	0	0	0	5.03099	12.663	26.2029	36.8234	24.9938	0.666225	0.417466	1.26586	21.1363	-2.89534	0.0660161
concentrative nucleoside transporter, CNT family [KO:K03317]	K03317	222.829	0	0	98.1485	0	153.668	175.474	166.982	146.426	148.134	329.263	346.198	357.392	229.816	0.965839	0.00953625	*
tyrosine permease [KO:K03318]	K03318	0	0	0	31.8014	0	10.0288	0.699312	0.34828	0	0	5.2204	3.34745	1.31003	0	1.19183	0.150761
divalent anion:Na+ symporter, DASS family [KO:K03319]	K03319	0	0	0	0	0	18.8743	162.966	143.241	178.774	156.966	174.076	212.711	191.177	147.169	0.166419	0.34813
ammonium transporter, Amt family [KO:K03320]	K03320	0	0	0	112.757	0	203.525	214.26	238.574	242.509	229.378	199.147	212.872	207.472	232.942	-0.117682	0.16562
sulfate permease, SulP family [KO:K03321]	K03321	303.659	0	0	126.665	0	320.74	378.527	373.524	366.395	361.13	359.869	379.654	362.589	373.845	-0.00363645	0.99667
manganese transport protein [KO:K03322]	K03322	0	0	0	114.445	0	189.946	198.157	181.154	168.815	168.235	321.832	349.867	345.807	239.481	0.794932	0.010943	*
phosphate:Na+ symporter [KO:K03324]	K03324	0	0	0	59.6999	0	254.718	182.772	175.962	170.791	181.443	200.515	208.728	213.267	179.487	0.170353	0.0713576
arsenite transporter [KO:K03325]	K03325	0	0	0	0	0	4.90596	24.0561	61.4081	54.857	44.9838	0.922091	1.39933	2.17443	40.2438	-3.17578	0.0661569
C4-dicarboxylate transporter, DcuC family [KO:K03326]	K03326	0	0	0	0	0	151.428	160.746	147.733	142.189	143.016	162.587	142.687	160.558	160.885	0.0773667	0.347669
multidrug resistance protein, MATE family [KO:K03327]	K03327	664.1	0	0	183.343	0	397.026	373.38	377.492	367.996	364.712	373.551	396.938	390.355	376.133	0.0505378	0.138328
polysaccharide transporter, PST family [KO:K03328]	K03328	379.573	0	0	48.2226	0	8.35683	0	0	0	0	0	0	0	0	0	1
fructan beta-fructosidase [EC:3.2.1.80, KO:K03332]	K03332	0	0	0	0	0	0	0	0	0	0	0	0.427848	0	0	0.129004	0.451047
cholesterol oxidase [EC:1.1.3.6, KO:K03333]	K03333	0	0	0	0	0	0	4.56172	5.55377	22.7524	9.26958	0	0	0	12.9541	-2.32865	0.118711
inosose dehydratase [EC:4.2.1.44, KO:K03335]	K03335	0	0	0	167.314	0	245.303	205.966	168.642	166.706	182.29	356.872	433.004	431.155	195.557	0.902909	0.0518865
3D-(3,5/4)-trihydroxycyclohexane-1,2-dione acylhydrolase (decyclizing) [EC:3.7.1.22, KO:K03336]	K03336	0	0	0	64.3588	0	210.736	196.334	165.893	162.053	177.18	311.328	200.899	129.992	139.687	0.0701327	0.93339
5-deoxy-glucuronate isomerase [EC:5.3.1.30, KO:K03337]	K03337	0	0	0	60.234	0	219.338	186.783	161.233	156.408	172.452	203.697	199.487	204.911	132.509	0.109968	0.631447
5-dehydro-2-deoxygluconokinase [EC:2.7.1.92, KO:K03338]	K03338	0	0	0	63.8195	640.784	210.617	171.164	149.559	144.446	159.196	186.117	194.352	191.243	125.646	0.139824	0.511019
para-aminobenzoate synthetase / 4-amino-4-deoxychorismate lyase [EC:2.6.1.85 4.1.3.38, KO:K03342]	K03342	0	0	0	0	197.303	4.12366	0	0.195991	0	0	0	0	0	0	-0.0657586	0.451047
replication initiation and membrane attachment protein [KO:K03346]	K03346	0	210.364	0	0	0	0.479514	0	0	0	0	0	0	0	0	0	1
cytosine/creatinine deaminase [EC:3.5.4.1 3.5.4.21, KO:K03365]	K03365	0	0	0	0	0	0	6.0182	17.2513	6.83313	6.16668	0	0	0	12.1143	-2.27492	0.110969
meso-butanediol dehydrogenase / (S,S)-butanediol dehydrogenase / diacetyl reductase [EC:1.1.1.- 1.1.1.76 1.1.1.304, KO:K03366]	K03366	0	0	0	88.1597	0	228.733	360.705	311.05	339.582	337.718	117.497	137.534	71.5109	211.032	-1.42226	0.0257272	*solitary
D-alanine--poly(phosphoribitol) ligase subunit 1 [EC:6.1.1.13, KO:K03367]	K03367	0	0	0	0	0	46.7235	1.07353	0.614976	0	0	0	0	0.265142	0	-0.347966	0.354581
catechol 1,2-dioxygenase [EC:1.13.11.1, KO:K03381]	K03381	0	0	0	0	0	4.93937	189.845	194.029	192.148	189.077	45.5601	1.21028	7.62758	105.959	-3.45311	0.0757213
cyanuric acid amidohydrolase [EC:3.5.2.15, KO:K03383]	K03383	0	0	0	0	0	0	0	0.249482	0	0	0	0	0	0	-0.080482	0.451047
peroxiredoxin 2/4 [EC:1.11.1.24, KO:K03386]	K03386	0	0	0	0	0	316.377	194.149	187.098	175.654	186.258	187.917	147.411	161.178	186.506	-0.127523	0.294929
NADH-dependent peroxiredoxin subunit F [EC:1.8.1.-, KO:K03387]	K03387	0	0	0	75.7987	0	191.24	186.605	196.912	239.868	204.491	60.4839	49.3336	40.3382	178.302	-1.58106	0.0490883	*solitary
precorrin-2/cobalt-factor-2 C20-methyltransferase [EC:2.1.1.130 2.1.1.151, KO:K03394]	K03394	0	0	0	0	0	12.8573	9.34547	25.8914	15.5241	19.6484	0.997741	0.805408	1.86109	10.2042	-2.41933	0.0423613	*solitary
cobalt-precorrin-7 (C5)-methyltransferase [EC:2.1.1.289, KO:K03399]	K03399	0	0	0	0	0	7.95847	0	0	0	0	0	0	0	0	0	1
transcriptional regulator of arginine metabolism [KO:K03402]	K03402	0	0	0	67.573	0	215.95	189.01	171.877	181.152	183.659	205.531	208.082	201.308	181.944	0.133125	0.0931949
magnesium chelatase subunit I [EC:6.6.1.1, KO:K03405]	K03405	0	0	0	0	0	4.96266	4.53925	13.6463	11.1923	8.61072	1.51815	0.676391	2.32007	5.62214	-1.66874	0.051948
methyl-accepting chemotaxis protein [KO:K03406]	K03406	11802.6	0	1201.44	2175.32	1200.81	1476.17	248.746	511.134	331.38	350.216	328.729	701.453	605.988	471.887	0.538664	0.213424
two-component system, chemotaxis family, sensor kinase CheA [EC:2.7.13.3, KO:K03407]	K03407	0	0	0	216.855	0	220.902	173.108	179.027	159.305	153.803	174.062	227.329	180.017	213.462	0.24908	0.107752
purine-binding chemotaxis protein CheW [KO:K03408]	K03408	1212.42	0	0	146.853	0	202.62	208.388	230.449	196.492	195.635	193.138	246.714	205.678	257.103	0.111731	0.454317
chemotaxis protein CheX [KO:K03409]	K03409	0	0	0	0	0	1.21123	0	0	0	0	0	0	0	0	0	1
chemotaxis protein CheC [KO:K03410]	K03410	0	0	0	0	0	0	0.893199	0	0	0	0	0	0	0	-0.229597	0.451047
chemotaxis protein CheD [EC:3.5.1.44, KO:K03411]	K03411	0	0	0	42.2247	187.027	11.3503	6.11148	17.9547	5.5865	4.70131	0.906037	0.991446	1.60672	13.3142	-1.28897	0.231212
two-component system, chemotaxis family, protein-glutamate methylesterase/glutaminase [EC:3.1.1.61 3.5.1.44, KO:K03412]	K03412	853.489	0	375.342	66.5118	0	296.375	211.873	233.547	194.233	195.992	208.602	275.156	224.237	262.597	0.209948	0.169193
two-component system, chemotaxis family, chemotaxis protein CheY [KO:K03413]	K03413	274.585	0	0	200.539	406.115	241.039	259.054	257.095	228.534	236.411	242.562	300.434	254.094	291.75	0.145998	0.216928
chemotaxis protein CheZ [KO:K03414]	K03414	0	0	0	101.77	0	178.175	208.004	200.252	182.216	179.89	192.762	288.863	218.702	228.188	0.255131	0.156076
two-component system, chemotaxis family, chemotaxis protein CheV [KO:K03415]	K03415	0	0	0	116.464	0	170.714	32.6772	76.3565	47.1823	50.7134	13.6901	57.6588	41.6832	70.8906	-0.323949	0.701419
methylisocitrate lyase [EC:4.1.3.30, KO:K03417]	K03417	311.811	0	0	47.4894	0	10.9102	27.9267	40.7397	35.6324	21.6153	147.086	171.378	181.138	91.7884	2.18806	0.00713367	*gregarious
TatD DNase family protein [EC:3.1.21.-, KO:K03424]	K03424	0	367.443	0	240.133	178.225	687.585	616.008	605.603	615.982	603.979	663.562	682.456	680.235	643.286	0.128239	0.0108693	*
sec-independent protein translocase protein TatE [KO:K03425]	K03425	0	0	0	39.0035	0	196.941	238.707	210.319	211.619	215.805	268.42	277.248	271.208	232.842	0.257763	0.0420345	*
NAD+ diphosphatase [EC:3.6.1.22, KO:K03426]	K03426	0	0	0	151.062	0	245.041	214.489	200.54	208.332	206.889	219.749	208.516	211.245	214.354	0.0403987	0.261504
type I restriction enzyme M protein [EC:2.1.1.72, KO:K03427]	K03427	297.819	1088.87	0	0	0	21.6267	165.893	157.359	172.214	175.796	139.354	43.886	57.4478	90.8071	-1.14531	0.0564307
2-aminoethylphosphonate-pyruvate transaminase [EC:2.6.1.37, KO:K03430]	K03430	0	0	0	31.0002	0	6.2723	201.374	182.006	190.032	195.348	183.157	153.247	163.594	158.106	-0.225253	0.0432799	*
phosphoglucosamine mutase [EC:5.4.2.10, KO:K03431]	K03431	409.698	0	0	94.4661	0	227.54	197.009	200.479	216.16	207.877	203.578	203.122	200.376	203.02	-0.0192323	0.66736
LacI family transcriptional regulator, fructose operon transcriptional repressor [KO:K03435]	K03435	0	0	0	63.7482	0	206.012	381.666	352.347	351.093	360.623	261.239	216.652	218.509	323.043	-0.521065	0.0379969	*
DeoR family transcriptional regulator, fructose operon transcriptional repressor [KO:K03436]	K03436	0	261.109	0	0	0	0.761414	0	0.224963	0	0	0	0	0	0	-0.0717203	0.451047
RNA methyltransferase, TrmH family [KO:K03437]	K03437	0	278.767	0	0	0	5.2211	4.7917	4.66149	22.5688	8.69134	0.99714	0.932654	1.69414	13.1539	-1.4177	0.210018
16S rRNA (cytosine1402-N4)-methyltransferase [EC:2.1.1.199, KO:K03438]	K03438	425.252	113.207	0	106.382	0	278.809	226.705	227.383	231.836	220.749	216.773	224.497	222.833	228.176	-0.0230066	0.451047
tRNA (guanine-N7-)-methyltransferase [EC:2.1.1.33, KO:K03439]	K03439	0	200.121	0	93.3001	0	218.164	195.722	200.313	203.154	196.915	193.233	194.48	198.957	202.405	-0.0128228	0.673644
small conductance mechanosensitive channel [KO:K03442]	K03442	0	0	0	76.0517	0	213.26	366.745	334.515	326.192	347.901	261.57	213.237	217.561	271.841	-0.517502	0.0133237	*
MFS transporter, DHA1 family, purine ribonucleoside efflux pump [KO:K03445]	K03445	0	0	0	0	0	233.436	191.306	164.437	169.327	190.262	58.9613	0.149495	10.9767	124.642	-3.32144	0.117253
MFS transporter, DHA2 family, multidrug resistance protein [KO:K03446]	K03446	0	0	0	299.627	0	506.313	256.193	303.462	309.976	282.025	207.067	281.757	253.888	304.542	-0.147233	0.436478
MFS transporter, CP family, cyanate transporter [KO:K03449]	K03449	0	0	0	43.0647	0	31.8696	232.283	236.966	206.83	223.558	339.624	395.414	380.26	223.803	0.539807	0.073362
betaine/carnitine transporter, BCCT family [KO:K03451]	K03451	0	0	0	0	0	0	183.977	171.804	174.308	171.094	185.916	156.417	169.186	150.584	-0.0863197	0.379744
bile acid:Na+ symporter, BASS family [KO:K03453]	K03453	206.488	0	0	60.4745	0	245.577	177.837	178.568	182.559	177.34	203.584	221.913	216.091	192.93	0.217214	0.0215722	*
monovalent cation:H+ antiporter-2, CPA2 family [KO:K03455]	K03455	248.183	0	0	164.526	0	205.13	198.11	202.753	202.72	194.437	196.448	239.119	199.85	203.183	0.066881	0.451047
nucleobase:cation symporter-1, NCS1 family [KO:K03457]	K03457	0	0	0	114.133	0	175.867	682.001	635.89	643.438	661.124	473.667	394.728	401.144	438.47	-0.620791	0.00594787	*
nicotinamide phosphoribosyltransferase [EC:2.4.2.12, KO:K03462]	K03462	236.437	0	0	62.0339	0	6.65561	165.907	150.926	172.947	173.8	52.809	0	5.6453	86.5396	-3.64681	0.0969515
muconolactone D-isomerase [EC:5.3.3.4, KO:K03464]	K03464	0	0	0	0	0	4.87333	219.811	212.427	230.431	221.585	54.7116	0.670741	8.85586	119.561	-3.60551	0.0856078
DNA segregation ATPase FtsK/SpoIIIE, S-DNA-T family [KO:K03466]	K03466	0	147.877	0	100.677	0	187.059	181.632	176.091	176.303	166.093	187.627	186.613	179.137	187.923	0.0824914	0.0903694
p-hydroxybenzoic acid efflux pump subunit AaeB [KO:K03468]	K03468	0	0	0	41.1484	0	222.12	174.968	157.695	160.399	168.033	188.318	188.421	188.802	167.937	0.148464	0.0763513
ribonuclease HI [EC:3.1.26.4, KO:K03469]	K03469	546.988	0	0	349.009	3378.29	233.235	213.613	207.63	193.591	202.39	244.659	231.806	247.319	204.96	0.180758	0.0859024
ribonuclease HII [EC:3.1.26.4, KO:K03470]	K03470	0	100.039	0	81.611	0	220.492	212.493	209.309	216.762	207.226	214.586	223.591	227.469	212.457	0.0534879	0.164955
ribonuclease HIII [EC:3.1.26.4, KO:K03471]	K03471	0	212.483	0	0	0	0.261748	0	0	0	0	0	0	0	0	0	1
D-erythrose 4-phosphate dehydrogenase [EC:1.2.1.72, KO:K03472]	K03472	250.592	0	0	60.8455	0	207.769	212.827	202.989	196.336	205.216	225.028	224.071	222.541	198.571	0.0886214	0.190216
erythronate-4-phosphate dehydrogenase [EC:1.1.1.290, KO:K03473]	K03473	0	0	0	40.5884	74.3974	184.692	184.913	169.61	185.974	173.663	187.282	206.449	205.865	192.935	0.149329	0.0595526
pyridoxine 5-phosphate synthase [EC:2.6.99.2, KO:K03474]	K03474	0	0	0	116.126	0	225.335	222.665	227.158	231.059	217.059	202.048	216.554	216.19	220.378	-0.070494	0.136193
ascorbate PTS system EIIC component [KO:K03475]	K03475	0	0	0	77.0187	0	410.913	331.65	290.951	296.607	302.744	377.78	378.083	380.132	364.95	0.297451	0.00886228	*
L-ascorbate 6-phosphate lactonase [EC:3.1.1.-, KO:K03476]	K03476	0	0	0	0	0	174.338	158.195	142.314	144.861	151.386	178.598	140.165	156.154	159.547	0.0837379	0.451047
DeoR family transcriptional regulator, ulaG and ulaABCDEF operon transcriptional repressor [KO:K03477]	K03477	0	0	0	0	0	193.815	180.262	155.852	158.033	168.058	216.906	179.224	204.631	180.888	0.235582	0.0713576
chitin disaccharide deacetylase [EC:3.5.1.105, KO:K03478]	K03478	0	0	0	0	0	120.769	175.27	156.962	153.289	156.353	191.863	161.575	179.143	175.324	0.139763	0.131673
GntR family transcriptional regulator, glv operon transcriptional regulator [KO:K03482]	K03482	0	0	0	20.2719	0	250.421	190.878	168.589	174.696	188.12	62.9391	3.66507	9.04408	118.862	-2.88878	0.0855382
mannitol operon transcriptional antiterminator [KO:K03483]	K03483	0	0	0	0	0	1.62987	0	0	0	0	0	0	0	0	0	1
LacI family transcriptional regulator, sucrose operon repressor [KO:K03484]	K03484	0	0	0	71.9782	0	141.653	203.759	185.518	175.51	172.396	211.184	239.653	215.589	230.925	0.283425	0.0307168	*
LacI family transcriptional regulator, trehalose operon repressor [KO:K03485]	K03485	0	0	0	0	0	233.283	207.557	182.134	177.459	193.192	208.894	161.578	183.218	193.641	-0.0283448	0.886757
GntR family transcriptional regulator, trehalose operon transcriptional repressor [KO:K03486]	K03486	0	0	0	0	0	1.23491	0	0	0	0	0	0	0	0	0	1
LacI family transcriptional regulator, asc operon repressor [KO:K03487]	K03487	0	0	0	58.9656	0	208.703	176.963	151.174	150.971	151.015	200.558	197.418	197.332	173.689	0.286796	0.0364002	*
beta-glucoside operon transcriptional antiterminator [KO:K03488]	K03488	0	0	0	28.8858	0	127.661	165.461	142.979	146.603	154.092	175.866	190.963	182.968	124.851	0.129707	0.509092
AraC family transcriptional regulator, dual regulator of chb operon [KO:K03490]	K03490	0	0	0	0	0	113.885	152.478	134.73	135.992	133.983	166.447	136.594	154.971	149.297	0.121903	0.223138
lichenan operon transcriptional antiterminator [KO:K03491]	K03491	0	0	0	0	0	1.89532	0.591716	0.143505	0	0	2.24924	0	1.55836	0.105202	0.587271	0.343023
GntR family transcriptional regulator, regulator of glucomannan utilization [KO:K03492]	K03492	0	0	0	0	0	143.771	155.16	141.874	150.22	147.776	45.9286	0	9.00924	148.885	-3.19988	0.136193
tRNA uridine 5-carboxymethylaminomethyl modification enzyme [KO:K03495]	K03495	0	734.877	0	156.912	0	417.044	199.331	199.949	208.27	202.64	196.896	196.392	197.324	198.527	-0.0375863	0.112762
chromosome partitioning protein [KO:K03496]	K03496	0	9924.95	0	202.758	0	42.86	72.6655	170.614	159.669	124.157	134.322	161.528	183.37	168.088	0.35783	0.373413
ParB family transcriptional regulator, chromosome partitioning protein [KO:K03497]	K03497	0	188.188	0	125.586	0	73.9909	31.1495	55.5902	49.2292	35.8508	143.533	256.098	236.741	94.7639	1.99318	0.0144198	*gregarious
trk/ktr system potassium uptake protein [KO:K03498]	K03498	0	376.035	0	65.758	0	348.516	189.589	181.761	193.29	188.862	197.098	197.308	195.491	183.837	0.0377872	0.382531
trk/ktr system potassium uptake protein [KO:K03499]	K03499	0	103.744	0	47.2737	0	193.853	171.695	173.82	191.459	183.174	176.514	173.675	175.99	173.83	-0.039354	0.451047
16S rRNA (cytosine967-C5)-methyltransferase [EC:2.1.1.176, KO:K03500]	K03500	0	85.4436	0	107.783	0	230.867	197.517	206.018	211.006	206.945	209.925	204.589	213.467	202.478	0.0156937	0.701462
16S rRNA (guanine527-N7)-methyltransferase [EC:2.1.1.170, KO:K03501]	K03501	0	109.771	0	127.987	0	285.489	202.205	205.836	216.783	214.387	227.398	230.096	237.054	218.865	0.121671	0.0429999	*
DNA polymerase V [KO:K03502]	K03502	0	0	0	127.667	0	348.548	241.466	188.327	313.001	540.113	406.514	403.398	575.07	370.737	0.54444	0.254091
DNA polymerase V [EC:3.4.21.-, KO:K03503]	K03503	0	0	0	86.5673	0	421.26	292.477	226.29	373.235	644.625	673.408	740.852	709.393	515.652	0.877527	0.0895906
flagellar protein FlhE [KO:K03516]	K03516	0	0	0	29.4693	0	195.342	245.006	214.771	213.571	215.829	249.041	325.892	265.16	275.838	0.321522	0.0467853	*
quinolinate synthase [EC:2.5.1.72, KO:K03517]	K03517	0	0	0	34.4641	0	187.78	204.673	188.334	208.003	194.797	201.569	198.735	200.598	201.374	0.0127292	0.83506
aerobic carbon-monoxide dehydrogenase small subunit [EC:1.2.5.3, KO:K03518]	K03518	0	0	0	0	0	5.16791	178.348	156.762	160.884	166.85	52.7683	0.339038	6.31014	78.4885	-3.54112	0.0876335
aerobic carbon-monoxide dehydrogenase medium subunit [EC:1.2.5.3, KO:K03519]	K03519	0	0	0	0	0	0	0	0.546478	0	0	0	0.384048	0	0	-0.0419	0.951442
aerobic carbon-monoxide dehydrogenase large subunit [EC:1.2.5.3, KO:K03520]	K03520	0	0	0	0	0	0	0	4.16985	0	0	0	0.737082	0.109648	0	-0.355129	0.702216
electron transfer flavoprotein beta subunit [KO:K03521]	K03521	0	0	0	40.476	0	16.3522	19.035	56.3978	50.5704	35.5457	1.36805	2.04414	3.59391	35.7385	-2.70015	0.0734626
electron transfer flavoprotein alpha subunit [KO:K03522]	K03522	0	0	0	40.5438	0	23.6657	21.7472	52.6395	51.1991	37.1155	1.52014	2.91384	4.09013	35.0008	-2.59833	0.0693443
biotin transport system substrate-specific component [KO:K03523]	K03523	0	0	0	0	0	0.494181	0	0	0	0	0	0	0	0	0	1
BirA family transcriptional regulator, biotin operon repressor / biotin---[acetyl-CoA-carboxylase, KO:K03524] ligase [EC:6.3.4.15, KO:K03524]	K03524	0	0	0	101.92	0	230.507	195.672	196.15	207.052	204.886	191.433	184.523	189.85	202.131	-0.0657809	0.17018
type III pantothenate kinase [EC:2.7.1.33, KO:K03525]	K03525	0	145.759	0	36.5086	85.1805	12.2083	17.7568	45.1092	45.8378	32.1509	0.971614	0.678749	1.0621	32.6843	-3.12852	0.0702185
(E)-4-hydroxy-3-methylbut-2-enyl-diphosphate synthase [EC:1.17.7.1 1.17.7.3, KO:K03526]	K03526	0	304.809	0	80.9328	104.387	176.261	309.875	156.909	165.022	167.59	181.78	209.408	208.519	187.094	0.0353716	0.996251
4-hydroxy-3-methylbut-2-en-1-yl diphosphate reductase [EC:1.17.7.4, KO:K03527]	K03527	0	0	0	98.7269	0	238.036	191.148	196.837	204.032	193.86	201.44	208.551	208.605	214.86	0.0844209	0.0669558
cell division protein ZipA [KO:K03528]	K03528	0	0	0	146.105	0	182.72	196.657	172.963	182.237	165.466	205.715	213.877	212.797	207.357	0.228927	0.0305583	*
chromosome segregation protein [KO:K03529]	K03529	0	231.041	0	34.2884	0	19.5899	18.5644	46.6335	42.2705	28.9555	1.27884	1.61975	1.52797	30.7025	-2.82494	0.0683438
DNA-binding protein HU-beta [KO:K03530]	K03530	0	109.516	0	136.922	0	192.812	235.369	261.742	254.601	245.956	187.115	206.549	247.377	253.353	-0.167093	0.260396
cell division protein FtsZ [KO:K03531]	K03531	250.592	95.0759	0	122.545	160.309	238.586	202.984	197.055	206.247	196.377	195.132	197.979	212.515	202.241	0.00880213	0.910926
trimethylamine-N-oxide reductase (cytochrome c), cytochrome c-type subunit TorC [KO:K03532]	K03532	0	0	0	0	0	0	161.116	137.774	137.49	145.588	170.623	142.736	151.62	121.012	0.0020741	1
L-rhamnose mutarotase [EC:5.1.3.32, KO:K03534]	K03534	0	0	0	113.051	0	365.074	474.688	415.129	439.131	472.134	344.824	265.453	275.048	332.976	-0.569661	0.0131292	*
MFS transporter, ACS family, glucarate transporter [KO:K03535]	K03535	0	0	0	119.58	0	329.151	186.463	182.004	196.311	199.405	73.4106	59.8156	56.2173	134.242	-1.31889	0.0221897	*solitary
ribonuclease P protein component [EC:3.1.26.5, KO:K03536]	K03536	0	0	0	118.517	0	341.213	248.483	242.828	238.463	246.43	229.944	231.51	224.695	225.462	-0.0982829	0.0131292	*
membrane fusion protein, multidrug efflux system [KO:K03543]	K03543	382.385	0	0	222.881	46.1162	525.203	254.628	309.375	312.182	285.849	222.606	301.498	266.248	318.577	-0.075762	0.703013
ATP-dependent Clp protease ATP-binding subunit ClpX [KO:K03544]	K03544	331.517	0	0	75.2223	0	200.546	194.393	197.348	196.155	196.637	189.162	193.595	189.554	202.125	-0.0190873	0.5535
trigger factor [KO:K03545]	K03545	0	71.7413	0	134.567	0	359.312	175.836	180.612	182.622	178.004	175.929	181.204	177.287	188.829	0.0119161	0.785223
DNA repair protein SbcC/Rad50 [KO:K03546]	K03546	0	0	0	83.5398	0	182.762	281.888	276.074	287.354	291.689	254.195	197.156	193.998	236.21	-0.374952	0.0364689	*
DNA repair protein SbcD/Mre11 [KO:K03547]	K03547	0	0	0	47.1953	103.904	206.312	187.094	186.111	193.793	187.964	203.472	217.27	215.888	205.433	0.156327	0.0123236	*
putative permease [KO:K03548]	K03548	0	0	0	54.2335	0	166.159	174.801	159.986	156.216	159.234	172.246	142.789	150.361	167.838	-0.0408439	0.713354
KUP system potassium uptake protein [KO:K03549]	K03549	0	0	0	141.049	0	249.375	218.508	223.927	213.191	211.176	434.554	482.244	487.314	306.216	0.953676	0.00951619	*
holliday junction DNA helicase RuvA [EC:5.6.2.4, KO:K03550]	K03550	459.998	0	0	95.6414	0	161.645	214.489	214.249	224.18	203.124	189.314	212.808	205.01	223.191	-0.0455034	0.565534
holliday junction DNA helicase RuvB [EC:5.6.2.4, KO:K03551]	K03551	0	0	0	58.7218	0	171.615	214.282	215.467	216.15	202.671	184.219	198.92	197.449	218.103	-0.0890698	0.229736
recombination protein RecA [KO:K03553]	K03553	0	0	557.651	93.5531	270.4	448.41	200.753	203.269	207.267	202.778	209.632	207.803	211.499	207.684	0.0392686	0.0702467
recombination associated protein RdgC [KO:K03554]	K03554	0	0	0	130.744	0	185.093	202.038	204.859	187.011	198.168	207.552	214.387	213.717	202.774	0.0821264	0.109043
DNA mismatch repair protein MutS [KO:K03555]	K03555	298.26	0	0	85.1413	0	206.352	202.181	200.214	200.847	193.62	189.302	200.956	192.432	199.777	-0.0264079	0.451047
LuxR family transcriptional regulator, maltose regulon positive regulatory protein [KO:K03556]	K03556	0	0	0	94.4528	0	212.569	179.651	169.151	164.702	176.092	196.534	194.572	200.334	171.358	0.142921	0.0988088
Fis family transcriptional regulator, factor for inversion stimulation protein [KO:K03557]	K03557	393.727	0	0	151.027	0	325.446	212.726	216.814	243.162	221.378	250.722	269.476	256.539	224.521	0.16142	0.112123
membrane protein required for colicin V production [KO:K03558]	K03558	0	0	0	109.625	0	205.587	227.81	229.427	220.205	217.904	218.894	225.251	225.704	226.96	0.00252441	1
biopolymer transport protein ExbD [KO:K03559]	K03559	418.557	0	0	216.302	0	270.943	267.105	348.072	347.698	289.075	382.852	400.912	408.016	397.695	0.352545	0.0424115	*
biopolymer transport protein TolR [KO:K03560]	K03560	0	0	0	106.621	0	217.44	232.633	241.387	245.598	234.475	231.839	218.852	221.773	236.178	-0.0704843	0.121362
biopolymer transport protein ExbB [KO:K03561]	K03561	208.153	0	0	181.494	0	253.617	279.124	336.534	322.724	290.786	405.289	422.717	436.014	380.776	0.421323	0.0120822	*
biopolymer transport protein TolQ [KO:K03562]	K03562	259.967	0	0	108.391	0	210.249	206.166	209.148	215.399	210.558	230.475	227.148	232.559	226.487	0.123366	0.00804865	*
carbon storage regulator [KO:K03563]	K03563	0	0	0	51.5713	0	237.932	254.092	297.541	278.548	268.467	258.56	240.677	239.871	270.119	-0.121452	0.161029
thioredoxin-dependent peroxiredoxin [EC:1.11.1.24, KO:K03564]	K03564	0	66.6924	0	157.518	0	220.016	182.604	180.313	183.5	178.132	211.886	253.326	235.632	200.366	0.30741	0.0325402	*
regulatory protein [KO:K03565]	K03565	279.878	0	0	82.3009	0	205.188	211.704	231.97	226.718	210.31	223.203	216.374	225.739	224.024	0.0151113	0.822756
LysR family transcriptional regulator, glycine cleavage system transcriptional activator [KO:K03566]	K03566	0	0	0	90.5445	0	519.812	854.706	913.588	875.315	847.92	1194.96	1358.61	1350.4	1023.6	0.487814	0.0176369	*
glycine cleavage system transcriptional repressor [KO:K03567]	K03567	0	0	0	85.8226	0	195.684	179.968	176.487	161.9	160.229	204.992	210.594	214.57	189.433	0.271167	0.0219418	*
TldD protein [KO:K03568]	K03568	297.819	0	0	189.978	0	263.55	204.735	229.049	199.678	203.321	257.436	210.248	206.894	215.854	0.0857179	0.451047
rod shape-determining protein MreB and related proteins [KO:K03569]	K03569	376.574	972.975	0	92.4138	0	272.777	173.047	175.589	188.643	175.376	198.089	205.477	203.928	194.235	0.169487	0.0177006	*
rod shape-determining protein MreC [KO:K03570]	K03570	366.113	0	0	118.161	221.271	250.285	192.227	197.942	208.714	195.425	198.063	212.096	211.368	207.294	0.0612294	0.195612
rod shape-determining protein MreD [KO:K03571]	K03571	0	0	0	109.362	0	300.129	206.391	214.331	225.407	207.419	225.63	244.299	234.502	226.835	0.125327	0.0568132
DNA mismatch repair protein MutL [KO:K03572]	K03572	942.845	0	0	128.448	0	252.32	214.882	216.413	218.656	217.898	204.004	208.386	207.289	213.277	-0.0590712	0.0407933	*
DNA mismatch repair protein MutH [KO:K03573]	K03573	0	0	0	56.3308	0	191.183	199.543	173.806	179.34	184.971	190.902	195.999	190.782	178.991	0.0376131	0.594004
8-oxo-dGTP diphosphatase [EC:3.6.1.55, KO:K03574]	K03574	0	0	0	117.418	0	236.102	491.192	528.83	518.077	491.112	795.533	847.338	868.289	617.89	0.612052	0.0135698	*
A/G-specific adenine glycosylase [EC:3.2.2.31, KO:K03575]	K03575	407.542	0	0	130.097	0	237.797	202.474	189.642	197.659	189.25	176.403	179.505	177.985	191.181	-0.103131	0.0706869
LysR family transcriptional regulator, regulator for metE and metH [KO:K03576]	K03576	0	0	0	59.8893	0	265.748	212.924	213.914	217.834	216.314	244.105	217.348	224.398	220.152	0.0718039	0.175638
TetR/AcrR family transcriptional regulator, acrAB operon repressor [KO:K03577]	K03577	0	0	0	49.8073	0	175.759	186.993	188.026	177.178	179.734	191.948	196.19	194.476	191.259	0.0803626	0.0464849	*
ATP-dependent helicase HrpA [EC:3.6.4.13, KO:K03578]	K03578	585.291	0	0	172.36	0	154.383	177.117	173.196	181.247	166.48	144.205	162.259	156.864	175.531	-0.129932	0.140747
ATP-dependent helicase HrpB [EC:3.6.4.13, KO:K03579]	K03579	0	0	0	136.845	114.506	228.405	188.288	189.508	169.734	180.461	191.218	203.632	196.431	188.88	0.100093	0.113451
ATP-dependent helicase HepA [EC:5.6.2.-, KO:K03580]	K03580	0	0	0	44.4735	0	221.369	203.306	192.51	201.674	194.672	203.987	205.556	205.727	195.918	0.0341872	0.341011
exodeoxyribonuclease V alpha subunit [EC:3.1.11.5, KO:K03581]	K03581	0	392.13	0	103.57	0	226.521	218.26	206.169	213.95	203.09	193.595	197.606	196.406	202.989	-0.0891302	0.0585026
exodeoxyribonuclease V beta subunit [EC:3.1.11.5, KO:K03582]	K03582	639.614	0	0	111.712	0	261.253	194.948	194.212	200.948	188.842	184.723	190.14	192.714	193.163	-0.0338478	0.310369
exodeoxyribonuclease V gamma subunit [EC:3.1.11.5, KO:K03583]	K03583	256.279	0	0	89.9959	0	205.735	188.623	188.314	194.732	182.53	189.831	197.793	197.84	194.471	0.0483365	0.151883
DNA repair protein RecO (recombination protein O) [KO:K03584]	K03584	0	174.565	0	104.172	0	197.596	208.325	207.718	221.416	196.093	205.917	218.715	214.065	196.018	0.00210048	1
membrane fusion protein, multidrug efflux system [KO:K03585]	K03585	626.838	0	0	420.574	332.492	619.782	445.264	494.206	455.917	453.48	379.206	353.587	360.072	467.807	-0.251963	0.0907152
cell division protein FtsL [KO:K03586]	K03586	385.239	0	0	118.697	0	218.701	246.262	254.104	262.525	248.417	255.476	267.037	261.503	252.999	0.0362148	0.34027
cell division protein FtsI (penicillin-binding protein 3) [EC:3.4.16.4, KO:K03587]	K03587	0	0	0	152.915	44.1687	489.916	377.488	354.033	355.608	350.082	367.232	446.371	386.159	368.826	0.121881	0.201683
cell division protein FtsW [KO:K03588]	K03588	290.828	0	0	87.5527	0	219.805	200.09	199.888	207.865	198.68	184.093	195.801	188.211	200.181	-0.0702775	0.117643
cell division protein FtsQ [KO:K03589]	K03589	0	0	0	106.792	0	199.916	183.825	184.633	197.778	182.015	190.819	200.117	200.428	193.061	0.0682363	0.137632
cell division protein FtsA [KO:K03590]	K03590	0	308.983	0	89.9941	230.187	236.059	192.461	196.226	204.373	191.712	191.842	198.072	197.52	197.76	0.00110519	1
cell division protein FtsN [KO:K03591]	K03591	0	0	0	69.8844	0	245.258	170.931	156.768	156.427	168.508	205.615	204.599	202.563	172.215	0.262268	0.0391456	*
PmbA protein [KO:K03592]	K03592	0	0	0	171.971	0	263.8	202.037	200.443	184.771	197.816	225.424	226.954	224.54	203.682	0.164344	0.0448383	*
ATP-binding protein involved in chromosome partitioning [KO:K03593]	K03593	342.245	0	0	80.8123	0	204.753	214.377	214.569	214.088	202.112	204.484	216.579	212.192	220.87	0.015039	0.774171
bacterioferritin [EC:1.16.3.1, KO:K03594]	K03594	0	0	0	120.654	0	235.291	197.547	244.156	255.538	228.113	205.63	216.153	222.354	242.598	-0.057222	0.681648
GTPase [KO:K03595]	K03595	0	214.418	0	112.823	0	177.995	177.309	178.46	192.427	178.768	180.862	185.583	187.169	188.047	0.0293533	0.47802
GTP-binding protein LepA [KO:K03596]	K03596	0	170.787	0	95.1909	0	261.792	175.769	178.053	185.694	172.386	170.136	172.186	173.27	177.575	-0.0378887	0.300664
sigma-E factor negative regulatory protein RseA [KO:K03597]	K03597	0	0	0	27.9824	0	180.328	180.972	162.864	174.217	170.615	183.9	186.077	181.663	170.402	0.0681157	0.240811
sigma-E factor negative regulatory protein RseB [KO:K03598]	K03598	0	0	0	84.6532	0	179.026	193.953	180.23	186.022	184.195	193.268	188.024	193.253	178.119	0.0155601	0.795876
stringent starvation protein A [KO:K03599]	K03599	0	0	0	114.653	0	241.341	196.91	203.334	201.401	198.791	203.461	208.206	206.18	200.338	0.0314624	0.182246
stringent starvation protein B [KO:K03600]	K03600	0	0	0	125.747	0	262.862	204.041	211.371	220.994	205.377	233.257	241.277	249.974	224.494	0.17177	0.0325402	*
exodeoxyribonuclease VII large subunit [EC:3.1.11.6, KO:K03601]	K03601	0	386.23	0	111.252	0	188.017	188.527	185.247	185.627	174.183	215.808	201.037	201.01	197.684	0.151815	0.033661	*
exodeoxyribonuclease VII small subunit [EC:3.1.11.6, KO:K03602]	K03602	0	193.318	0	161.143	0	306.256	253.63	269.277	267.078	255.703	254.86	272.985	268.001	286.367	0.0485974	0.397545
GntR family transcriptional regulator, negative regulator for fad regulon and positive regulator of fabA [KO:K03603]	K03603	0	0	0	31.4247	0	159.785	180.308	167.34	157.552	164.126	197.828	211.08	205.585	181.147	0.247399	0.0344189	*
LacI family transcriptional regulator, purine nucleotide synthesis repressor [KO:K03604]	K03604	0	0	0	24.1113	0	132.897	187.604	165.058	164.277	164.885	185.084	200.979	192.834	177.281	0.149246	0.0979837
putative colanic acid biosysnthesis UDP-glucose lipid carrier transferase [KO:K03606]	K03606	0	0	0	0	0	188.765	13.0685	11.7648	7.87998	2.69825	118.004	129.248	142.025	91.5702	3.7716	0.00654888	*gregarious
ProP effector [KO:K03607]	K03607	0	0	0	38.869	0	138.422	180.31	159.208	163.316	156.168	203.193	226.337	214.889	181.76	0.321938	0.0341425	*
cell division topological specificity factor [KO:K03608]	K03608	495.971	0	0	99.579	0	182.146	253.853	243.911	252.64	240.251	217.447	210.367	216.092	247.601	-0.154004	0.0774836
septum site-determining protein MinD [KO:K03609]	K03609	303.659	0	0	126.456	0	141.636	192.952	185.663	195.364	185.083	166.295	164.688	162.927	193.161	-0.146089	0.103971
septum site-determining protein MinC [KO:K03610]	K03610	0	0	0	112.752	0	142.914	187.72	185.253	189.959	176.227	193.909	200.825	196.48	197.523	0.0936397	0.0438494	*
protein dithiol:quinone oxidoreductase [EC:1.8.5.9, KO:K03611]	K03611	0	0	0	92.7879	0	162.337	222.604	235.001	237.537	221.259	180.591	190.209	178.134	207.912	-0.276614	0.0187608	*
H+/Na+-translocating ferredoxin:NAD+ oxidoreductase subunit G [KO:K03612]	K03612	0	0	0	46.5085	0	150.906	205.937	198.261	184.881	183.536	185.735	203.633	200	193.076	0.0189315	0.833459
H+/Na+-translocating ferredoxin:NAD+ oxidoreductase subunit E [KO:K03613]	K03613	0	0	0	43.0821	0	145.777	204.669	194.262	183.433	184.973	189.477	206.602	201.913	197.591	0.052552	0.404176
H+/Na+-translocating ferredoxin:NAD+ oxidoreductase subunit D [EC:7.1.1.11 7.2.1.2, KO:K03614]	K03614	0	0	0	64.1767	0	146.755	199.955	198.799	184.17	187.055	181.236	191.514	186.581	187.733	-0.0427264	0.374372
H+/Na+-translocating ferredoxin:NAD+ oxidoreductase subunit C [EC:7.1.1.11 7.2.1.2, KO:K03615]	K03615	0	0	0	100.475	0	138.991	179.751	170.465	240.756	164.539	173.346	189.732	199.629	179.215	-0.0112232	1
H+/Na+-translocating ferredoxin:NAD+ oxidoreductase subunit B [EC:7.1.1.11 7.2.1.2, KO:K03616]	K03616	0	0	0	72.5126	0	158.275	218.261	204.503	216.298	189.793	213.105	224.076	218.05	221.806	0.0831024	0.213424
H+/Na+-translocating ferredoxin:NAD+ oxidoreductase subunit A [KO:K03617]	K03617	0	0	0	46.4826	0	144.329	204.584	188.668	185.215	184.462	190.244	204.709	194.162	190.128	0.0309945	0.605401
hydrogenase-1 operon protein HyaE [KO:K03619]	K03619	0	0	0	0	0	0	0	0.328976	0	0	0	0	0	0	-0.102857	0.451047
phosphate acyltransferase [EC:2.3.1.274, KO:K03621]	K03621	0	110.14	0	87.8362	0	143.099	184.329	168.071	168.396	171.495	193.21	210.918	202.61	178.312	0.178684	0.0677692
ribonuclease inhibitor [KO:K03623]	K03623	0	0	0	120.556	0	272.375	211.946	192.953	200.885	214.953	271.557	340.679	302.768	210.792	0.433592	0.0706869
transcription elongation factor GreA [KO:K03624]	K03624	456.832	110.446	0	95.0803	0	252.434	197.16	204.085	216.338	206.761	220.419	225.571	227.264	217.403	0.111667	0.0439736	*
transcription antitermination protein NusB [KO:K03625]	K03625	0	238.74	0	88.9424	0	323.933	205.311	198.788	220.853	202.208	222.388	223.849	227.512	226.519	0.122731	0.0432619	*
transcription termination factor Rho [KO:K03628]	K03628	528.988	0	0	100.214	396.057	353.344	175.11	183.021	184.619	181.184	185.531	184.831	181.301	180.18	0.0157683	0.581597
DNA replication and repair protein RecF [KO:K03629]	K03629	273.753	0	0	162.104	0	309.029	218.95	236.312	223.887	228.067	238.995	265.728	241.319	227.168	0.0991201	0.168921
DNA repair protein RadC [KO:K03630]	K03630	0	0	0	109.363	0	389.611	407.102	376.923	379.499	404.21	291.758	233.17	237.413	296.007	-0.573085	0.00992893	*
DNA repair protein RecN (Recombination protein N) [KO:K03631]	K03631	0	0	0	84.1229	0	184.973	194.842	193.977	200.257	190.271	187.459	191.302	190.732	193.597	-0.0301169	0.24999
chromosome partition protein MukB [KO:K03632]	K03632	0	0	0	72.9117	0	161.692	164.01	146.54	147.41	144.754	173.081	185.969	180.293	161.091	0.215227	0.0432799	*
chromosome partition protein MukF [KO:K03633]	K03633	0	0	0	36.3321	0	139.81	163.197	144.708	146.947	146.535	168.672	177.905	176.241	163.73	0.190775	0.0355952	*
outer membrane lipoprotein carrier protein [KO:K03634]	K03634	0	0	0	71.3591	0	182.737	163.29	156.745	168.818	133.509	181.362	215.967	212.03	195.152	0.370446	0.0343678	*
molybdopterin synthase catalytic subunit [EC:2.8.1.12, KO:K03635]	K03635	0	0	0	98.7447	0	233.383	245.995	240.047	253.171	235.166	243.649	255.625	251.272	259.702	0.052091	0.214605
sulfur-carrier protein [KO:K03636]	K03636	0	0	0	168.191	0	270.96	248.511	250.239	242.977	235.786	292.314	319.679	318.624	273.894	0.297559	0.0144728	*
cyclic pyranopterin monophosphate synthase [EC:4.6.1.17, KO:K03637]	K03637	0	0	0	78.1417	144.795	213.384	223.298	224.881	212.693	215.408	234.451	243.629	246.208	218.961	0.104682	0.101091
molybdopterin adenylyltransferase [EC:2.7.7.75, KO:K03638]	K03638	0	0	0	133.54	0	202.896	249.416	248.505	236.379	250.3	227.496	231.349	232.614	220.468	-0.110073	0.0316063	*
GTP 3',8-cyclase [EC:4.1.99.22, KO:K03639]	K03639	0	0	0	149.072	252.672	197.699	207.59	217.286	220.188	208.778	193.391	199.87	201.349	211.906	-0.0821917	0.107826
peptidoglycan-associated lipoprotein [KO:K03640]	K03640	0	0	0	100.448	0	165.205	217.413	219.263	231.481	214.405	216.077	215.26	210.129	225.235	-0.0258647	0.559128
TolB protein [KO:K03641]	K03641	439.336	0	0	115.897	242.629	310.743	208.697	209.665	214.654	208.709	206.737	203.696	203.339	214.167	-0.0239151	0.41492
rare lipoprotein A [KO:K03642]	K03642	0	0	0	122.417	0	206.254	213.885	221.746	223.052	213.669	203.888	206.527	205.695	219.186	-0.0626271	0.128379
LPS-assembly lipoprotein [KO:K03643]	K03643	333.045	0	0	77.8671	0	188.245	214.689	206.52	222.62	204.709	216.545	217.551	213.422	215.262	0.0246615	0.530098
lipoyl synthase [EC:2.8.1.8, KO:K03644]	K03644	0	0	0	80.3513	0	190.871	190.193	175.818	206.871	179.684	167.994	157.502	159.147	191.543	-0.155101	0.170521
negative modulator of initiation of replication [KO:K03645]	K03645	0	0	0	25.9458	0	202.156	214.703	183.219	194.23	197.085	222.22	228.268	221.002	210.703	0.161577	0.0626353
colicin import membrane protein [KO:K03646]	K03646	619.782	0	0	85.9633	0	152.348	156.411	178.367	153.095	159.597	251.418	162.898	161.912	170.12	0.180754	0.415193
protein involved in ribonucleotide reduction [KO:K03647]	K03647	0	0	0	44.204	0	222.731	263.921	232.767	231.4	239.551	285.909	286.858	283.959	248.605	0.190687	0.0708652
uracil-DNA glycosylase [EC:3.2.2.27, KO:K03648]	K03648	0	149.317	0	65.8298	0	194.426	198.937	192.957	207.056	187.48	167.389	166.389	161.571	186.28	-0.206365	0.0379127	*
double-stranded uracil-DNA glycosylase [EC:3.2.2.28, KO:K03649]	K03649	0	0	0	89.6975	0	240.422	225.413	214.293	202.101	212.316	233.405	273.277	231.806	218.836	0.159966	0.127791
tRNA modification GTPase [EC:3.6.-.-, KO:K03650]	K03650	0	159.103	0	110.152	0	301.004	213.41	209.384	215.39	214.518	356.37	208.637	212.668	212.745	0.175437	0.481251
3',5'-cyclic-AMP phosphodiesterase [EC:3.1.4.53, KO:K03651]	K03651	0	0	0	116.085	0	328.104	394.207	354.24	374.107	390.637	303.075	263.288	232.037	285.522	-0.485617	0.0131414	*
DNA-3-methyladenine glycosylase [EC:3.2.2.21, KO:K03652]	K03652	249.784	201.223	0	0	0	6.2178	11.9122	21.7572	37.3422	21.8116	1.24215	0.412496	2.09092	20.7161	-2.56087	0.0753972
N-glycosylase/DNA lyase [EC:3.2.2.- 4.2.99.18, KO:K03653]	K03653	0	0	0	0	0	0	0.190364	0	0	0	0	0	0	0	-0.0627404	0.451047
ATP-dependent DNA helicase RecQ [EC:5.6.2.4, KO:K03654]	K03654	0	0	0	162.96	0	278.61	179.13	187.275	172.14	180.344	196.444	197.202	201.889	182.836	0.113741	0.0719586
ATP-dependent DNA helicase RecG [EC:5.6.2.4, KO:K03655]	K03655	720.546	0	0	120.268	0	333.701	213.251	219.109	216.01	220.798	195.193	190.474	192.589	209.202	-0.142601	0.0271818	*
ATP-dependent DNA helicase Rep [EC:5.6.2.4, KO:K03656]	K03656	0	0	0	110.923	0	247.826	175.875	178.904	187.791	179.226	198.761	193.434	196.477	186.246	0.101921	0.0449157	*
ATP-dependent DNA helicase UvrD/PcrA [EC:5.6.2.4, KO:K03657]	K03657	310.508	368.641	0	163.967	0	302.743	303.603	309.246	314.137	323.3	237.94	219.611	206.099	250.617	-0.453487	0.00849785	*
DNA helicase IV [EC:5.6.2.4, KO:K03658]	K03658	0	0	0	25.3693	0	147.209	155.676	149.402	138.346	138.747	166.921	176.775	172.069	159.617	0.213672	0.0316913	*
SsrA-binding protein [KO:K03664]	K03664	573.578	138.479	0	101.45	371.241	196.263	196.734	197.457	210.749	206.623	202.77	205.912	203.347	195.882	-0.0060959	0.955991
GTPase [KO:K03665]	K03665	308.849	0	0	109.328	0	269.943	197.163	192.865	194.745	191.732	190.849	187.76	189.328	193.866	-0.0274505	0.180359
host factor-I protein [KO:K03666]	K03666	0	0	0	144.763	46.7567	252.229	245.291	245.154	243.164	242.264	230.639	219.28	221.857	232.722	-0.10952	0.0185056	*
ATP-dependent HslUV protease ATP-binding subunit HslU [KO:K03667]	K03667	625.297	0	0	129.904	0	162.094	163.045	155.276	161.553	163.69	135.425	122.118	130.147	136.726	-0.294383	0.00781419	*
heat shock protein HslJ [KO:K03668]	K03668	0	0	0	0	0	132.962	246.091	227.112	211.019	215.366	227.933	198.751	212.511	225.485	-0.0564035	0.532937
membrane glycosyltransferase [EC:2.4.1.-, KO:K03669]	K03669	0	0	0	135.031	0	147.534	266.035	256.411	242.052	245.17	216.424	188.643	249.047	255.409	-0.15939	0.26413
periplasmic glucans biosynthesis protein [KO:K03670]	K03670	418.557	0	0	177.141	0	175.652	179.201	172.598	164.593	172.356	146.572	138.601	137.783	160.253	-0.240489	0.0279302	*
thioredoxin 1 [KO:K03671]	K03671	0	125.652	0	198.908	0	424.186	263.458	282.649	270.252	249.098	386.336	409.327	413.093	315.836	0.508699	0.0144324	*
thioredoxin 2 [EC:1.8.1.8, KO:K03672]	K03672	0	0	0	34.1002	0	222.46	213.727	211.326	226.768	206.915	232.38	242.181	245.364	218.373	0.126618	0.0827894
protein dithiol oxidoreductase (disulfide-forming) [EC:1.8.4.15, KO:K03673]	K03673	0	0	0	139.175	0	229.592	185.922	208.43	189.223	173.507	578.466	507.836	537.313	319.958	1.32323	0.00887176	*gregarious
glutaredoxin 1 [KO:K03674]	K03674	0	0	0	48.2226	0	199.947	246.399	217.015	217.927	226.039	247.614	245.135	240.959	230.047	0.0879056	0.185193
glutaredoxin 2 [KO:K03675]	K03675	0	0	0	0	0	1.8589	14.3609	10.2072	8.31109	7.78414	144.628	215.732	199.469	68.4672	3.73266	0.00637338	*gregarious
glutaredoxin 3 [KO:K03676]	K03676	0	0	0	130.458	0	318.741	293.916	290.602	285.573	290.752	323.566	316.022	339.606	303.37	0.142279	0.0332787	*
ribonuclease T [EC:3.1.13.-, KO:K03683]	K03683	580.747	0	0	85.6308	0	148.877	199.006	207.864	209.929	192.749	190.989	209.192	201.876	220.417	0.0216421	0.80784
ribonuclease D [EC:3.1.13.5, KO:K03684]	K03684	0	0	0	119.725	0	170.981	189.249	187.16	181.03	175.052	167.09	183.642	172.243	195.711	-0.0293066	0.739887
ribonuclease III [EC:3.1.26.3, KO:K03685]	K03685	397.092	230.103	0	112.916	0	164.357	200.712	206.832	215.926	204.991	204.963	214.152	215.991	206.902	0.0234337	0.560909
molecular chaperone DnaJ [KO:K03686]	K03686	0	122.387	0	112.467	0	233.704	182.027	178.717	184.438	177.047	194.162	203.178	200.807	194.465	0.133344	0.00970847	*
molecular chaperone GrpE [KO:K03687]	K03687	0	83.3655	0	89.0052	0	210.663	217.611	222.279	224.389	216.357	208.263	211.584	207.174	225.342	-0.0475418	0.261321
ubiquinone biosynthesis protein [KO:K03688]	K03688	0	0	0	153.792	554.012	239.203	195.431	198.884	197.474	187.614	297.08	463.726	320.049	247.476	0.727636	0.0369046	*
ubiquinone biosynthesis accessory factor UbiJ [KO:K03690]	K03690	255.977	0	0	117.169	0	273.413	223.694	215.861	206.586	220.325	231.75	219.845	229.547	212.808	0.0446553	0.401132
penicillin-binding protein 1B [KO:K03693]	K03693	0	0	0	0	0	0.833418	0	0	0	0	0	0	0	0	0	1
ATP-dependent Clp protease ATP-binding subunit ClpA [KO:K03694]	K03694	281.574	0	0	98.0104	0	309.851	186.701	183.909	188.843	174.7	180.838	190.66	187.092	195.466	0.0384502	0.429306
ATP-dependent Clp protease ATP-binding subunit ClpB [KO:K03695]	K03695	389.213	411.887	0	152.377	300.679	165.944	160.396	169.313	169.872	159.356	165.256	164.123	163.141	165.972	-0.000386352	1
ATP-dependent Clp protease ATP-binding subunit ClpC [KO:K03696]	K03696	0	226.32	0	0	0	3.2608	0.650769	1.179	0.808885	0	0	0	0	0	-0.675696	0.0730024
ATP-dependent Clp protease ATP-binding subunit ClpE [KO:K03697]	K03697	0	0	0	0	0	0.435676	0	0	0	0	0	0	0	0	0	1
3'-5' exoribonuclease [EC:3.1.-.-, KO:K03698]	K03698	0	300.581	0	0	0	0.360716	0	0	0	0	0	0	0	0	0	1
magnesium and cobalt exporter, CNNM family [KO:K03699]	K03699	250.405	0	669.182	174.352	0	396.36	369.822	365.207	358.184	360.008	393.227	390.463	392.539	370.715	0.0896232	0.0388535	*
recombination protein U [KO:K03700]	K03700	0	184.238	0	0	0	0	0	0	0	0	0	0	0	0	0	1
excinuclease ABC subunit A [KO:K03701]	K03701	0	233.672	358.125	141.02	0	237.257	167.763	192.856	185.027	183.091	128.827	173.998	177.655	169.637	-0.173446	0.26872
excinuclease ABC subunit B [KO:K03702]	K03702	0	437.645	0	84.0418	0	171.949	182.19	177.699	185.035	172.728	180.456	191.393	190.062	184.946	0.0573214	0.15989
excinuclease ABC subunit C [KO:K03703]	K03703	0	209.889	0	148.516	429.061	156.319	174.202	175.652	178.907	165.14	179.913	188.991	185.875	188.342	0.0986596	0.0513268
cold shock protein [KO:K03704]	K03704	0	0	0	343.211	0	1213.72	1238.37	1218.88	1275.64	1209.81	1800.44	1927.93	1924.52	1485.06	0.522255	0.0106311	*
heat-inducible transcriptional repressor [KO:K03705]	K03705	364.001	77.9773	0	41.3239	0	11.0666	4.76201	13.2477	3.77309	4.18147	0	0.432276	0.126674	8.73011	-1.75278	0.135199
transcriptional pleiotropic repressor [KO:K03706]	K03706	0	0	0	0	0	0.325119	0	0	0	0	0	0	0	0	0	1
thiaminase (transcriptional activator TenA) [EC:3.5.99.2, KO:K03707]	K03707	0	0	0	0	0	3.82078	216.385	209.102	210.829	204.223	208.099	222.269	214.915	179.403	-0.0316737	0.781737
transcriptional regulator of stress and heat shock response [KO:K03708]	K03708	0	0	0	0	0	1.43566	0	0	0	0	0	0	0	0	0	1
DtxR family transcriptional regulator, Mn-dependent transcriptional regulator [KO:K03709]	K03709	0	0	0	0	0	0.511222	0	0	0	0	0	0	0	0	0	1
GntR family transcriptional regulator [KO:K03710]	K03710	0	0	0	0	0	0.702512	22.5716	53.4997	51.9209	47.1949	0.958425	0	0.2938	31.4298	-3.8215	0.0540644
Fur family transcriptional regulator, ferric uptake regulator [KO:K03711]	K03711	297.819	404.601	0	139.444	152.157	197.951	190.765	181.609	197.868	183.233	187.353	187.524	182.501	194.066	-0.00339272	1
MarR family transcriptional regulator, multiple antibiotic resistance protein MarR [KO:K03712]	K03712	0	0	0	0	0	114.361	174.656	154.154	161.882	161.728	51.0416	0.879123	9.8582	118.797	-3.11761	0.106479
MerR family transcriptional regulator, glutamine synthetase repressor [KO:K03713]	K03713	0	0	0	0	0	0.899043	0	0	0	0	0	0	0	0	0	1
spore photoproduct lyase [EC:4.1.99.14, KO:K03716]	K03716	0	0	0	0	0	1.90193	0	0	0	0	0	0	0	0	0	1
LysR family transcriptional regulator, transcriptional activator of nhaA [KO:K03717]	K03717	361.683	0	0	53.206	0	212.712	182.183	177.556	171.28	177.249	199.798	164.725	180.063	179.941	0.0295613	0.752668
Lrp/AsnC family transcriptional regulator, regulator for asnA, asnC and gidA [KO:K03718]	K03718	0	0	0	60.2782	0	262.334	173.533	149.528	163.454	167.32	210.422	214.024	224.198	172.86	0.322833	0.0454197	*
Lrp/AsnC family transcriptional regulator, leucine-responsive regulatory protein [KO:K03719]	K03719	0	0	0	148.667	0	368.813	479.839	542.257	588.407	511.235	448.446	462.442	446.179	504.872	-0.185781	0.0962572
TrpR family transcriptional regulator, trp operon repressor [KO:K03720]	K03720	0	0	0	54.532	0	296.023	261.539	230.538	225.296	243.295	273.503	265.749	267.288	233.087	0.113115	0.238362
transcriptional regulator of aroF, aroG, tyrA and aromatic amino acid transport [KO:K03721]	K03721	0	0	0	38.615	0	136.498	199.451	186.765	181.218	184.157	186.436	204.157	197.351	187.14	0.0440926	0.451047
ATP-dependent DNA helicase DinG [EC:5.6.2.3, KO:K03722]	K03722	846.676	0	873.256	247.877	17.4882	340.528	352.846	343.279	319.068	320.814	356.674	388.844	378.459	357.229	0.148757	0.0588693
transcription-repair coupling factor (superfamily II helicase) [EC:3.6.4.-, KO:K03723]	K03723	0	0	0	109.448	585.475	175.644	153.609	152.247	160.392	147.369	140.829	159.527	150.708	159.979	-0.007267	0.998809
ATP-dependent helicase Lhr and Lhr-like helicase [EC:3.6.4.-, KO:K03724]	K03724	220.338	0	552.717	0	0	18.8834	27.64	67.1931	38.0017	43.8001	6.07962	50.257	33.5696	30.9821	-0.772055	0.412815
ATP-dependent RNA helicase RhlB [EC:3.6.4.13, KO:K03732]	K03732	289.083	0	0	145.714	0	239.973	199.739	198.72	207.453	204.49	193.845	192.989	192.544	199.2	-0.0574141	0.0694746
integrase/recombinase XerC [KO:K03733]	K03733	0	0	0	161.278	0	304.602	229.008	241.51	242.06	245.29	231.904	232.042	232.584	236.232	-0.03773	0.242569
FAD:protein FMN transferase [EC:2.7.1.180, KO:K03734]	K03734	0	0	0	75.7027	0	333.731	365.594	354.349	326.431	331.343	380.671	407.165	406.226	371.561	0.184389	0.0426642	*
ethanolamine ammonia-lyase large subunit [EC:4.3.1.7, KO:K03735]	K03735	0	0	0	0	0	3.22461	15.2118	21.744	30.3472	14.8812	116.536	132.732	139.474	67.7457	2.42302	0.00744323	*gregarious
ethanolamine ammonia-lyase small subunit [EC:4.3.1.7, KO:K03736]	K03736	0	0	0	0	0	5.60328	20.8707	24.2671	35.5738	15.9974	161.773	184.627	193.334	88.7326	2.64564	0.00673437	*gregarious
pyruvate-ferredoxin/flavodoxin oxidoreductase [EC:1.2.7.1 1.2.7.-, KO:K03737]	K03737	0	0	0	0	0	118.451	165.998	145.138	143.062	141.411	158.387	140.004	148.839	157.513	0.0230834	0.861574
membrane protein involved in D-alanine export [KO:K03739]	K03739	0	0	0	0	0	41.0217	1.16362	0	0	0	0	0	0.582039	0	-0.112777	0.854839
D-alanine transfer protein [KO:K03740]	K03740	0	0	0	0	0	38.0227	0.966304	0	0	0	0	0	0.347877	0	-0.136309	0.743658
arsenate reductase (thioredoxin) [EC:1.20.4.4, KO:K03741]	K03741	0	0	0	0	0	0.593968	10.7889	26.9511	44.3703	8.6579	0.539583	0.571043	0.883023	80.1931	-2.15308	0.28811
nicotinamide-nucleotide amidase [EC:3.5.1.42, KO:K03742]	K03742	0	0	0	0	0	1.13064	0	0	0	0	0	0	0	0	0	1
nicotinamide-nucleotide amidase [EC:3.5.1.42, KO:K03743]	K03743	258.11	82.1024	0	152.977	0	233.31	276.829	285.446	297.608	285.047	226.368	224.933	222.768	266.171	-0.286581	0.0257419	*
LemA protein [KO:K03744]	K03744	0	0	0	0	0	7.60678	15.9516	24.8253	53.1298	24.366	1.2397	0.870008	3.28477	37.2639	-2.44392	0.111308
SlyX protein [KO:K03745]	K03745	282.86	0	0	93.9575	0	279.227	298.706	305.714	304.018	316.075	281.342	274.481	282.136	295.456	-0.111365	0.0357564	*
DNA-binding protein H-NS [KO:K03746]	K03746	0	0	0	177.521	0	240.965	362.629	334.375	472.422	684.8	343.886	326.275	274.764	375.084	-0.439505	0.196034
Smg protein [KO:K03747]	K03747	0	0	0	105.754	0	290.685	193.236	182.766	181.676	185.839	223.852	206.696	213.338	189.391	0.161365	0.067279
SanA protein [KO:K03748]	K03748	0	0	0	58.5703	0	188.162	199.817	165.958	173.757	174.046	292.242	221.935	209.819	189.812	0.339568	0.107796
DedD protein [KO:K03749]	K03749	0	0	0	23.1066	0	209.585	185.671	176.66	169.84	175.36	186.142	204.508	200.789	180.078	0.123008	0.103134
molybdopterin molybdotransferase [EC:2.10.1.1, KO:K03750]	K03750	280.119	0	0	97.4477	17.6718	190.799	205.044	205.475	202.543	193.653	204.502	225.602	222.876	220.279	0.113208	0.0660732
molybdenum cofactor guanylyltransferase [EC:2.7.7.77, KO:K03752]	K03752	0	0	0	133.464	0	266.454	194.42	201.329	200.293	196.896	210.385	208.117	211.926	203.45	0.0722404	0.0358987	*
molybdopterin-guanine dinucleotide biosynthesis adapter protein [KO:K03753]	K03753	0	0	0	64.764	0	277.148	183.644	165.314	171.244	184.024	240.475	217.453	228.336	180.147	0.290782	0.0665256
putrescine:ornithine antiporter [KO:K03756]	K03756	0	0	0	0	0	153.806	195.899	169.114	169.195	175.776	188.036	147.862	164.933	170.922	-0.0820393	0.476644
cadaverine:lysine antiporter [KO:K03757]	K03757	0	0	0	0	0	0	168.128	146.447	142.143	153.127	175.935	142.582	153.636	121.751	-0.0475657	0.8256
arginine:ornithine antiporter / lysine permease [KO:K03758]	K03758	0	0	0	30.3604	0	134.289	190.978	201.293	195.212	180.125	171.474	183.733	175.814	199.953	-0.0714813	0.382511
arginine:agmatine antiporter [KO:K03759]	K03759	0	0	0	0	0	0	154.621	148.606	143.75	156.112	47.9574	0	5.1684	76.2208	-3.61757	0.0943316
lipid A ethanolaminephosphotransferase [EC:2.7.8.43, KO:K03760]	K03760	0	0	0	35.0115	0	122.374	182.625	188.943	190.178	175.771	165.701	179.72	181.24	191.404	-0.0395283	0.565006
MFS transporter, MHS family, alpha-ketoglutarate permease [KO:K03761]	K03761	288.794	0	0	92.6816	0	161.291	188.835	190.741	191.695	183.017	189.991	185.286	177.327	184.728	-0.0328377	0.363996
MFS transporter, MHS family, proline/betaine transporter [KO:K03762]	K03762	0	0	0	195.508	0	478.413	409.608	408.832	369.336	405.761	395.596	443.72	426.926	384.532	0.0497443	0.539484
DNA polymerase III subunit alpha, Gram-positive type [EC:2.7.7.7, KO:K03763]	K03763	0	797.41	0	0	0	1.27005	0	0	0	0	0	0	0	0	0	1
MetJ family transcriptional regulator, methionine regulon repressor [KO:K03764]	K03764	0	0	0	55.0465	0	296.284	199.292	177.721	180.866	192.785	218.01	221.662	223.249	201.425	0.202795	0.0346706	*
transcriptional activator of cad operon [KO:K03765]	K03765	0	0	0	0	0	0	145.434	123.768	125.06	129.336	169.24	140.435	151.59	113.781	0.122579	0.48096
peptidyl-prolyl cis-trans isomerase A (cyclophilin A) [EC:5.2.1.8, KO:K03767]	K03767	0	0	0	76.3734	0	227.684	206.262	187.069	200.518	200.005	235.154	243.584	248.477	209.572	0.235583	0.0383082	*
peptidyl-prolyl cis-trans isomerase B (cyclophilin B) [EC:5.2.1.8, KO:K03768]	K03768	0	0	0	125.379	0	266.532	221.384	215	219.053	214.449	205.521	203.141	202.891	232.044	-0.0462585	0.469841
peptidyl-prolyl cis-trans isomerase C [EC:5.2.1.8, KO:K03769]	K03769	0	0	0	76.1814	0	319.145	534.459	529.429	541.471	556.831	343.08	258.656	276.659	399.083	-0.778584	0.0131225	*
peptidyl-prolyl cis-trans isomerase D [EC:5.2.1.8, KO:K03770]	K03770	518.762	0	0	91.1971	0	185.652	180.227	180.95	185.194	177.059	182.437	191.355	189.663	189.543	0.0574276	0.0821319
peptidyl-prolyl cis-trans isomerase SurA [EC:5.2.1.8, KO:K03771]	K03771	451.003	0	0	97.5202	249.369	210.495	210.211	209.341	208.69	201.779	203.107	211.103	210.908	210.371	0.00943475	0.773791
FKBP-type peptidyl-prolyl cis-trans isomerase FkpA [EC:5.2.1.8, KO:K03772]	K03772	0	0	0	202.7	0	214.839	342.981	332.44	331.163	327.806	386.825	352.537	372.856	326.546	0.105657	0.161071
FKBP-type peptidyl-prolyl cis-trans isomerase FklB [EC:5.2.1.8, KO:K03773]	K03773	0	0	0	73.0327	0	291.438	236.404	253.196	245.693	253.947	240.361	248.791	244.868	239.684	-0.0223208	0.557608
FKBP-type peptidyl-prolyl cis-trans isomerase SlpA [EC:5.2.1.8, KO:K03774]	K03774	0	0	0	38.8545	0	258.365	242.979	239.111	253.986	244.327	257.333	264.665	263.283	246.877	0.0737342	0.0983165
FKBP-type peptidyl-prolyl cis-trans isomerase SlyD [EC:5.2.1.8, KO:K03775]	K03775	0	0	0	106.321	0	162.83	203.699	208.373	218.913	205.175	212.707	209.857	211.04	236.805	0.0564431	0.394872
aerotaxis receptor [KO:K03776]	K03776	0	0	0	59.2248	0	298.019	30.8624	61.3376	47.3972	46.6874	13.2405	56.0218	43.1554	72.927	-0.19757	0.852154
D-lactate dehydrogenase (quinone) [EC:1.1.5.12, KO:K03777]	K03777	0	0	0	41.558	218.198	168.055	184.114	172.848	181.88	170.068	188.605	196.826	196.713	185.654	0.114808	0.0528415
D-lactate dehydrogenase [EC:1.1.1.28, KO:K03778]	K03778	0	0	0	45.673	0	132.923	189.044	194.356	170.852	177.117	171.658	188.036	178.291	189.631	-0.00668549	1
L(+)-tartrate dehydratase alpha subunit [EC:4.2.1.32, KO:K03779]	K03779	0	0	0	0	0	0	12.8174	19.5113	11.7361	15.2047	0	0	0	9.0979	-3.12497	0.0399985	*solitary
L(+)-tartrate dehydratase beta subunit [EC:4.2.1.32, KO:K03780]	K03780	0	0	0	0	0	0	12.8157	20.2008	12.8053	16.5847	0	0	0	8.53434	-3.21643	0.034972	*solitary
catalase [EC:1.11.1.6, KO:K03781]	K03781	0	0	0	300.235	249.369	282.97	363.647	386.74	380.68	372.459	227.91	209.112	224.552	294.857	-0.662658	0.00951619	*
catalase-peroxidase [EC:1.11.1.21, KO:K03782]	K03782	354.268	0	0	87.5637	0	263.408	182.526	171.927	179.488	165.766	178.363	238.423	192.936	186.374	0.17698	0.182246
purine-nucleoside phosphorylase [EC:2.4.2.1, KO:K03783]	K03783	0	0	0	0	0	123.032	10.7543	7.60158	2.63342	0.641212	135.27	146.981	157.112	56.7735	4.55601	0.008911	*gregarious
purine-nucleoside phosphorylase [EC:2.4.2.1, KO:K03784]	K03784	0	198.651	0	65.7488	0	239.305	207.726	181.063	181.373	188.665	214.589	213.571	214.902	185.222	0.125194	0.189338
3-dehydroquinate dehydratase I [EC:4.2.1.10, KO:K03785]	K03785	664.582	0	0	97.8382	0	24.269	183.295	170.485	178.87	175.951	63.3391	6.26278	14.5502	101.796	-2.59894	0.0682014
3-dehydroquinate dehydratase II [EC:4.2.1.10, KO:K03786]	K03786	0	0	0	159.233	0	325.764	231.374	250.183	263.42	242.112	220.816	219.155	219.367	236.881	-0.137871	0.0706869
5'/3'-nucleotidase [EC:3.1.3.5 3.1.3.6, KO:K03787]	K03787	455.488	0	0	88.9087	0	248.256	363.17	354.562	358.883	350.771	262.604	225.835	232.759	292.191	-0.499991	0.0103698	*
acid phosphatase (class B) [EC:3.1.3.2, KO:K03788]	K03788	0	0	0	0	0	214.465	308.389	279.052	295.713	315.907	97.6029	0	14.0546	177.634	-3.72691	0.117276
[ribosomal protein S18, KO:K03789]-alanine N-acetyltransferase [EC:2.3.1.266, KO:K03789]	K03789	0	91.5847	0	83.2388	0	302.154	241.402	255.414	235.63	233.801	213.304	231.156	233.693	246.863	-0.0637186	0.37684
[ribosomal protein S5, KO:K03790]-alanine N-acetyltransferase [EC:2.3.1.267, KO:K03790]	K03790	0	0	0	211.572	0	318.933	454.755	571.015	553.752	559.407	455.492	405.08	410.137	395.382	-0.35595	0.0328684	*
putative chitinase [KO:K03791]	K03791	433.191	0	0	14.7347	0	4.92398	30.4354	59.2577	29.0001	33.3467	0.24218	0	32.2512	31.2989	-2.62943	0.175835
pteridine reductase [EC:1.5.1.33, KO:K03793]	K03793	0	0	0	33.4262	0	9.54969	3.98815	12.138	4.04145	4.4548	0	0	0	8.5278	-1.89053	0.123574
[truncated: 3,260 more rows]
