# Supplementary material for: Behavioural phase transitions in the migratory locust, Locusta migratoria, are related to changes in the gut bacterial composition
Source: ISME Commun. 2026 Jan 15;6(1):ycag009. doi: 10.1093/ismeco/ycag009 (PMC12903957; doi:10.1093/ismeco/ycag009)
Supplement: Supplementary_Table_S7_revision_ycag009 [file supplementary_table_s7_revision_ycag009.xlsx]

## Sheet: Sheet1
Supplementary Table S7. Metabolite pathways, including GBMs, and associated KOs showing differences between solitary and gregarious samples.
Metabolite pathway name	Number of metabolic steps	Number of necessary KOs	KEGG Orthology composition of pathway	KO ID	Function of KEGG Orthology	Step number in pathway	Lab-23-Sol-Male-2	Lab-23-Sol-Male-3	Lab-23-Sol-Female-1	Lab-23-Sol-Female-2	Lab-23-Gre-Male-3	Lab-23-Gre-Male-4	Lab-23-Gre-Female-2	Lab-23-Gre-Female-4	Log2 fold change between solitary (-) and gregarious (+)	Adjusted p-value (FDR)	statistical significancy
Serotonin synthesis I	1	1	K01593	K01593	aromatic-L-amino-acid/L-tryptophan decarboxylase [EC:4.1.1.28 4.1.1.105, KO:K01593]	1	7.28565	19.0129	11.4523	15.0747	0.177042	0	0	7.9679	-2.90362	0.0430148	*solitary
Serotonin synthesis II	2	2	K01593 K00492	K01593	aromatic-L-amino-acid/L-tryptophan decarboxylase [EC:4.1.1.28 4.1.1.105, KO:K01593]	1	7.28565	19.0129	11.4523	15.0747	0.177042	0	0	7.9679	-2.90362	0.0430148	*solitary
Serotonin synthesis II	2	2	K01593 K00492	K00492	1,3,7-trimethyluric acid 5-monooxygenase [EC:1.14.13.212, KO:K00492]	2	0	0	0	0	0	0	0	0	N.A.	N.A.
Melatonin synthesis	1	1	K00543	K00543	acetylserotonin O-methyltransferase [EC:2.1.1.4, KO:K00543]	1	0	0	0	0	0	0	0	0	N.A.	N.A.
Kynurenine synthesis	2	2	(K00453,K00463) (K01432,K07130)	K00453	tryptophan 2,3-dioxygenase [EC:1.13.11.11, KO:K00453]	1	25.0485	34.9572	11.8651	6.57976	241.561	305.89	316.42	131.772	3.76678	0.00889868	*gregarious
Kynurenine synthesis	2	2	(K00453,K00463) (K01432,K07130)	K00463	indoleamine 2,3-dioxygenase [EC:1.13.11.52, KO:K00463]	1	0	0	0	0	0	0	0	0	N.A.	N.A.
Kynurenine synthesis	2	2	(K00453,K00463) (K01432,K07130)	K01432	arylformamidase [EC:3.5.1.9, KO:K01432]	2	26.0094	22.5773	30.746	10.1785	269.932	323.733	331.148	143.125	3.54631	0.00654888	*gregarious
Kynurenine synthesis	2	2	(K00453,K00463) (K01432,K07130)	K07130	arylformamidase [EC:3.5.1.9, KO:K07130]	2	0	0.402511	0	0	2.99864	1.45103	6.6025	0	1.43334	0.112762
Tryptophan synthesis	5	3	(((K01657+K01658,K13503,K1350) K00766),K13497) ((K01817 K01609),K13498,K13501) (K01695+(K01696,K06001))	K01657	anthranilate synthase component I [EC:4.1.3.27, KO:K01657]	1	196.206	211.06	197.666	185.934	178.698	194.928	189.644	198.02	-0.0543461	0.436636
Tryptophan synthesis	5	3	(((K01657+K01658,K13503,K1350) K00766),K13497) ((K01817 K01609),K13498,K13501) (K01695+(K01696,K06001))	K01658	anthranilate synthase component II [EC:4.1.3.27, KO:K01658]	1	34.0581	53.3023	55.8058	37.1079	152.976	218.41	204.899	101.125	1.85734	0.00951619	*gregarious
Tryptophan synthesis	5	3	(((K01657+K01658,K13503,K1350) K00766),K13497) ((K01817 K01609),K13498,K13501) (K01695+(K01696,K06001))	K13497	anthranilate synthase/phosphoribosyltransferase [EC:4.1.3.27 2.4.2.18, KO:K13497]	1, 2	163.883	145.925	153.086	153.718	47.3226	0.149999	9.3302	116.416	-3.26623	0.115884
Tryptophan synthesis	5	3	(((K01657+K01658,K13503,K1350) K00766),K13497) ((K01817 K01609),K13498,K13501) (K01695+(K01696,K06001))	K13501	anthranilate synthase / indole-3-glycerol phosphate synthase / phosphoribosylanthranilate isomerase [EC:4.1.3.27 4.1.1.48 5.3.1.24, KO:K13501]	1	0	0	0	0	0	0	0	0	N.A.	N.A.
Tryptophan synthesis	5	3	(((K01657+K01658,K13503,K1350) K00766),K13497) ((K01817 K01609),K13498,K13501) (K01695+(K01696,K06001))	K13503	anthranilate synthase [EC:4.1.3.27, KO:K13503]	1	0	0	0	0	0	0	0	0	N.A.	N.A.
Tryptophan synthesis	5	3	(((K01657+K01658,K13503,K1350) K00766),K13497) ((K01817 K01609),K13498,K13501) (K01695+(K01696,K06001))	K00766	anthranilate phosphoribosyltransferase [EC:2.4.2.18, KO:K00766]	2	30.5533	48.7957	48.0155	33.2862	132.44	195.144	183.754	92.2054	1.85374	0.00928292	*gregarious
Tryptophan synthesis	5	3	(((K01657+K01658,K13503,K1350) K00766),K13497) ((K01817 K01609),K13498,K13501) (K01695+(K01696,K06001))	K01817	phosphoribosylanthranilate isomerase [EC:5.3.1.24, KO:K01817]	3	19.86	46.651	48.7689	34.258	1.00239	0.925397	1.61217	35.3223	-3.05472	0.0703218
Tryptophan synthesis	5	3	(((K01657+K01658,K13503,K1350) K00766),K13497) ((K01817 K01609),K13498,K13501) (K01695+(K01696,K06001))	K13498	indole-3-glycerol phosphate synthase / phosphoribosylanthranilate isomerase [EC:4.1.1.48 5.3.1.24, KO:K13498]	3, 4	164.418	144.661	151.241	147.416	174.527	186.452	184.469	167.829	0.230052	0.0280517	*
Tryptophan synthesis	5	3	(((K01657+K01658,K13503,K1350) K00766),K13497) ((K01817 K01609),K13498,K13501) (K01695+(K01696,K06001))	K13501	anthranilate synthase / indole-3-glycerol phosphate synthase / phosphoribosylanthranilate isomerase [EC:4.1.3.27 4.1.1.48 5.3.1.24, KO:K13501]	3, 4	0	0	0	0	0	0	0	0	N.A.	N.A.
Tryptophan synthesis	5	3	(((K01657+K01658,K13503,K1350) K00766),K13497) ((K01817 K01609),K13498,K13501) (K01695+(K01696,K06001))	K01609	indole-3-glycerol phosphate synthase [EC:4.1.1.48, KO:K01609]	4	16.7819	40.7904	45.0244	30.2368	1.00452	1.29128	1.28258	32.3411	-2.8958	0.0730298
Tryptophan synthesis	5	3	(((K01657+K01658,K13503,K1350) K00766),K13497) ((K01817 K01609),K13498,K13501) (K01695+(K01696,K06001))	K01695	tryptophan synthase alpha chain [EC:4.2.1.20, KO:K01695]	5	201.556	207.921	212.588	191.343	187.767	202.883	202.705	213.823	-0.0114697	0.943415
Tryptophan synthesis	5	3	(((K01657+K01658,K13503,K1350) K00766),K13497) ((K01817 K01609),K13498,K13501) (K01695+(K01696,K06001))	K01696	tryptophan synthase beta chain [EC:4.2.1.20, KO:K01696]	5	195.43	199.513	218.844	190.852	179.409	197.485	195.679	217.918	-0.0268988	0.835947
Tryptophan synthesis	5	3	(((K01657+K01658,K13503,K1350) K00766),K13497) ((K01817 K01609),K13498,K13501) (K01695+(K01696,K06001))	K06001	tryptophan synthase beta chain [EC:4.2.1.20, KO:K06001]	5	0	0	0	0	0	0	0	0	N.A.	N.A.
Glutamate synthesis I	1	1	K00261,K00262	K00261	glutamate dehydrogenase (NAD(P)+) [EC:1.4.1.3, KO:K00261]	1	162.468	140.751	157.081	143.675	172.578	185.445	188.757	133.121	0.159054	0.35556
Glutamate synthesis I	1	1	K00261,K00263	K00262	glutamate dehydrogenase (NADP+) [EC:1.4.1.4, KO:K00262]	1	165.637	156.774	169.088	154.909	150.153	124.162	136.926	170.719	-0.159455	0.248212
Glutamate synthesis II	1	1	K00265+K00266,K00284	K00265	glutamate synthase (NADPH) large chain [EC:1.4.1.13, KO:K00265]	1	149.358	155.936	177.805	160.219	137.513	148.304	238.964	153.667	0.0435451	0.937598
Glutamate synthesis II	1	1	K00265+K00266,K00285	K00266	glutamate synthase (NADPH) small chain [EC:1.4.1.13, KO:K00266]	1	134.614	135.136	144.243	135.571	125.789	96.1976	115.753	151.765	-0.184095	0.325115
Glutamate synthesis II	1	1	K00265+K00266,K00286	K00284	glutamate synthase (ferredoxin) [EC:1.4.7.1, KO:K00284]	1	0	0	0	0	0	0	0	0	N.A.	N.A.
Acetylcholine synthesis	1	1	K00624	K00624	carnitine O-acetyltransferase [EC:2.3.1.7, KO:K00624]	1	0	0	0	0	0	0	0	0	N.A.	N.A.
Histamine synthesis	1	1	K01590	K01590	histidine decarboxylase [EC:4.1.1.22, KO:K01590]	1	156.931	135.433	145.073	157.416	50.7257	0	4.79692	70.4062	-3.62656	0.0937543
Histamine degradation	1	1	K00276	K00276	primary-amine oxidase [EC:1.4.3.21, KO:K00276]	1	162.538	138.506	161.995	148.473	44.3898	0.247498	7.91027	117.505	-3.29489	0.112558
Dopamine synthesis	2	2	K00505 (K01592,K01593)	K00505	tyrosinase [EC:1.14.18.1, KO:K00505]	1	4.49923	4.87333	21.8045	8.21004	0	0	0	12.5859	-2.24062	0.1255
Dopamine synthesis	2	2	K00505 (K01592,K01593)	K01592	tyrosine decarboxylase [EC:4.1.1.25, KO:K01592]	2	0	0	0	0	0	0	0	0	N.A.	N.A.
Dopamine synthesis	2	2	K00505 (K01592,K01593)	K01593	aromatic-L-amino-acid/L-tryptophan decarboxylase [EC:4.1.1.28 4.1.1.105, KO:K01593]	2	7.28565	19.0129	11.4523	15.0747	0.177042	0	0	7.9679	-2.90362	0.0430148	*solitary
p-Cresol synthesis	1	1	K18427+K18428,K15760+K15761+K15762+K15763+K15764,K03150	K18427	4-hydroxyphenylacetate decarboxylase large subunit [EC:4.1.1.83, KO:K18427]	1	0	0	0	0	0	0	0	0	N.A.	N.A.
p-Cresol synthesis	1	1	K18427+K18428,K15760+K15761+K15762+K15763+K15764,K03150	K18428	4-hydroxyphenylacetate decarboxylase small subunit [EC:4.1.1.83, KO:K18428]	1	0	0	0	0	0	0	0	0	N.A.	N.A.
p-Cresol synthesis	1	1	K18427+K18428,K15760+K15761+K15762+K15763+K15764,K03150	K15760	toluene monooxygenase system protein A [EC:1.14.13.236 1.14.13.-, KO:K15760]	1	0	0	0	0	0	0	0	0	N.A.	N.A.
p-Cresol synthesis	1	1	K18427+K18428,K15760+K15761+K15762+K15763+K15764,K03150	K15761	toluene monooxygenase system protein B [EC:1.14.13.236 1.14.13.-, KO:K15761]	1	0	0	0	0	0	0	0	0	N.A.	N.A.
p-Cresol synthesis	1	1	K18427+K18428,K15760+K15761+K15762+K15763+K15764,K03150	K15762	toluene monooxygenase system ferredoxin subunit [KO:K15762]	1	0	0	0	0	0	0	0	0	N.A.	N.A.
p-Cresol synthesis	1	1	K18427+K18428,K15760+K15761+K15762+K15763+K15764,K03150	K15763	toluene monooxygenase system protein D [EC:1.14.13.236 1.14.13.-, KO:K15763]	1	0	0	0	0	0	0	0	0	N.A.	N.A.
p-Cresol synthesis	1	1	K18427+K18428,K15760+K15761+K15762+K15763+K15764,K03150	K15764	toluene monooxygenase system protein E [EC:1.14.13.236 1.14.13.-, KO:K15764]	1	0	0	0	0	0	0	0	0	N.A.	N.A.
p-Cresol synthesis	1	1	K18427+K18428,K15760+K15761+K15762+K15763+K15764,K03150	K03150	2-iminoacetate synthase [EC:4.1.99.19, KO:K03150]	1	185.391	164.949	168.585	181.078	214.374	170.996	195.056	182.28	0.119718	0.270784
p-Cresol degradation	2	2	(K05797,K03380,K00448+K00449) (K00448,K00449)	K05797	4-cresol dehydrogenase (hydroxylating) flavoprotein subunit [EC:1.17.9.1, KO:K05797]	1	0	0	0	0	0	0	0	0	N.A.	N.A.
p-Cresol degradation	2	2	(K05797,K03380,K00448+K00449) (K00448,K00449)	K03380	phenol 2-monooxygenase (NADPH) [EC:1.14.13.7, KO:K03380]	1	0	0	0	0	0	0	0	0	N.A.	N.A.
p-Cresol degradation	2	2	(K05797,K03380,K00448+K00449) (K00448,K00449)	K00448	protocatechuate 3,4-dioxygenase, alpha subunit [EC:1.13.11.3, KO:K00448]	1, 2	188.239	178.382	188.615	170.964	202.295	180.559	194.382	162.539	0.022892	0.891584
p-Cresol degradation	2	2	(K05797,K03380,K00448+K00449) (K00448,K00449)	K00449	protocatechuate 3,4-dioxygenase, beta subunit [EC:1.13.11.3, KO:K00449]	1, 2	199.58	184.805	197.176	182.439	190.026	163.521	171.061	164.24	-0.150128	0.0945611
Kynurenine degradation	1	1	K07250	K00486	kynurenine 3-monooxygenase [EC:1.14.13.9, KO:K00486]	1	4.31143	13.8576	4.54091	4.31043	0	0	0	9.34432	-1.95263	0.125751
GABA degradation	1	1	K07250,K14268,K00823,K13524,K00613,K16871	K07250	4-aminobutyrate aminotransferase / (S)-3-amino-2-methylpropionate transaminase / 5-aminovalerate transaminase [EC:2.6.1.19 2.6.1.22 2.6.1.48, KO:K07250]	1	200.412	196.902	185.797	206.56	70.4019	55.2242	43.7508	99.7441	-1.60405	0.008911	*solitary
GABA degradation	1	1	K07250,K14268,K00823,K13524,K00613,K16871	K14268	5-aminovalerate/4-aminobutyrate aminotransferase [EC:2.6.1.48 2.6.1.19, KO:K14268]	1	8.49039	25.1619	15.7848	18.3219	0.787566	1.09408	1.39276	9.24126	-2.44494	0.0394644	*solitary
GABA degradation	1	1	K07250,K14268,K00823,K13524,K00613,K16871	K00823	4-aminobutyrate aminotransferase [EC:2.6.1.19, KO:K00823]	1	201.887	173.652	196.045	182.205	206.866	207.476	204.093	191.652	0.105151	0.170853
GABA degradation	1	1	K07250,K14268,K00823,K13524,K00613,K16871	K13524	4-aminobutyrate aminotransferase / (S)-3-amino-2-methylpropionate transaminase [EC:2.6.1.19 2.6.1.22, KO:K13524]	1	0	0	0	0	0	0	0	0	N.A.	N.A.
GABA degradation	1	1	K07250,K14268,K00823,K13524,K00613,K16871	K00613	glycine amidinotransferase [EC:2.1.4.1, KO:K00613]	1	0	0	0	0	0.65052	0	0.970509	0	0.425165	0.210777
GABA degradation	1	1	K07250,K14268,K00823,K13524,K00613,K16871	K16871	4-aminobutyrate---pyruvate transaminase [EC:2.6.1.96, KO:K16871]	1	0	0.42509	0	0	0	0	0	0	-0.129004	0.451047
GABA synthesis I	4	4	K09470 K09471 K09472 K09473	K09470	gamma-glutamylputrescine synthase [EC:6.3.1.11, KO:K09470]	1	244.326	202.262	172.111	162.231	469.938	525.083	530.25	267.905	1.16266	0.0267421	*gregarious
GABA synthesis I	4	4	K09470 K09471 K09472 K09473	K09471	gamma-glutamylputrescine oxidase [EC:1.4.3.-, KO:K09471]	2	407.483	431.654	417.368	419.47	385.962	362.191	375.877	346.527	-0.189024	0.0176967	*
GABA synthesis I	4	4	K09470 K09471 K09472 K09473	K09472	4-(gamma-glutamylamino)butanal dehydrogenase [EC:1.2.1.99, KO:K09472]	3	338.888	305.128	304.666	322.751	213.652	138.136	157.765	202.051	-0.854715	0.011686	*
GABA synthesis I	4	4	K09470 K09471 K09472 K09473	K09473	gamma-glutamyl-gamma-aminobutyrate hydrolase [EC:3.5.1.94, KO:K09473]	4	187.954	161.018	161.953	165.946	182.527	193.33	182.598	131.504	0.0147653	1
GABA synthesis II	2	2	K09251 K00137	K09251	putrescine aminotransferase [EC:2.6.1.82, KO:K09251]	1	176.589	173.558	166.699	177.748	49.0317	0.136416	8.74054	128.725	-3.41362	0.112695
GABA synthesis II	2	2	K09251 K00137	K00137	aminobutyraldehyde dehydrogenase [EC:1.2.1.19, KO:K00137]	2	193.512	184.864	166.916	164.938	296.578	290.271	316.658	226.843	0.659661	0.0121069	*
GABA synthesis III	1	1	K01580	K01580	glutamate decarboxylase [EC:4.1.1.15, KO:K01580]	1	0	0	0	0	0	0	0	0	N.A.	N.A.
Dopamine degradation	1	1	K01014,K00545,K00274,K00276,K13371+K13372	K01014	aryl sulfotransferase [EC:2.8.2.1, KO:K01014]	1	0	0	0	0	0	0	0	0	N.A.	N.A.
Dopamine degradation	1	1	K01014,K00545,K00274,K00276,K13371+K13372	K00545	catechol O-methyltransferase [EC:2.1.1.6, KO:K00545]	1	0	0	0	0	0	0	0	0	N.A.	N.A.
Dopamine degradation	1	1	K01014,K00545,K00274,K00276,K13371+K13372	K00274	monoamine oxidase [EC:1.4.3.4, KO:K00274]	1	7.24979	21.4794	13.2521	15.7939	0.807082	0.441457	1.25397	8.17804	-2.42173	0.0423613	*solitary
Dopamine degradation	1	1	K01014,K00545,K00274,K00276,K13371+K13372	K00276	primary-amine oxidase [EC:1.4.3.21, KO:K00276]	1	162.538	138.506	161.995	148.473	44.3898	0.247498	7.91027	117.505	-3.29489	0.112558
Dopamine degradation	1	1	K01014,K00545,K00274,K00276,K13371+K13372	K13371	aralkylamine dehydrogenase light chain [EC:1.4.9.2, KO:K13371]	1	0	0	0	0	0	0	0	0	N.A.	N.A.
Dopamine degradation	1	1	K01014,K00545,K00274,K00276,K13371+K13372	K13372	aralkylamine dehydrogenase heavy chain [EC:1.4.9.2, KO:K13372]	1	0	0	0	0	0	0	0	0	N.A.	N.A.
DOPAC synthesis	2	2	(K00274,K00276,K13371+K13372) (K00128,K00129)	K00274	monoamine oxidase [EC:1.4.3.4, KO:K00274]	1	7.24979	21.4794	13.2521	15.7939	0.807082	0.441457	1.25397	8.17804	-2.42173	0.0423613	*solitary
DOPAC synthesis	2	2	(K00274,K00276,K13371+K13372) (K00128,K00129)	K00276	primary-amine oxidase [EC:1.4.3.21, KO:K00276]	1	162.538	138.506	161.995	148.473	44.3898	0.247498	7.91027	117.505	-3.29489	0.112558
DOPAC synthesis	2	2	(K00274,K00276,K13371+K13372) (K00128,K00129)	K13371	aralkylamine dehydrogenase light chain [EC:1.4.9.2, KO:K13371]	1	0	0	0	0	0	0	0	0	N.A.	N.A.
DOPAC synthesis	2	2	(K00274,K00276,K13371+K13372) (K00128,K00129)	K13372	aralkylamine dehydrogenase heavy chain [EC:1.4.9.2, KO:K13372]	1	0	0	0	0	0	0	0	0	N.A.	N.A.
DOPAC synthesis	2	2	(K00274,K00276,K13371+K13372) (K00128,K00129)	K00128	aldehyde dehydrogenase (NAD+) [EC:1.2.1.3, KO:K00128]	2	23.4186	56.7317	30.583	36.7797	20.6443	65.5608	47.8786	26.0251	0.0445359	1
DOPAC synthesis	2	2	(K00274,K00276,K13371+K13372) (K00128,K00129)	K00129	aldehyde dehydrogenase (NAD(P)+) [EC:1.2.1.5, KO:K00129]	2	0	0	0	0	0	0	0	0	N.A.	N.A.
Nitric oxide synthesis I (NO synthase)	1	1	K00491	K00491	nitric-oxide synthase, bacterial [EC:1.14.14.47, KO:K00491]	1	0	0	0	0	0	0	0	0	N.A.	N.A.
Nitric oxide synthesis II (nitrite reductase)	1	1	K00368,K15864	K00368	nitrite reductase (NO-forming) [EC:1.7.2.1, KO:K00368]	1	0	0	0	0	0	0	0	0	N.A.	N.A.
Nitric oxide synthesis II (nitrite reductase)	1	1	K00368,K15864	K15864	nitrite reductase (NO-forming) / hydroxylamine reductase [EC:1.7.2.1 1.7.99.1, KO:K15864]	1	0	0	0	0	0	0	0	0	N.A.	N.A.
Nitric oxide degradation I (NO dioxygenase)	1	1	K05916	K05916	nitric oxide dioxygenase [EC:1.14.12.17, KO:K05916]	1	190.789	176.056	191.379	181.752	196.4	204.263	204.005	188.462	0.0996415	0.0966849
Nitric oxide degradation II (NO reductase)	1	2	K04561+K02305	K04561	nitric oxide reductase subunit B [EC:1.7.2.5, KO:K04561]	1	0	0.132986	0	0	0	0	0	0	-0.0440807	0.452196
Nitric oxide degradation II (NO reductase)	1	2	K04561+K02305	K02305	nitric oxide reductase subunit C [KO:K02305]	1	0	0	0	0	0	0	0	0	N.A.	N.A.
ClpB (ATP-dependent chaperone protein)	1	1	K03695	K03695	ATP-dependent Clp protease ATP-binding subunit ClpB [KO:K03695]	1	160.396	169.313	169.872	159.356	165.256	164.123	163.141	165.972	-0.000386352	1
17-beta-Estradiol degradation	1	1	K07124	K07124	uncharacterized protein [KO:K07124]	1	29.2287	51.3114	58.7718	48.8983	10.6469	6.93644	19.8003	32.8091	-1.54499	0.0621992
Quinolinic acid synthesis	2	2	K03517 K00278	K03517	quinolinate synthase [EC:2.5.1.72, KO:K03517]	1, 2	204.673	188.334	208.003	194.797	201.569	198.735	200.598	201.374	0.0127292	0.83506
Quinolinic acid synthesis	2	2	K03517 K00278	K00278	L-aspartate oxidase [EC:1.4.3.16, KO:K00278]	1, 2	162.025	155.104	173.704	157.909	133.028	144.211	233.454	152.193	-0.00384959	1
Quinolinic acid degradation	3	3	K00767 K00969 (K01916,K01950)	K00767	nicotinate-nucleotide pyrophosphorylase (carboxylating) [EC:2.4.2.19, KO:K00767]	1	193.136	198.047	204.524	192.934	207.156	211.737	212.88	210.224	0.0943223	0.0301247	*
Quinolinic acid degradation	3	3	K00767 K00969 (K01916,K01950)	K00969	nicotinate-nucleotide adenylyltransferase [EC:2.7.7.18, KO:K00969]	2	224.244	211.977	196.196	200.215	225.883	228.427	230.645	212.029	0.108093	0.129588
Quinolinic acid degradation	3	3	K00767 K00969 (K01916,K01950)	K01916	NAD+ synthase [EC:6.3.1.5, KO:K01916]	3	179.063	171.849	172.589	174.562	57.1009	52.9717	42.9355	120.153	-1.4571	0.0231117	*solitary
Quinolinic acid degradation	3	3	K00767 K00969 (K01916,K01950)	K01950	NAD+ synthase (glutamine-hydrolysing) [EC:6.3.5.1, KO:K01950]	3	19.3375	27.9878	29.4072	13.8832	129.793	146.582	161.158	79.7562	2.47195	0.0068679	*gregarious
Isovaleric acid synthesis I (KADH pathway)	5	5	K00826 (K00166+K00167,K11381) K09699 K00382 (K01073,K10806)	K00826	branched-chain amino acid aminotransferase [EC:2.6.1.42, KO:K00826]	1	202.055	204.465	209.959	208.773	204.26	198.585	203.655	208.679	-0.01764	0.527102
Isovaleric acid synthesis I (KADH pathway)	5	5	K00826 (K00166+K00167,K11381) K09699 K00382 (K01073,K10806)	K00166	2-oxoisovalerate dehydrogenase E1 component alpha subunit [EC:1.2.4.4, KO:K00166]	2	12.2112	34.0057	17.4757	19.3128	0.705798	1.00998	1.03143	18.2894	-2.5832	0.0685138
Isovaleric acid synthesis I (KADH pathway)	5	5	K00826 (K00166+K00167,K11381) K09699 K00382 (K01073,K10806)	K00167	2-oxoisovalerate dehydrogenase E1 component beta subunit [EC:1.2.4.4, KO:K00167]	2	13.4394	36.6165	21.0507	21.6807	0.596325	1.19418	1.79814	20.346	-2.58522	0.0693816
Isovaleric acid synthesis I (KADH pathway)	5	5	K00826 (K00166+K00167,K11381) K09699 K00382 (K01073,K10806)	K11381	2-oxoisovalerate dehydrogenase E1 component [EC:1.2.4.4, KO:K11381]	2	4.49734	13.3612	4.00487	4.09756	0	0	0	9.32203	-1.90212	0.132642
Isovaleric acid synthesis I (KADH pathway)	5	5	K00826 (K00166+K00167,K11381) K09699 K00382 (K01073,K10806)	K09699	2-oxoisovalerate dehydrogenase E2 component (dihydrolipoyl transacylase) [EC:2.3.1.168, KO:K09699]	3	12.2599	33.4241	19.2004	19.4106	0.688152	1.62143	2.01486	17.1624	-2.40066	0.0654276
Isovaleric acid synthesis I (KADH pathway)	5	5	K00826 (K00166+K00167,K11381) K09699 K00382 (K01073,K10806)	K00382	dihydrolipoamide dehydrogenase [EC:1.8.1.4, KO:K00382]	4	220.028	254.11	259.751	234.135	321.715	330.682	348.971	293.586	0.418632	0.0122718	*
Isovaleric acid synthesis I (KADH pathway)	5	5	K00826 (K00166+K00167,K11381) K09699 K00382 (K01073,K10806)	K01073	acyl-CoA hydrolase [EC:3.1.2.20, KO:K01073]	5	0	0	0	0	0	0	0	0	N.A.	N.A.
Isovaleric acid synthesis I (KADH pathway)	5	5	K00826 (K00166+K00167,K11381) K09699 K00382 (K01073,K10806)	K10806	acyl-CoA thioesterase YciA [EC:3.1.2.-, KO:K10806]	5	226.291	212.85	230.197	215.202	230.853	265.028	257.425	242.754	0.169329	0.0525836
Isovaleric acid synthesis II (KADC pathway)	3	3	K00826 K01568 K00128	K00826	branched-chain amino acid aminotransferase [EC:2.6.1.42, KO:K00826]	1	202.055	204.465	209.959	208.773	204.26	198.585	203.655	208.679	-0.01764	0.527102
Isovaleric acid synthesis II (KADC pathway)	3	3	K00826 K01568 K00128	K01568	pyruvate decarboxylase [EC:4.1.1.1, KO:K01568]	2	0	0	0	0	0	0	0	0	N.A.	N.A.
Isovaleric acid synthesis II (KADC pathway)	3	3	K00826 K01568 K00128	K00128	aldehyde dehydrogenase (NAD+) [EC:1.2.1.3, KO:K00128]	3	23.4186	56.7317	30.583	36.7797	20.6443	65.5608	47.8786	26.0251	0.0445359	1
S-Adenosylmethionine (SAM) synthesis	1	1	K00789	K00789	S-adenosylmethionine synthetase [EC:2.5.1.6, KO:K00789]	1	208.48	209.525	204.136	201.703	213.424	211.603	216.77	203.71	0.0370437	0.254633
Inositol synthesis	2	2	K01858 (K01092,K18649)	K01858	myo-inositol-1-phosphate synthase [EC:5.5.1.4, KO:K01858]	1	0	0	0	0	0	0.208565	0	0	0.0687518	0.451047
Inositol synthesis	2	2	K01858 (K01092,K18649)	K01092	myo-inositol-1(or 4)-monophosphatase [EC:3.1.3.25, KO:K01092]	2	386.181	369.706	371.937	368.03	432.324	537.884	496.048	351.808	0.262926	0.15289
Inositol synthesis	2	2	K01858 (K01092,K18649)	K18649	inositol-phosphate phosphatase / L-galactose 1-phosphate phosphatase / histidinol-phosphatase [EC:3.1.3.25 3.1.3.93 3.1.3.15, KO:K18649]	2	0	0.211011	0	0	0	0.199774	0	0	-0.00299316	1
Inositol degradation	1	1	K00010	K00010	myo-inositol 2-dehydrogenase / D-chiro-inositol 1-dehydrogenase [EC:1.1.1.18 1.1.1.369, KO:K00010]	1	193.815	163.637	167.148	180.522	214.739	141.513	167.142	144.735	-0.0944608	0.658182
g-Hydroxybutyric acid (GHB) degradation	1	1	K00043,K08318,K18120	K00043	4-hydroxybutyrate dehydrogenase [EC:1.1.1.61, KO:K00043]	1	0	0.738417	0	0	1.69317	0.861911	2.11619	0.181474	0.851039	0.112293
g-Hydroxybutyric acid (GHB) degradation	1	1	K00043,K08318,K18120	K08318	4-hydroxybutyrate dehydrogenase / sulfolactaldehyde 3-reductase [EC:1.1.1.61 1.1.1.373, KO:K08318]	1	4.89473	5.91111	7.96902	2.4032	7.36648	6.04903	6.66961	44.6292	1.0141	0.290067
g-Hydroxybutyric acid (GHB) degradation	1	1	K00043,K08318,K18120	K18120	4hbD, abfH; 4-hydroxybutyrate dehydrogenase [EC:1.1.1.61, KO:K18120]	1	0	0	0	0	0	0	0	0	N.A.	N.A.
Menaquinone synthesis (vitamin K2) I	10	10	(K01851,K02361,K02552,K04781) K02551 K08680 K02549 K01911 K01661 (K12073,K19222) (K02523,K00805) K02548 K03183	K01851	salicylate biosynthesis isochorismate synthase [EC:5.4.4.2, KO:K01851]	1	0	0	0	0	0	0	0	0	N.A.	N.A.
Menaquinone synthesis (vitamin K2) I	10	10	(K01851,K02361,K02552,K04781) K02551 K08680 K02549 K01911 K01661 (K12073,K19222) (K02523,K00805) K02548 K03184	K02361	isochorismate synthase [EC:5.4.4.2, KO:K02361]	1	215.133	199.984	199.296	182.609	346.361	374.92	389.518	267.787	0.775244	0.00979881	*
Menaquinone synthesis (vitamin K2) I	10	10	(K01851,K02361,K02552,K04781) K02551 K08680 K02549 K01911 K01661 (K12073,K19222) (K02523,K00805) K02548 K03185	K02552	menaquinone-specific isochorismate synthase [EC:5.4.4.2, KO:K02552]	1	163.938	146.791	150.027	152.18	45.4333	0.394517	7.96137	115.214	-3.2587	0.110167
Menaquinone synthesis (vitamin K2) I	10	10	(K01851,K02361,K02552,K04781) K02551 K08680 K02549 K01911 K01661 (K12073,K19222) (K02523,K00805) K02548 K03186	K04781	salicylate synthetase [EC:5.4.4.2 4.2.99.21, KO:K04781]	1	0	0	0	0	0	0	0	0	N.A.	N.A.
Menaquinone synthesis (vitamin K2) I	10	10	(K01851,K02361,K02552,K04781) K02551 K08680 K02549 K01911 K01661 (K12073,K19222) (K02523,K00805) K02548 K03187	K02551	2-succinyl-5-enolpyruvyl-6-hydroxy-3-cyclohexene-1-carboxylate synthase [EC:2.2.1.9, KO:K02551]	2	175.766	155.701	153.615	156.24	174.408	146.105	155.735	170.985	0.0116437	0.991623
Menaquinone synthesis (vitamin K2) I	10	10	(K01851,K02361,K02552,K04781) K02551 K08680 K02549 K01911 K01661 (K12073,K19222) (K02523,K00805) K02548 K03188	K08680	2-succinyl-6-hydroxy-2,4-cyclohexadiene-1-carboxylate synthase [EC:4.2.99.20, KO:K08680]	3	213.741	185.496	180.363	188.699	205.127	173.386	182.832	205.555	-0.00340187	1
Menaquinone synthesis (vitamin K2) I	10	10	(K01851,K02361,K02552,K04781) K02551 K08680 K02549 K01911 K01661 (K12073,K19222) (K02523,K00805) K02548 K03189	K02549	o-succinylbenzoate synthase [EC:4.2.1.113, KO:K02549]	4	205.26	181.086	175.036	175.569	204.976	174.41	183.595	200.418	0.0506268	0.642026
Menaquinone synthesis (vitamin K2) I	10	10	(K01851,K02361,K02552,K04781) K02551 K08680 K02549 K01911 K01661 (K12073,K19222) (K02523,K00805) K02548 K03190	K01911	o-succinylbenzoate---CoA ligase [EC:6.2.1.26, KO:K01911]	5	184.503	163.107	162.228	160.552	183.342	160.312	173.963	179.336	0.0562451	0.507302
Menaquinone synthesis (vitamin K2) I	10	10	(K01851,K02361,K02552,K04781) K02551 K08680 K02549 K01911 K01661 (K12073,K19222) (K02523,K00805) K02548 K03191	K01661	naphthoate synthase [EC:4.1.3.36, KO:K01661]	6	193.911	170.915	161.377	167.706	197.443	168.694	177.585	187.878	0.076816	0.451047
Menaquinone synthesis (vitamin K2) I	10	10	(K01851,K02361,K02552,K04781) K02551 K08680 K02549 K01911 K01661 (K12073,K19222) (K02523,K00805) K02548 K03192	K12073	1,4-dihydroxy-2-naphthoyl-CoA hydrolase [EC:3.1.2.28, KO:K12073]	7	0	0	0	0	0	0	0	0	N.A.	N.A.
Menaquinone synthesis (vitamin K2) I	10	10	(K01851,K02361,K02552,K04781) K02551 K08680 K02549 K01911 K01661 (K12073,K19222) (K02523,K00805) K02548 K03193	K19222	1,4-dihydroxy-2-naphthoyl-CoA hydrolase [EC:3.1.2.28, KO:K19222]	7	216.73	199.785	189.94	186.463	220.898	250.055	238.057	211.248	0.213305	0.068248
Menaquinone synthesis (vitamin K2) I	10	10	(K01851,K02361,K02552,K04781) K02551 K08680 K02549 K01911 K01661 (K12073,K19222) (K02523,K00805) K02548 K03194	K02523	octaprenyl-diphosphate synthase [EC:2.5.1.90, KO:K02523]	8	193.476	198.111	200.755	196.65	198.812	207.043	203.177	197.393	0.0312416	0.258956
Menaquinone synthesis (vitamin K2) I	10	10	(K01851,K02361,K02552,K04781) K02551 K08680 K02549 K01911 K01661 (K12073,K19222) (K02523,K00805) K02548 K03195	K00805	heptaprenyl diphosphate synthase component 1 [EC:2.5.1.30, KO:K00805]	8	0	0	0	0	0	0	0	0	N.A.	N.A.
Menaquinone synthesis (vitamin K2) I	10	10	(K01851,K02361,K02552,K04781) K02551 K08680 K02549 K01911 K01661 (K12073,K19222) (K02523,K00805) K02548 K03196	K02548	1,4-dihydroxy-2-naphthoate polyprenyltransferase [EC:2.5.1.74, KO:K02548]	9	173.217	153.402	160.412	168.511	193.302	150.657	176.947	171.429	0.0742315	0.507106
Menaquinone synthesis (vitamin K2) I	10	10	(K01851,K02361,K02552,K04781) K02551 K08680 K02549 K01911 K01661 (K12073,K19222) (K02523,K00805) K02548 K03197	K03183	demethylmenaquinone methyltransferase / 2-methoxy-6-polyprenyl-1,4-benzoquinol methylase [EC:2.1.1.163 2.1.1.201, KO:K03183]	10	203.489	203.805	215.275	214.709	176.151	165.833	166.411	190.219	-0.261568	0.0159902	*
Menaquinone synthesis (vitamin K2) II (alternative pathway: futalosine pathway)	6	6	K11782 K11783 K11784 K11785 K02548 K03183	K11782	chorismate dehydratase [EC:4.2.1.151, KO:K11782]	1	0	0	0	0	0	0	0	0	N.A.	N.A.
Menaquinone synthesis (vitamin K2) II (alternative pathway: futalosine pathway)	6	6	K11782 K11783 K11784 K11785 K02548 K03184	K11783	futalosine hydrolase [EC:3.2.2.26, KO:K11783]	2	0	0	0	0	0	0	0	0	N.A.	N.A.
Menaquinone synthesis (vitamin K2) II (alternative pathway: futalosine pathway)	6	6	K11782 K11783 K11784 K11785 K02548 K03185	K11784	cyclic dehypoxanthinyl futalosine synthase [EC:1.21.98.1, KO:K11784]	3	0	0	0	0	0	0	0	0	N.A.	N.A.
Menaquinone synthesis (vitamin K2) II (alternative pathway: futalosine pathway)	6	6	K11782 K11783 K11784 K11785 K02548 K03186	K11785	5,8-dihydroxy-2-naphthoate synthase [EC:4.1.99.29, KO:K11785]	4	0	0	0	0	0	0	0	0	N.A.	N.A.
Menaquinone synthesis (vitamin K2) II (alternative pathway: futalosine pathway)	6	6	K11782 K11783 K11784 K11785 K02548 K03187	K02548	1,4-dihydroxy-2-naphthoate polyprenyltransferase [EC:2.5.1.74, KO:K02548]	5	173.217	153.402	160.412	168.511	193.302	150.657	176.947	171.429	0.0742315	0.507106
Menaquinone synthesis (vitamin K2) II (alternative pathway: futalosine pathway)	6	6	K11782 K11783 K11784 K11785 K02548 K03188	K03183	demethylmenaquinone methyltransferase / 2-methoxy-6-polyprenyl-1,4-benzoquinol methylase [EC:2.1.1.163 2.1.1.201, KO:K03183]	6	203.489	203.805	215.275	214.709	176.151	165.833	166.411	190.219	-0.261568	0.0159902	*
Acetate synthesis I	3	3	(K00656,K00169+K00170+K00171+K00172,K03737) (K00625,K13788,K15024) K00925	K00656	formate C-acetyltransferase [EC:2.3.1.54, KO:K00656]	1	319.906	280.466	288.784	285.375	223.029	184.705	185.469	260.999	-0.470703	0.0396044	*
Acetate synthesis I	3	3	(K00656,K00169+K00170+K00171+K00172,K03737) (K00625,K13788,K15024) K00926	K00169	pyruvate ferredoxin oxidoreductase alpha subunit [EC:1.2.7.1, KO:K00169]	1	0	0	0	0	0	0	0	0	N.A.	N.A.
Acetate synthesis I	3	3	(K00656,K00169+K00170+K00171+K00172,K03737) (K00625,K13788,K15024) K00927	K00170	pyruvate ferredoxin oxidoreductase beta subunit [EC:1.2.7.1, KO:K00170]	1	0	0	0	0	0	0	0	0	N.A.	N.A.
Acetate synthesis I	3	3	(K00656,K00169+K00170+K00171+K00172,K03737) (K00625,K13788,K15024) K00928	K00171	pyruvate ferredoxin oxidoreductase delta subunit [EC:1.2.7.1, KO:K00171]	1	0	0	0	0	0	0	0	0	N.A.	N.A.
Acetate synthesis I	3	3	(K00656,K00169+K00170+K00171+K00172,K03737) (K00625,K13788,K15024) K00929	K00172	pyruvate ferredoxin oxidoreductase gamma subunit [EC:1.2.7.1, KO:K00172]	1	0	0	0	0	0	0	0	0	N.A.	N.A.
Acetate synthesis I	3	3	(K00656,K00169+K00170+K00171+K00172,K03737) (K00625,K13788,K15024) K00930	K03737	pyruvate-ferredoxin/flavodoxin oxidoreductase [EC:1.2.7.1 1.2.7.-, KO:K03737]	1	165.998	145.138	143.062	141.411	158.387	140.004	148.839	157.513	0.0230834	0.861574
Acetate synthesis I	3	3	(K00656,K00169+K00170+K00171+K00172,K03737) (K00625,K13788,K15024) K00931	K00625	phosphate acetyltransferase [EC:2.3.1.8, KO:K00625]	2	0	0.249024	0	0	0	0	0	0	-0.080482	0.451047
Acetate synthesis I	3	3	(K00656,K00169+K00170+K00171+K00172,K03737) (K00625,K13788,K15024) K00932	K13788	phosphate acetyltransferase [EC:2.3.1.8, KO:K13788]	2	189.706	181.552	191.158	181.155	189.308	200.465	200.239	193.469	0.0750506	0.0916117
Acetate synthesis I	3	3	(K00656,K00169+K00170+K00171+K00172,K03737) (K00625,K13788,K15024) K00933	K15024	putative phosphotransacetylase [EC:2.3.1.8, KO:K15024]	2	0	0	0	0	4.34259	0.970365	7.86456	0	1.63559	0.110621
Acetate synthesis I	3	3	(K00656,K00169+K00170+K00171+K00172,K03737) (K00625,K13788,K15024) K00934	K00925	acetate kinase [EC:2.7.2.1, KO:K00925]	3	189.248	162.907	181	170.451	206.779	207.131	206.484	189.91	0.20397	0.0423613	*
Acetate synthesis II	2	2	(K00656,K00169+K00170+K00171+K00172,K03737) K01905	K00656	formate C-acetyltransferase [EC:2.3.1.54, KO:K00656]	1	319.906	280.466	288.784	285.375	223.029	184.705	185.469	260.999	-0.470703	0.0396044	*
Acetate synthesis II	2	2	(K00656,K00169+K00170+K00171+K00172,K03737) K01906	K00169	pyruvate ferredoxin oxidoreductase alpha subunit [EC:1.2.7.1, KO:K00169]	1	0	0	0	0	0	0	0	0	N.A.	N.A.
Acetate synthesis II	2	2	(K00656,K00169+K00170+K00171+K00172,K03737) K01907	K00170	pyruvate ferredoxin oxidoreductase beta subunit [EC:1.2.7.1, KO:K00170]	1	0	0	0	0	0	0	0	0	N.A.	N.A.
Acetate synthesis II	2	2	(K00656,K00169+K00170+K00171+K00172,K03737) K01908	K00171	pyruvate ferredoxin oxidoreductase delta subunit [EC:1.2.7.1, KO:K00171]	1	0	0	0	0	0	0	0	0	N.A.	N.A.
Acetate synthesis II	2	2	(K00656,K00169+K00170+K00171+K00172,K03737) K01909	K00172	pyruvate ferredoxin oxidoreductase gamma subunit [EC:1.2.7.1, KO:K00172]	1	0	0	0	0	0	0	0	0	N.A.	N.A.
Acetate synthesis II	2	2	(K00656,K00169+K00170+K00171+K00172,K03737) K01910	K03737	pyruvate-ferredoxin/flavodoxin oxidoreductase [EC:1.2.7.1 1.2.7.-, KO:K03737]	1	165.998	145.138	143.062	141.411	158.387	140.004	148.839	157.513	0.0230834	0.861574
Acetate synthesis II	2	2	(K00656,K00169+K00170+K00171+K00172,K03737) K01911	K01905	acetate---CoA ligase (ADP-forming) subunit alpha [EC:6.2.1.13, KO:K01905]	2	0	0	0	0	0	0	0	0	N.A.	N.A.
Acetate synthesis III	2	2	(K00656,K00169+K00170+K00171+K00172,K03737) K18118	K00656	formate C-acetyltransferase [EC:2.3.1.54, KO:K00656]	1	319.906	280.466	288.784	285.375	223.029	184.705	185.469	260.999	-0.470703	0.0396044	*
Acetate synthesis III	2	2	(K00656,K00169+K00170+K00171+K00172,K03737) K18119	K00169	pyruvate ferredoxin oxidoreductase alpha subunit [EC:1.2.7.1, KO:K00169]	1	0	0	0	0	0	0	0	0	N.A.	N.A.
Acetate synthesis III	2	2	(K00656,K00169+K00170+K00171+K00172,K03737) K18120	K00170	pyruvate ferredoxin oxidoreductase beta subunit [EC:1.2.7.1, KO:K00170]	1	0	0	0	0	0	0	0	0	N.A.	N.A.
Acetate synthesis III	2	2	(K00656,K00169+K00170+K00171+K00172,K03737) K18121	K00171	pyruvate ferredoxin oxidoreductase delta subunit [EC:1.2.7.1, KO:K00171]	1	0	0	0	0	0	0	0	0	N.A.	N.A.
Acetate synthesis III	2	2	(K00656,K00169+K00170+K00171+K00172,K03737) K18122	K00172	pyruvate ferredoxin oxidoreductase gamma subunit [EC:1.2.7.1, KO:K00172]	1	0	0	0	0	0	0	0	0	N.A.	N.A.
Acetate synthesis III	2	2	(K00656,K00169+K00170+K00171+K00172,K03737) K18123	K03737	pyruvate-ferredoxin/flavodoxin oxidoreductase [EC:1.2.7.1 1.2.7.-, KO:K03737]	1	165.998	145.138	143.062	141.411	158.387	140.004	148.839	157.513	0.0230834	0.861574
Acetate synthesis III	2	2	(K00656,K00169+K00170+K00171+K00172,K03737) K18124	K18118	succinyl-CoA:acetate CoA-transferase [EC:2.8.3.18, KO:K18118]	2	17.712	42.0478	45.2977	31.5568	0.807234	1.56138	1.47974	32.5978	-2.9047	0.0718265
Acetate synthesis IV	2	2	K01568 K14519	K01568	pyruvate decarboxylase [EC:4.1.1.1, KO:K01568]	1	0	0	0	0	0	0	0	0	N.A.	N.A.
Acetate synthesis IV	2	2	K01568 K14519	K14519	NADP-dependent aldehyde dehydrogenase [EC:1.2.1.4, KO:K14519]	1	0	0	0	0	0	0	0	0	N.A.	N.A.
Acetate degradation	1	1	K01895	K01895	acetyl-CoA synthetase [EC:6.2.1.1, KO:K01895]	1	233.342	249.145	261.234	253.612	205.652	206.673	210.457	234.904	-0.217605	0.0369046	*
Propionate synthesis I	2	2	K13923 (K00932,K19697)	K13923	phosphate propanoyltransferase [EC:2.3.1.222, KO:K13923]	1	0	0	0	0	0	0	0	0	N.A.	N.A.
Propionate synthesis I	2	2	K13923 (K00932,K19697)	K00932	propionate kinase [EC:2.7.2.15, KO:K00932]	2	156.882	137.157	144.73	143.66	49.4054	1.15315	14.4312	114.558	-2.8041	0.114782
Propionate synthesis I	2	2	K13923 (K00932,K19697)	K19697	propionate kinase [EC:2.7.2.15, KO:K19697]	2	0	0	0	0	0	0	0	0	N.A.	N.A.
Tryptophan degradation	1	1	K01667	K01667	tryptophanase [EC:4.1.99.1, KO:K01667]	1	0.817245	0.587865	0	0	5.85701	4.35345	3.20437	0	1.43379	0.121715
Glutamate degradation I	4	5	(K00260,K15371,K00261) K00109 (K01039+K01040) K01615	K00260	glutamate dehydrogenase [EC:1.4.1.2, KO:K00260]	1	0	0	0	0	0	0	0	0	N.A.	N.A.
Glutamate degradation I	4	5	(K00260,K15371,K00261) K00109 (K01039+K01040) K01616	K15371	glutamate dehydrogenase [EC:1.4.1.2, KO:K15371]	1	12.5648	33.3481	16.7938	18.0505	0.857013	2.65855	2.16276	17.3254	-2.16126	0.0724494
Glutamate degradation I	4	5	(K00260,K15371,K00261) K00109 (K01039+K01040) K01617	K00261	glutamate dehydrogenase (NAD(P)+) [EC:1.4.1.3, KO:K00261]	1	162.468	140.751	157.081	143.675	172.578	185.445	188.757	133.121	0.159054	0.35556
Glutamate degradation I	4	5	(K00260,K15371,K00261) K00109 (K01039+K01040) K01618	K00109	2-hydroxyglutarate dehydrogenase [EC:1.1.99.2, KO:K00109]	2	0	0	0	0	0	0	0	0	N.A.	N.A.
Glutamate degradation I	4	5	(K00260,K15371,K00261) K00109 (K01039+K01040) K01619	K01039	glutaconate CoA-transferase, subunit A [EC:2.8.3.12, KO:K01039]	3	7.37244	21.6183	13.6189	18.7323	1.26088	0.560669	1.49794	9.06316	-2.31665	0.0444802	*solitary
Glutamate degradation I	4	5	(K00260,K15371,K00261) K00109 (K01039+K01040) K01620	K01040	glutaconate CoA-transferase, subunit B [EC:2.8.3.12, KO:K01040]	3	6.20786	20.2648	12.7732	17.3074	0.989609	0.819801	1.2441	8.40364	-2.2463	0.0454197	*solitary
Glutamate degradation I	4	5	(K00260,K15371,K00261) K00109 (K01039+K01040) K01621	K01615	glutaconyl-CoA decarboxylase subunit alpha [EC:7.2.4.5, KO:K01615]	4	0	0	0	0	0	0	0	0	N.A.	N.A.
Glutamate degradation II	2	3	(K01846+K19268) K04835	K01846	methylaspartate mutase sigma subunit [EC:5.4.99.1, KO:K01846]	1	8.83542	25.4742	16.7289	18.4592	0	0	0	9.59954	-3.26238	0.0418438	*solitary
Glutamate degradation II	2	3	(K01846+K19268) K04835	K19268	methylaspartate mutase epsilon subunit [EC:5.4.99.1, KO:K19268]	1	7.86073	23.4538	16.1888	18.0829	0	0	0	9.84031	-3.16957	0.0443063	*solitary
Glutamate degradation II	2	3	(K01846+K19268) K04835	K04835	methylaspartate ammonia-lyase [EC:4.3.1.2, KO:K04835]	1	0	0	0	0	0	0	0	0	N.A.	N.A.
Butyrate synthesis I	3	3	K00248 K00634 K00929	K00248	butyryl-CoA dehydrogenase [EC:1.3.8.1, KO:K00248]	1	12.9736	21.9557	32.7385	25.7329	0	0.858033	0	23.4966	-3.15802	0.0739952
Butyrate synthesis I	3	3	K00248 K00634 K00929	K00634	phosphate butyryltransferase [EC:2.3.1.19, KO:K00634]	1	0	0	0	0	0	0	0	0	N.A.	N.A.
Butyrate synthesis I	3	3	K00248 K00634 K00929	K00929	butyrate kinase [EC:2.7.2.7, KO:K00929]	1	0	0	0	0	0	0	0	0	N.A.	N.A.
Butyrate synthesis II	2	2	K00248 (K01034+K01035,K19709)	K00248	butyryl-CoA dehydrogenase [EC:1.3.8.1, KO:K00248]	1	12.9736	21.9557	32.7385	25.7329	0	0.858033	0	23.4966	-3.15802	0.0739952
Butyrate synthesis II	2	2	K00248 (K01034+K01035,K19709)	K01034	acetate CoA/acetoacetate CoA-transferase alpha subunit [EC:2.8.3.8 2.8.3.9, KO:K01034]	2	0.780554	0.524914	0	0	2.70525	0	0	0.171303	0.170495	0.862332
Butyrate synthesis II	2	2	K00248 (K01034+K01035,K19709)	K01035	acetate CoA/acetoacetate CoA-transferase beta subunit [EC:2.8.3.8 2.8.3.9, KO:K01035]	2	0.919015	0.364783	0	0	3.14148	0	0	0	0.166229	0.891529
Butyrate synthesis II	2	2	K00248 (K01034+K01035,K19709)	K19709	acetate CoA-transferase [EC:2.8.3.8, KO:K19709]	2	0	0	0	0	0	0	0	0	N.A.	N.A.
Propionate synthesis II	1	1	K01026	K01026	propionate CoA-transferase [EC:2.8.3.1, KO:K01026]	1	0	0.41113	0	0	0	0	0	0	-0.123924	0.451047
Propionate synthesis III	3	5	(K01847,K01848+K01849,K11942) K05606 (K03416+K17489+K17490)	K01847	methylmalonyl-CoA mutase [EC:5.4.99.2, KO:K01847]	1	0	0.288946	0	0	0	0.793913	0.122368	0	0.159022	0.601429
Propionate synthesis III	3	5	(K01847,K01848+K01849,K11942) K05606 (K03416+K17489+K17490)	K01848	methylmalonyl-CoA mutase, N-terminal domain [EC:5.4.99.2, KO:K01848]	1	0	0	0	0	0	0	0	0	N.A.	N.A.
Propionate synthesis III	3	5	(K01847,K01848+K01849,K11942) K05606 (K03416+K17489+K17490)	K01849	methylmalonyl-CoA mutase, C-terminal domain [EC:5.4.99.2, KO:K01849]	1	0	0	0	0	0	0	0	0	N.A.	N.A.
Propionate synthesis III	3	5	(K01847,K01848+K01849,K11942) K05606 (K03416+K17489+K17490)	K11942	isobutyryl-CoA mutase [EC:5.4.99.13, KO:K11942]	1	0	0	0	0	0	0	0	0	N.A.	N.A.
Propionate synthesis III	3	5	(K01847,K01848+K01849,K11942) K05606 (K03416+K17489+K17490)	K05606	methylmalonyl-CoA/ethylmalonyl-CoA epimerase [EC:5.1.99.1, KO:K05606]	2	0	0.167108	0	0	0	0.412496	0	0	0.0672967	0.752668
Propionate synthesis III	3	5	(K01847,K01848+K01849,K11942) K05606 (K03416+K17489+K17490)	K03416	methylmalonyl-CoA carboxyltransferase 5S subunit [EC:2.1.3.1, KO:K03416]	3	0	0	0	0	0	0	0	0	N.A.	N.A.
Propionate synthesis III	3	5	(K01847,K01848+K01849,K11942) K05606 (K03416+K17489+K17490)	K17489	methylmalonyl-CoA carboxyltransferase 12S subunit [EC:2.1.3.1, KO:K17489]	3	0	0	0	0	0	0	0	0	N.A.	N.A.
Propionate synthesis III	3	5	(K01847,K01848+K01849,K11942) K05606 (K03416+K17489+K17490)	K17490	methylmalonyl-CoA carboxyltransferase 1.3S subunit [EC:2.1.3.1, KO:K17490]	3	0	0	0	0	0	0	0	0	N.A.	N.A.
Propionate degradation I	5	5	K01908 K01659 K01720 K01682 K03417	K01908	propionyl-CoA synthetase [EC:6.2.1.17, KO:K01908]	1	11.5284	33.2378	17.1714	18.2893	0	0.123749	0	16.5211	-3.22594	0.0626353
Propionate degradation I	5	5	K01908 K01659 K01720 K01682 K03418	K01659	2-methylcitrate synthase [EC:2.3.3.5, KO:K01659]	2	29.3529	46.9967	46.4842	31.1758	152.77	178.552	187.927	101.62	1.97746	0.00714997	*gregarious
Propionate degradation I	5	5	K01908 K01659 K01720 K01682 K03419	K01720	2-methylcitrate dehydratase [EC:4.2.1.79, KO:K01720]	3	21.819	38.536	18.0279	16.9615	128.574	157.299	172.304	74.5038	2.44131	0.00887176	*gregarious
Propionate degradation I	5	5	K01908 K01659 K01720 K01682 K03420	K01682	aconitate hydratase 2 / 2-methylisocitrate dehydratase [EC:4.2.1.3 4.2.1.99, KO:K01682]	4	199.612	203.512	212.178	199.764	198.044	200.409	192.383	202.222	-0.0391085	0.281034
Propionate degradation I	5	5	K01908 K01659 K01720 K01682 K03421	K03417	methylisocitrate lyase [EC:4.1.3.30, KO:K03417]	5	27.9267	40.7397	35.6324	21.6153	147.086	171.378	181.138	91.7884	2.18806	0.00713367	*gregarious
Phenylalanine biosynthesis pathway	3	2	((K01850,K04092,K14187,K04093,K04516,K06208,K06209) (K01713,K04518,K05359),K14170) (K00832,K00838)	K01850	chorismate mutase [EC:5.4.99.5, KO:K01850]	1	0	0	0	0	0	0	0	0	N.A.	N.A.
Phenylalanine biosynthesis pathway	3	2	((K01850,K04092,K14187,K04093,K04516,K06208,K06209) (K01713,K04518,K05359),K14170) (K00832,K00838)	K04092	chorismate mutase [EC:5.4.99.5, KO:K04092]	1	0	0	0	0	0	1.14352	0	0	0.274403	0.451047
Phenylalanine biosynthesis pathway	3	2	((K01850,K04092,K14187,K04093,K04516,K06208,K06209) (K01713,K04518,K05359),K14170) (K00832,K00838)	K14187	chorismate mutase / prephenate dehydrogenase [EC:5.4.99.5 1.3.1.12, KO:K14187]	1	163.317	146.533	151.289	152.116	183.087	188.677	192.058	156.683	0.227757	0.0617487
Phenylalanine biosynthesis pathway	3	2	((K01850,K04092,K14187,K04093,K04516,K06208,K06209) (K01713,K04518,K05359),K14170) (K00832,K00838)	K04093	chorismate mutase [EC:5.4.99.5, KO:K04093]	1	30.3852	24.9151	33.8508	11.6381	308.338	390.93	376.976	144.167	3.54501	0.0067726	*gregarious
Phenylalanine biosynthesis pathway	3	2	((K01850,K04092,K14187,K04093,K04516,K06208,K06209) (K01713,K04518,K05359),K14170) (K00832,K00838)	K04516	chorismate mutase [EC:5.4.99.5, KO:K04516]	1	0	0	0	0	0	0	0	0	N.A.	N.A.
Phenylalanine biosynthesis pathway	3	2	((K01850,K04092,K14187,K04093,K04516,K06208,K06209) (K01713,K04518,K05359),K14170) (K00832,K00838)	K06208	chorismate mutase [EC:5.4.99.5, KO:K06208]	1	0	0	0	0	0	0	0	0	N.A.	N.A.
Phenylalanine biosynthesis pathway	3	2	((K01850,K04092,K14187,K04093,K04516,K06208,K06209) (K01713,K04518,K05359),K14170) (K00832,K00838)	K06209	chorismate mutase [EC:5.4.99.5, KO:K06209]	1	0	0	0	0	0	0	0	0	N.A.	N.A.
Phenylalanine biosynthesis pathway	3	2	((K01850,K04092,K14187,K04093,K04516,K06208,K06209) (K01713,K04518,K05359),K14170) (K00832,K00838)	K14170	chorismate mutase / prephenate dehydratase [EC:5.4.99.5 4.2.1.51, KO:K14170]	1, 2	190.998	187.313	194.365	182.59	189.83	186.303	193.983	188.835	0.00720917	0.889332
Phenylalanine biosynthesis pathway	3	2	((K01850,K04092,K14187,K04093,K04516,K06208,K06209) (K01713,K04518,K05359),K14170) (K00832,K00838)	K01713	cyclohexadienyl dehydratase [EC:4.2.1.51 4.2.1.91, KO:K01713]	2	172.284	153.03	154.203	159.582	138.805	133.112	124.533	108.365	-0.34246	0.0340375	*
Phenylalanine biosynthesis pathway	3	2	((K01850,K04092,K14187,K04093,K04516,K06208,K06209) (K01713,K04518,K05359),K14170) (K00832,K00838)	K04518	prephenate dehydratase [EC:4.2.1.51, KO:K04518]	2	0	0.289463	0	0	0	0.386903	0	0	0.0269285	0.975028
Phenylalanine biosynthesis pathway	3	2	((K01850,K04092,K14187,K04093,K04516,K06208,K06209) (K01713,K04518,K05359),K14170) (K00832,K00838)	K05359	arogenate/prephenate dehydratase [EC:4.2.1.91 4.2.1.51, KO:K05359]	2	0	0	0	0	0	0	0	0	N.A.	N.A.
Phenylalanine biosynthesis pathway	3	2	((K01850,K04092,K14187,K04093,K04516,K06208,K06209) (K01713,K04518,K05359),K14170) (K00832,K00838)	K00832	aromatic-amino-acid transaminase [EC:2.6.1.57, KO:K00832]	3	224.89	237.766	233.248	223.286	346.282	373.707	378.628	290.117	0.585856	0.008911	*
Phenylalanine biosynthesis pathway	3	2	((K01850,K04092,K14187,K04093,K04516,K06208,K06209) (K01713,K04518,K05359),K14170) (K00832,K00838)	K00838	aromatic amino acid aminotransferase I / 2-aminoadipate transaminase [EC:2.6.1.57 2.6.1.39 2.6.1.27 2.6.1.5, KO:K00838]	3	0	0	0	0	0	0	0	0	N.A.	N.A.
4-vinylanisole biosynthesis pathway I	2	2	(K22328,((K01593,K22427) (K00274,K00276,K13371,K13372)) K00055	K22328	phenylacetaldehyde synthase [EC:4.1.1.109, KO:K22328]	1	0	0	0	0	0	0	0	0	N.A.	N.A.
4-vinylanisole biosynthesis pathway I	2	2	(K22328,((K01593,K22427) (K00274,K00276,K13371,K13372)) K00056	K01593	aromatic-L-amino-acid/L-tryptophan decarboxylase [EC:4.1.1.28 4.1.1.105, KO:K01593]	1	7.28565	19.0129	11.4523	15.0747	0.177042	0	0	7.9679	-2.90362	0.0430148	*solitary
4-vinylanisole biosynthesis pathway I	2	2	(K22328,((K01593,K22427) (K00274,K00276,K13371,K13372)) K00057	K22427	phenylalanine decarboxylase [EC:4.1.1.53, KO:K22427]	1	0	0	0	0	0	0	0	0	N.A.	N.A.
4-vinylanisole biosynthesis pathway I	2	2	(K22328,((K01593,K22427) (K00274,K00276,K13371,K13372)) K00058	K00274	monoamine oxidase [EC:1.4.3.4, KO:K00274]	2	7.24979	21.4794	13.2521	15.7939	0.807082	0.441457	1.25397	8.17804	-2.42173	0.0423613	*solitary
4-vinylanisole biosynthesis pathway I	2	2	(K22328,((K01593,K22427) (K00274,K00276,K13371,K13372)) K00059	K00276	primary-amine oxidase [EC:1.4.3.21, KO:K00276]	2	162.538	138.506	161.995	148.473	44.3898	0.247498	7.91027	117.505	-3.29489	0.112558
4-vinylanisole biosynthesis pathway I	2	2	(K22328,((K01593,K22427) (K00274,K00276,K13371,K13372)) K00060	K13371	aralkylamine dehydrogenase light chain [EC:1.4.9.2, KO:K13371]	2	0	0	0	0	0	0	0	0	N.A.	N.A.
4-vinylanisole biosynthesis pathway I	2	2	(K22328,((K01593,K22427) (K00274,K00276,K13371,K13372)) K00061	K13372	aralkylamine dehydrogenase heavy chain [EC:1.4.9.2, KO:K13372]	2	0	0	0	0	0	0	0	0	N.A.	N.A.
4-vinylanisole biosynthesis pathway I	2	2	(K22328,((K01593,K22427) (K00274,K00276,K13371,K13372)) K00062	K00055	aryl-alcohol dehydrogenase [EC:1.1.1.90, KO:K00055]	3	156.245	145.379	135.599	137.634	41.795	0	4.9	77.2283	-3.60737	0.0931949
4-vinylanisole biosynthesis pathway II	3	3	(K13064,K10775) K00487 (K13727,K20039)	K13064	phenylalanine/tyrosine ammonia-lyase [EC:4.3.1.25, KO:K13064]	1	0	0	0	0	0	0	0	0	N.A.	N.A.
4-vinylanisole biosynthesis pathway II	3	3	(K13064,K10775) K00487 (K13727,K20039)	K10775	phenylalanine ammonia-lyase [EC:4.3.1.24, KO:K10775]	1	0	0	0	0	0	0	0	0	N.A.	N.A.
4-vinylanisole biosynthesis pathway II	3	3	(K13064,K10775) K00487 (K13727,K20039)	K00487	trans-cinnamate 4-monooxygenase [EC:1.14.14.91, KO:K00487]	2	0	0	0	0	0	0	0	0	N.A.	N.A.
4-vinylanisole biosynthesis pathway II	3	3	(K13064,K10775) K00487 (K13727,K20039)	K13727	phenacrylate decarboxylase [EC:4.1.1.102, KO:K13727]	3	168.676	144.179	159.238	168.288	60.9187	86.1917	64.2107	107.63	-1.03177	0.0140405	*solitary
4-vinylanisole biosynthesis pathway II	3	3	(K13064,K10775) K00487 (K13727,K20039)	K20039	phenacrylate decarboxylase [EC:4.1.1.102, KO:K20039]	3	0	0	0	0	0	0	0	0	N.A.	N.A.
