# Supplementary material for: Behavioural phase transitions in the migratory locust, Locusta migratoria, are related to changes in the gut bacterial composition
Source: ISME Commun. 2026 Jan 15;6(1):ycag009. doi: 10.1093/ismeco/ycag009 (PMC12903957; doi:10.1093/ismeco/ycag009)
Supplement: Supplementary_Table_S8_revision_ycag009 [file supplementary_table_s8_revision_ycag009.xlsx]

## Sheet: Sheet1
Supplementary Table S8. Summary of all constructed high-quality MAGs.
Code of the host	Type of the host	Species name	Contigs number	GC(%)	N50	Total contig length (bp)	CDS	Completeness (%)	Contamination (%)
Wild-22-Kise-Female-1	Wild	Pantoea ananatis	1502	52.4	5320	5235369	5353	93.87	3.112
Wild-22-Kise-Female-1	Wild	Xanthomonas albilineans	881	62	5779	3538500	3468	93.1	3.589
Wild-22-Kise-Female-1	Wild	Xanthomonas albilineans	624	63.8	5777	2941902	2057	90.84	1.08
Wild-22-Kise-Female-3	Wild	Xanthomonas albilineans	70	63	106458	3507377	3081	99.96	0.172
Wild-22-Kise-Female-3	Wild	Pseudomonas aoryzihabitans	392	66.3	17741	4834367	4679	96.19	1.333
Wild-22-Kise-Female-3	Wild	Xanthomonas albilineans	96	63.1	71461	3502053	2943	99.44	0.258
Wild-22-Kise-Male-2	Wild	Spiroplasma phoeniceum	236	26.6	6651	1032578	1875	93.58	0
Wild-22-Kise-Male-2	Wild	Spiroplasma phoeniceum	238	26.5	6427	1023269	1551	93.02	0
Lab-23-Sol-Female-1	Gregarious	Pantoea latae	70	59.8	113294	4492408	4100	90.53	0.402
Lab-23-Sol-Female-2	Gregarious	Acinetobacter oleivorans	30	38.5	230827	3900941	3653	100	0.684
Lab-23-Sol-Female-2	Gregarious	Klebsiella aerogenes	50	55.1	189738	5015506	4633	97.99	1.006
Lab-23-Sol-Female-2	Gregarious	Stenotrophomonas geniculata	49	66.6	54625	4433179	4110	97.58	0
Lab-23-Sol-Female-2	Gregarious	Serratia ureilytica	46	59.5	175940	5067132	4702	97.21	1.068
Lab-23-Sol-Female-2	Gregarious	Enterobacter hormaechei A	49	55.7	164223	4438642	4104	96.99	0.308
Lab-23-Gre-Male-4	Gregarious	Pantoea ananatis	107	53.4	112647	4736562	4389	93.03	1.315
Lab-23-Sol-Female-1	Solitary	Acinetobacter oleivorans	29	38.5	230827	3902528	3653	100	0.684
Lab-23-Sol-Female-1	Solitary	Stenotrophomonas geniculata	123	66.6	52535	4381003	3989	98.03	0
Lab-23-Sol-Female-1	Solitary	Pantoea endophytica	80	54.8	102358	4939810	4616	94.56	3.765
Lab-23-Sol-Female-1	Solitary	Enterobacter hormaechei A	60	55.7	115370	4104879	3817	93.34	0.308
Lab-23-Sol-Female-1	Solitary	Serratia ureilytica	82	59.5	108551	4810950	4491	91.1	0.334
Lab-23-Sol-Female-2	Solitary	Acinetobacter oleivorans	27	38.5	269496	3902495	3653	100	0.684
Lab-23-Sol-Female-2	Solitary	Stenotrophomonas geniculata	129	66.6	50695	4376703	3991	97.7	1.034
Lab-23-Sol-Female-2	Solitary	Pantoea endophytica	60	54.8	130066	4687411	4263	93.29	0
Lab-23-Sol-Female-2	Solitary	Serratia ureilytica	165	59.7	47598	4808658	4586	91.09	0.758
Lab-23-Sol-Male-2	Solitary	Acinetobacter oleivorans	27	38.5	230827	3899945	3650	100	0.684
Lab-23-Sol-Male-2	Solitary	Stenotrophomonas geniculata	138	66.6	49331	4405105	4045	97.43	1.397
Lab-23-Sol-Male-2	Solitary	Serratia ureilytica	68	59.4	117289	4850516	4516	96.38	0.781
Lab-23-Sol-Male-2	Solitary	Pantoea ananatis	92	53.8	67975	3983512	3730	90.65	1.918
Lab-23-Sol-Male-2	Solitary	Pantoea endophytica	77	54.8	91635	4757725	4412	92.43	2.655
Lab-23-Sol-Male-3	Solitary	Acinetobacter oleivorans	32	38.5	230827	3929983	3650	100	0.684
Lab-23-Sol-Male-3	Solitary	Stenotrophomonas geniculata	99	66.4	68357	4549846	4110	98.96	0.689
Lab-23-Sol-Male-3	Solitary	Enterobacter hormaechei A	73	55.7	113960	4302060	4055	95.29	0.314
Lab-23-Sol-Male-3	Solitary	Serratia ureilytica	75	59.5	96396	4731326	4409	92.88	1.227
Lab-23-Sol-Male-3	Solitary	Pantoea endophytica	224	54.8	30177	4711722	4490	92.09	0.369
