# Supplementary material for: Behavioural phase transitions in the migratory locust, Locusta migratoria, are related to changes in the gut bacterial composition
Source: ISME Commun. 2026 Jan 15;6(1):ycag009. doi: 10.1093/ismeco/ycag009 (PMC12903957; doi:10.1093/ismeco/ycag009)
Supplement: Supplementary_Table_S9_revision_ycag009 [file supplementary_table_s9_revision_ycag009.xlsx]

## Sheet: Sheet1
Supplementary Table S9. Metabolite pathways, including GBMs, and associated KOs identified in representative MAGs of ten species.
Metabolite pathway name	Number of metabolic steps	Number of necessary KOs	KEGG Orthology composition of pathway	KO ID	Function of KEGG Orthology	Step number in pathway	Serratia ureilytica	Klebsiella aerogenes	Enterobacter hormaechei B	Acinetobacter oleivorans	Stenotrophomonas geniculata	Pantoea latae	Pantoea ananatis	Pantoea endophytica	Spiroplasma phoeniceum	Xanthomonas albilineans
Serotonin synthesis I	1	1	K01593	K01593	aromatic-L-amino-acid/L-tryptophan decarboxylase [EC:4.1.1.28 4.1.1.105, KO:K01593]	1
Serotonin synthesis II	2	2	K01593 K00492	K01593	aromatic-L-amino-acid/L-tryptophan decarboxylase [EC:4.1.1.28 4.1.1.105, KO:K01593]	1
Serotonin synthesis II	2	2	K01593 K00492	K00492	1,3,7-trimethyluric acid 5-monooxygenase [EC:1.14.13.212, KO:K00492]	2
Melatonin synthesis	1	1	K00543	K00543	acetylserotonin O-methyltransferase [EC:2.1.1.4, KO:K00543]	1
Kynurenine synthesis	2	2	(K00453,K00463) (K01432,K07130)	K00453	tryptophan 2,3-dioxygenase [EC:1.13.11.11, KO:K00453]	1	Identified				Identified					Identified
Kynurenine synthesis	2	2	(K00453,K00463) (K01432,K07130)	K00463	indoleamine 2,3-dioxygenase [EC:1.13.11.52, KO:K00463]	1
Kynurenine synthesis	2	2	(K00453,K00463) (K01432,K07130)	K01432	arylformamidase [EC:3.5.1.9, KO:K01432]	2	Identified			Identified
Kynurenine synthesis	2	2	(K00453,K00463) (K01432,K07130)	K07130	arylformamidase [EC:3.5.1.9, KO:K07130]	2
Tryptophan synthesis	5	3	(((K01657+K01658,K13503,K1350) K00766),K13497) ((K01817 K01609),K13498,K13501) (K01695+(K01696,K06001))	K01657	anthranilate synthase component I [EC:4.1.3.27, KO:K01657]	1	Identified	Identified	Identified	Identified	Identified	Identified	Identified	Identified		Identified
Tryptophan synthesis	5	3	(((K01657+K01658,K13503,K1350) K00766),K13497) ((K01817 K01609),K13498,K13501) (K01695+(K01696,K06001))	K01658	anthranilate synthase component II [EC:4.1.3.27, KO:K01658]	1	Identified			Identified	Identified	Identified	Identified	Identified		Identified
Tryptophan synthesis	5	3	(((K01657+K01658,K13503,K1350) K00766),K13497) ((K01817 K01609),K13498,K13501) (K01695+(K01696,K06001))	K13497	anthranilate synthase/phosphoribosyltransferase [EC:4.1.3.27 2.4.2.18, KO:K13497]	1, 2		Identified	Identified
Tryptophan synthesis	5	3	(((K01657+K01658,K13503,K1350) K00766),K13497) ((K01817 K01609),K13498,K13501) (K01695+(K01696,K06001))	K13501	anthranilate synthase / indole-3-glycerol phosphate synthase / phosphoribosylanthranilate isomerase [EC:4.1.3.27 4.1.1.48 5.3.1.24, KO:K13501]	1
Tryptophan synthesis	5	3	(((K01657+K01658,K13503,K1350) K00766),K13497) ((K01817 K01609),K13498,K13501) (K01695+(K01696,K06001))	K13503	anthranilate synthase [EC:4.1.3.27, KO:K13503]	1
Tryptophan synthesis	5	3	(((K01657+K01658,K13503,K1350) K00766),K13497) ((K01817 K01609),K13498,K13501) (K01695+(K01696,K06001))	K00766	anthranilate phosphoribosyltransferase [EC:2.4.2.18, KO:K00766]	2	Identified			Identified	Identified	Identified	Identified	Identified		Identified
Tryptophan synthesis	5	3	(((K01657+K01658,K13503,K1350) K00766),K13497) ((K01817 K01609),K13498,K13501) (K01695+(K01696,K06001))	K01817	phosphoribosylanthranilate isomerase [EC:5.3.1.24, KO:K01817]	3				Identified	Identified					Identified
Tryptophan synthesis	5	3	(((K01657+K01658,K13503,K1350) K00766),K13497) ((K01817 K01609),K13498,K13501) (K01695+(K01696,K06001))	K13498	indole-3-glycerol phosphate synthase / phosphoribosylanthranilate isomerase [EC:4.1.1.48 5.3.1.24, KO:K13498]	3, 4	Identified	Identified	Identified			Identified	Identified	Identified
Tryptophan synthesis	5	3	(((K01657+K01658,K13503,K1350) K00766),K13497) ((K01817 K01609),K13498,K13501) (K01695+(K01696,K06001))	K13501	anthranilate synthase / indole-3-glycerol phosphate synthase / phosphoribosylanthranilate isomerase [EC:4.1.3.27 4.1.1.48 5.3.1.24, KO:K13501]	3, 4
Tryptophan synthesis	5	3	(((K01657+K01658,K13503,K1350) K00766),K13497) ((K01817 K01609),K13498,K13501) (K01695+(K01696,K06001))	K01609	indole-3-glycerol phosphate synthase [EC:4.1.1.48, KO:K01609]	4				Identified	Identified					Identified
Tryptophan synthesis	5	3	(((K01657+K01658,K13503,K1350) K00766),K13497) ((K01817 K01609),K13498,K13501) (K01695+(K01696,K06001))	K01695	tryptophan synthase alpha chain [EC:4.2.1.20, KO:K01695]	5	Identified	Identified	Identified	Identified	Identified	Identified	Identified	Identified		Identified
Tryptophan synthesis	5	3	(((K01657+K01658,K13503,K1350) K00766),K13497) ((K01817 K01609),K13498,K13501) (K01695+(K01696,K06001))	K01696	tryptophan synthase beta chain [EC:4.2.1.20, KO:K01696]	5	Identified	Identified	Identified	Identified	Identified	Identified	Identified	Identified		Identified
Tryptophan synthesis	5	3	(((K01657+K01658,K13503,K1350) K00766),K13497) ((K01817 K01609),K13498,K13501) (K01695+(K01696,K06001))	K06001	tryptophan synthase beta chain [EC:4.2.1.20, KO:K06001]	5
Glutamate synthesis I	1	1	K00261,K00262	K00261	glutamate dehydrogenase (NAD(P)+) [EC:1.4.1.3, KO:K00261]	1	Identified	Identified		Identified		Identified	Identified	Identified
Glutamate synthesis I	1	1	K00261,K00263	K00262	glutamate dehydrogenase (NADP+) [EC:1.4.1.4, KO:K00262]	1	Identified	Identified	Identified	Identified
Glutamate synthesis II	1	1	K00265+K00266,K00284	K00265	glutamate synthase (NADPH) large chain [EC:1.4.1.13, KO:K00265]	1	Identified	Identified	Identified	Identified	Identified		Identified	Identified		Identified
Glutamate synthesis II	1	1	K00265+K00266,K00285	K00266	glutamate synthase (NADPH) small chain [EC:1.4.1.13, KO:K00266]	1	Identified	Identified	Identified	Identified	Identified					Identified
Glutamate synthesis II	1	1	K00265+K00266,K00286	K00284	glutamate synthase (ferredoxin) [EC:1.4.7.1, KO:K00284]	1
Acetylcholine synthesis	1	1	K00624	K00624	carnitine O-acetyltransferase [EC:2.3.1.7, KO:K00624]	1
Histamine synthesis	1	1	K01590	K01590	histidine decarboxylase [EC:4.1.1.22, KO:K01590]	1		Identified
Histamine degradation	1	1	K00276	K00276	primary-amine oxidase [EC:1.4.3.21, KO:K00276]	1		Identified	Identified	Identified
Dopamine synthesis	2	2	K00505 (K01592,K01593)	K00505	tyrosinase [EC:1.14.18.1, KO:K00505]	1				Identified
Dopamine synthesis	2	2	K00505 (K01592,K01593)	K01592	tyrosine decarboxylase [EC:4.1.1.25, KO:K01592]	2
Dopamine synthesis	2	2	K00505 (K01592,K01593)	K01593	aromatic-L-amino-acid/L-tryptophan decarboxylase [EC:4.1.1.28 4.1.1.105, KO:K01593]	2
p-Cresol synthesis	1	1	K18427+K18428,K15760+K15761+K15762+K15763+K15764,K03150	K18427	4-hydroxyphenylacetate decarboxylase large subunit [EC:4.1.1.83, KO:K18427]	1
p-Cresol synthesis	1	1	K18427+K18428,K15760+K15761+K15762+K15763+K15764,K03150	K18428	4-hydroxyphenylacetate decarboxylase small subunit [EC:4.1.1.83, KO:K18428]	1
p-Cresol synthesis	1	1	K18427+K18428,K15760+K15761+K15762+K15763+K15764,K03150	K15760	toluene monooxygenase system protein A [EC:1.14.13.236 1.14.13.-, KO:K15760]	1
p-Cresol synthesis	1	1	K18427+K18428,K15760+K15761+K15762+K15763+K15764,K03150	K15761	toluene monooxygenase system protein B [EC:1.14.13.236 1.14.13.-, KO:K15761]	1
p-Cresol synthesis	1	1	K18427+K18428,K15760+K15761+K15762+K15763+K15764,K03150	K15762	toluene monooxygenase system ferredoxin subunit [KO:K15762]	1
p-Cresol synthesis	1	1	K18427+K18428,K15760+K15761+K15762+K15763+K15764,K03150	K15763	toluene monooxygenase system protein D [EC:1.14.13.236 1.14.13.-, KO:K15763]	1
p-Cresol synthesis	1	1	K18427+K18428,K15760+K15761+K15762+K15763+K15764,K03150	K15764	toluene monooxygenase system protein E [EC:1.14.13.236 1.14.13.-, KO:K15764]	1
p-Cresol synthesis	1	1	K18427+K18428,K15760+K15761+K15762+K15763+K15764,K03150	K03150	2-iminoacetate synthase [EC:4.1.99.19, KO:K03150]	1	Identified	Identified	Identified
p-Cresol degradation	2	2	(K05797,K03380,K00448+K00449) (K00448,K00449)	K05797	4-cresol dehydrogenase (hydroxylating) flavoprotein subunit [EC:1.17.9.1, KO:K05797]	1
p-Cresol degradation	2	2	(K05797,K03380,K00448+K00449) (K00448,K00449)	K03380	phenol 2-monooxygenase (NADPH) [EC:1.14.13.7, KO:K03380]	1
p-Cresol degradation	2	2	(K05797,K03380,K00448+K00449) (K00448,K00449)	K00448	protocatechuate 3,4-dioxygenase, alpha subunit [EC:1.13.11.3, KO:K00448]	1, 2	Identified	Identified		Identified			Identified			Identified
p-Cresol degradation	2	2	(K05797,K03380,K00448+K00449) (K00448,K00449)	K00449	protocatechuate 3,4-dioxygenase, beta subunit [EC:1.13.11.3, KO:K00449]	1, 2	Identified	Identified		Identified			Identified			Identified
Kynurenine degradation	1	1	K07250	K00486	kynurenine 3-monooxygenase [EC:1.14.13.9, KO:K00486]	1					Identified					Identified
GABA degradation	1	1	K07250,K14268,K00823,K13524,K00613,K16871	K07250	4-aminobutyrate aminotransferase / (S)-3-amino-2-methylpropionate transaminase / 5-aminovalerate transaminase [EC:2.6.1.19 2.6.1.22 2.6.1.48, KO:K07250]	1		Identified			Identified	Identified	Identified			Identified
GABA degradation	1	1	K07250,K14268,K00823,K13524,K00613,K16871	K14268	5-aminovalerate/4-aminobutyrate aminotransferase [EC:2.6.1.48 2.6.1.19, KO:K14268]	1
GABA degradation	1	1	K07250,K14268,K00823,K13524,K00613,K16871	K00823	4-aminobutyrate aminotransferase [EC:2.6.1.19, KO:K00823]	1	Identified	Identified	Identified	Identified		Identified	Identified	Identified
GABA degradation	1	1	K07250,K14268,K00823,K13524,K00613,K16871	K13524	4-aminobutyrate aminotransferase / (S)-3-amino-2-methylpropionate transaminase [EC:2.6.1.19 2.6.1.22, KO:K13524]	1
GABA degradation	1	1	K07250,K14268,K00823,K13524,K00613,K16871	K00613	glycine amidinotransferase [EC:2.1.4.1, KO:K00613]	1
GABA degradation	1	1	K07250,K14268,K00823,K13524,K00613,K16871	K16871	4-aminobutyrate---pyruvate transaminase [EC:2.6.1.96, KO:K16871]	1
GABA synthesis I	4	4	K09470 K09471 K09472 K09473	K09470	gamma-glutamylputrescine synthase [EC:6.3.1.11, KO:K09470]	1	Identified	Identified		Identified	Identified	Identified	Identified	Identified
GABA synthesis I	4	4	K09470 K09471 K09472 K09473	K09471	gamma-glutamylputrescine oxidase [EC:1.4.3.-, KO:K09471]	2	Identified	Identified		Identified	Identified	Identified	Identified	Identified		Identified
GABA synthesis I	4	4	K09470 K09471 K09472 K09473	K09472	4-(gamma-glutamylamino)butanal dehydrogenase [EC:1.2.1.99, KO:K09472]	3	Identified	Identified				Identified
GABA synthesis I	4	4	K09470 K09471 K09472 K09473	K09473	gamma-glutamyl-gamma-aminobutyrate hydrolase [EC:3.5.1.94, KO:K09473]	4	Identified	Identified			Identified	Identified	Identified	Identified
GABA synthesis II	2	2	K09251 K00137	K09251	putrescine aminotransferase [EC:2.6.1.82, KO:K09251]	1		Identified	Identified
GABA synthesis II	2	2	K09251 K00137	K00137	aminobutyraldehyde dehydrogenase [EC:1.2.1.19, KO:K00137]	2	Identified	Identified	Identified
GABA synthesis III	1	1	K01580	K01580	glutamate decarboxylase [EC:4.1.1.15, KO:K01580]	1
Dopamine degradation	1	1	K01014,K00545,K00274,K00276,K13371+K13372	K01014	aryl sulfotransferase [EC:2.8.2.1, KO:K01014]	1										Identified
Dopamine degradation	1	1	K01014,K00545,K00274,K00276,K13371+K13372	K00545	catechol O-methyltransferase [EC:2.1.1.6, KO:K00545]	1
Dopamine degradation	1	1	K01014,K00545,K00274,K00276,K13371+K13372	K00274	monoamine oxidase [EC:1.4.3.4, KO:K00274]	1
Dopamine degradation	1	1	K01014,K00545,K00274,K00276,K13371+K13372	K00276	primary-amine oxidase [EC:1.4.3.21, KO:K00276]	1		Identified	Identified	Identified
Dopamine degradation	1	1	K01014,K00545,K00274,K00276,K13371+K13372	K13371	aralkylamine dehydrogenase light chain [EC:1.4.9.2, KO:K13371]	1
Dopamine degradation	1	1	K01014,K00545,K00274,K00276,K13371+K13372	K13372	aralkylamine dehydrogenase heavy chain [EC:1.4.9.2, KO:K13372]	1
DOPAC synthesis	2	2	(K00274,K00276,K13371+K13372) (K00128,K00129)	K00274	monoamine oxidase [EC:1.4.3.4, KO:K00274]	1
DOPAC synthesis	2	2	(K00274,K00276,K13371+K13372) (K00128,K00129)	K00276	primary-amine oxidase [EC:1.4.3.21, KO:K00276]	1		Identified	Identified	Identified
DOPAC synthesis	2	2	(K00274,K00276,K13371+K13372) (K00128,K00129)	K13371	aralkylamine dehydrogenase light chain [EC:1.4.9.2, KO:K13371]	1
DOPAC synthesis	2	2	(K00274,K00276,K13371+K13372) (K00128,K00129)	K13372	aralkylamine dehydrogenase heavy chain [EC:1.4.9.2, KO:K13372]	1
DOPAC synthesis	2	2	(K00274,K00276,K13371+K13372) (K00128,K00129)	K00128	aldehyde dehydrogenase (NAD+) [EC:1.2.1.3, KO:K00128]	2						Identified	Identified
DOPAC synthesis	2	2	(K00274,K00276,K13371+K13372) (K00128,K00129)	K00129	aldehyde dehydrogenase (NAD(P)+) [EC:1.2.1.5, KO:K00129]	2
Nitric oxide synthesis I (NO synthase)	1	1	K00491	K00491	nitric-oxide synthase, bacterial [EC:1.14.14.47, KO:K00491]	1
Nitric oxide synthesis II (nitrite reductase)	1	1	K00368,K15864	K00368	nitrite reductase (NO-forming) [EC:1.7.2.1, KO:K00368]	1
Nitric oxide synthesis II (nitrite reductase)	1	1	K00368,K15864	K15864	nitrite reductase (NO-forming) / hydroxylamine reductase [EC:1.7.2.1 1.7.99.1, KO:K15864]	1
Nitric oxide degradation I (NO dioxygenase)	1	1	K05916	K05916	nitric oxide dioxygenase [EC:1.14.12.17, KO:K05916]	1	Identified	Identified	Identified	Identified		Identified	Identified	Identified
Nitric oxide degradation II (NO reductase)	1	2	K04561+K02305	K04561	nitric oxide reductase subunit B [EC:1.7.2.5, KO:K04561]	1
Nitric oxide degradation II (NO reductase)	1	2	K04561+K02305	K02305	nitric oxide reductase subunit C [KO:K02305]	1
ClpB (ATP-dependent chaperone protein)	1	1	K03695	K03695	ATP-dependent Clp protease ATP-binding subunit ClpB [KO:K03695]	1	Identified	Identified	Identified	Identified	Identified	Identified	Identified	Identified	Identified	Identified
17-beta-Estradiol degradation	1	1	K07124	K07124	uncharacterized protein [KO:K07124]	1				Identified		Identified		Identified	Identified	Identified
Quinolinic acid synthesis	2	2	K03517 K00278	K03517	quinolinate synthase [EC:2.5.1.72, KO:K03517]	1, 2	Identified	Identified	Identified	Identified		Identified	Identified	Identified
Quinolinic acid synthesis	2	2	K03517 K00278	K00278	L-aspartate oxidase [EC:1.4.3.16, KO:K00278]	1, 2	Identified	Identified	Identified	Identified		Identified	Identified	Identified
Quinolinic acid degradation	3	3	K00767 K00969 (K01916,K01950)	K00767	nicotinate-nucleotide pyrophosphorylase (carboxylating) [EC:2.4.2.19, KO:K00767]	1	Identified	Identified	Identified	Identified	Identified	Identified	Identified	Identified		Identified
Quinolinic acid degradation	3	3	K00767 K00969 (K01916,K01950)	K00969	nicotinate-nucleotide adenylyltransferase [EC:2.7.7.18, KO:K00969]	2	Identified	Identified	Identified		Identified	Identified	Identified		Identified	Identified
Quinolinic acid degradation	3	3	K00767 K00969 (K01916,K01950)	K01916	NAD+ synthase [EC:6.3.1.5, KO:K01916]	3		Identified	Identified			Identified	Identified	Identified	Identified
Quinolinic acid degradation	3	3	K00767 K00969 (K01916,K01950)	K01950	NAD+ synthase (glutamine-hydrolysing) [EC:6.3.5.1, KO:K01950]	3	Identified			Identified	Identified					Identified
Isovaleric acid synthesis I (KADH pathway)	5	5	K00826 (K00166+K00167,K11381) K09699 K00382 (K01073,K10806)	K00826	branched-chain amino acid aminotransferase [EC:2.6.1.42, KO:K00826]	1	Identified	Identified	Identified	Identified	Identified	Identified	Identified	Identified		Identified
Isovaleric acid synthesis I (KADH pathway)	5	5	K00826 (K00166+K00167,K11381) K09699 K00382 (K01073,K10806)	K00166	2-oxoisovalerate dehydrogenase E1 component alpha subunit [EC:1.2.4.4, KO:K00166]	2					Identified
Isovaleric acid synthesis I (KADH pathway)	5	5	K00826 (K00166+K00167,K11381) K09699 K00382 (K01073,K10806)	K00167	2-oxoisovalerate dehydrogenase E1 component beta subunit [EC:1.2.4.4, KO:K00167]	2					Identified
Isovaleric acid synthesis I (KADH pathway)	5	5	K00826 (K00166+K00167,K11381) K09699 K00382 (K01073,K10806)	K11381	2-oxoisovalerate dehydrogenase E1 component [EC:1.2.4.4, KO:K11381]	2					Identified
Isovaleric acid synthesis I (KADH pathway)	5	5	K00826 (K00166+K00167,K11381) K09699 K00382 (K01073,K10806)	K09699	2-oxoisovalerate dehydrogenase E2 component (dihydrolipoyl transacylase) [EC:2.3.1.168, KO:K09699]	3					Identified
Isovaleric acid synthesis I (KADH pathway)	5	5	K00826 (K00166+K00167,K11381) K09699 K00382 (K01073,K10806)	K00382	dihydrolipoamide dehydrogenase [EC:1.8.1.4, KO:K00382]	4	Identified	Identified	Identified	Identified	Identified	Identified	Identified	Identified	Identified	Identified
Isovaleric acid synthesis I (KADH pathway)	5	5	K00826 (K00166+K00167,K11381) K09699 K00382 (K01073,K10806)	K01073	acyl-CoA hydrolase [EC:3.1.2.20, KO:K01073]	5
Isovaleric acid synthesis I (KADH pathway)	5	5	K00826 (K00166+K00167,K11381) K09699 K00382 (K01073,K10806)	K10806	acyl-CoA thioesterase YciA [EC:3.1.2.-, KO:K10806]	5	Identified	Identified	Identified	Identified		Identified	Identified	Identified
Isovaleric acid synthesis II (KADC pathway)	3	3	K00826 K01568 K00128	K00826	branched-chain amino acid aminotransferase [EC:2.6.1.42, KO:K00826]	1	Identified	Identified	Identified	Identified	Identified	Identified	Identified	Identified		Identified
Isovaleric acid synthesis II (KADC pathway)	3	3	K00826 K01568 K00128	K01568	pyruvate decarboxylase [EC:4.1.1.1, KO:K01568]	2
Isovaleric acid synthesis II (KADC pathway)	3	3	K00826 K01568 K00128	K00128	aldehyde dehydrogenase (NAD+) [EC:1.2.1.3, KO:K00128]	3						Identified	Identified
S-Adenosylmethionine (SAM) synthesis	1	1	K00789	K00789	S-adenosylmethionine synthetase [EC:2.5.1.6, KO:K00789]	1	Identified	Identified	Identified	Identified	Identified	Identified	Identified	Identified	Identified	Identified
Inositol synthesis	2	2	K01858 (K01092,K18649)	K01858	myo-inositol-1-phosphate synthase [EC:5.5.1.4, KO:K01858]	1
Inositol synthesis	2	2	K01858 (K01092,K18649)	K01092	myo-inositol-1(or 4)-monophosphatase [EC:3.1.3.25, KO:K01092]	2	Identified	Identified	Identified	Identified	Identified	Identified	Identified	Identified		Identified
Inositol synthesis	2	2	K01858 (K01092,K18649)	K18649	inositol-phosphate phosphatase / L-galactose 1-phosphate phosphatase / histidinol-phosphatase [EC:3.1.3.25 3.1.3.93 3.1.3.15, KO:K18649]	2
Inositol degradation	1	1	K00010	K00010	myo-inositol 2-dehydrogenase / D-chiro-inositol 1-dehydrogenase [EC:1.1.1.18 1.1.1.369, KO:K00010]	1		Identified				Identified	Identified	Identified
g-Hydroxybutyric acid (GHB) degradation	1	1	K00043,K08318,K18120	K00043	4-hydroxybutyrate dehydrogenase [EC:1.1.1.61, KO:K00043]	1
g-Hydroxybutyric acid (GHB) degradation	1	1	K00043,K08318,K18120	K08318	4-hydroxybutyrate dehydrogenase / sulfolactaldehyde 3-reductase [EC:1.1.1.61 1.1.1.373, KO:K08318]	1			Identified				Identified
g-Hydroxybutyric acid (GHB) degradation	1	1	K00043,K08318,K18120	K18120	4hbD, abfH; 4-hydroxybutyrate dehydrogenase [EC:1.1.1.61, KO:K18120]	1
Menaquinone synthesis (vitamin K2) I	10	10	(K01851,K02361,K02552,K04781) K02551 K08680 K02549 K01911 K01661 (K12073,K19222) (K02523,K00805) K02548 K03183	K01851	salicylate biosynthesis isochorismate synthase [EC:5.4.4.2, KO:K01851]	1
Menaquinone synthesis (vitamin K2) I	10	10	(K01851,K02361,K02552,K04781) K02551 K08680 K02549 K01911 K01661 (K12073,K19222) (K02523,K00805) K02548 K03184	K02361	isochorismate synthase [EC:5.4.4.2, KO:K02361]	1	Identified	Identified	Identified	Identified	Identified			Identified
Menaquinone synthesis (vitamin K2) I	10	10	(K01851,K02361,K02552,K04781) K02551 K08680 K02549 K01911 K01661 (K12073,K19222) (K02523,K00805) K02548 K03185	K02552	menaquinone-specific isochorismate synthase [EC:5.4.4.2, KO:K02552]	1		Identified	Identified
Menaquinone synthesis (vitamin K2) I	10	10	(K01851,K02361,K02552,K04781) K02551 K08680 K02549 K01911 K01661 (K12073,K19222) (K02523,K00805) K02548 K03186	K04781	salicylate synthetase [EC:5.4.4.2 4.2.99.21, KO:K04781]	1
Menaquinone synthesis (vitamin K2) I	10	10	(K01851,K02361,K02552,K04781) K02551 K08680 K02549 K01911 K01661 (K12073,K19222) (K02523,K00805) K02548 K03187	K02551	2-succinyl-5-enolpyruvyl-6-hydroxy-3-cyclohexene-1-carboxylate synthase [EC:2.2.1.9, KO:K02551]	2	Identified	Identified	Identified
Menaquinone synthesis (vitamin K2) I	10	10	(K01851,K02361,K02552,K04781) K02551 K08680 K02549 K01911 K01661 (K12073,K19222) (K02523,K00805) K02548 K03188	K08680	2-succinyl-6-hydroxy-2,4-cyclohexadiene-1-carboxylate synthase [EC:4.2.99.20, KO:K08680]	3	Identified	Identified	Identified
Menaquinone synthesis (vitamin K2) I	10	10	(K01851,K02361,K02552,K04781) K02551 K08680 K02549 K01911 K01661 (K12073,K19222) (K02523,K00805) K02548 K03189	K02549	o-succinylbenzoate synthase [EC:4.2.1.113, KO:K02549]	4	Identified	Identified	Identified
Menaquinone synthesis (vitamin K2) I	10	10	(K01851,K02361,K02552,K04781) K02551 K08680 K02549 K01911 K01661 (K12073,K19222) (K02523,K00805) K02548 K03190	K01911	o-succinylbenzoate---CoA ligase [EC:6.2.1.26, KO:K01911]	5	Identified	Identified	Identified
Menaquinone synthesis (vitamin K2) I	10	10	(K01851,K02361,K02552,K04781) K02551 K08680 K02549 K01911 K01661 (K12073,K19222) (K02523,K00805) K02548 K03191	K01661	naphthoate synthase [EC:4.1.3.36, KO:K01661]	6	Identified	Identified	Identified
Menaquinone synthesis (vitamin K2) I	10	10	(K01851,K02361,K02552,K04781) K02551 K08680 K02549 K01911 K01661 (K12073,K19222) (K02523,K00805) K02548 K03192	K12073	1,4-dihydroxy-2-naphthoyl-CoA hydrolase [EC:3.1.2.28, KO:K12073]	7
Menaquinone synthesis (vitamin K2) I	10	10	(K01851,K02361,K02552,K04781) K02551 K08680 K02549 K01911 K01661 (K12073,K19222) (K02523,K00805) K02548 K03193	K19222	1,4-dihydroxy-2-naphthoyl-CoA hydrolase [EC:3.1.2.28, KO:K19222]	7	Identified	Identified	Identified		Identified		Identified	Identified		Identified
Menaquinone synthesis (vitamin K2) I	10	10	(K01851,K02361,K02552,K04781) K02551 K08680 K02549 K01911 K01661 (K12073,K19222) (K02523,K00805) K02548 K03194	K02523	octaprenyl-diphosphate synthase [EC:2.5.1.90, KO:K02523]	8	Identified	Identified	Identified	Identified	Identified	Identified	Identified	Identified		Identified
Menaquinone synthesis (vitamin K2) I	10	10	(K01851,K02361,K02552,K04781) K02551 K08680 K02549 K01911 K01661 (K12073,K19222) (K02523,K00805) K02548 K03195	K00805	heptaprenyl diphosphate synthase component 1 [EC:2.5.1.30, KO:K00805]	8
Menaquinone synthesis (vitamin K2) I	10	10	(K01851,K02361,K02552,K04781) K02551 K08680 K02549 K01911 K01661 (K12073,K19222) (K02523,K00805) K02548 K03196	K02548	1,4-dihydroxy-2-naphthoate polyprenyltransferase [EC:2.5.1.74, KO:K02548]	9	Identified	Identified	Identified
Menaquinone synthesis (vitamin K2) I	10	10	(K01851,K02361,K02552,K04781) K02551 K08680 K02549 K01911 K01661 (K12073,K19222) (K02523,K00805) K02548 K03197	K03183	demethylmenaquinone methyltransferase / 2-methoxy-6-polyprenyl-1,4-benzoquinol methylase [EC:2.1.1.163 2.1.1.201, KO:K03183]	10	Identified	Identified	Identified	Identified	Identified	Identified	Identified	Identified		Identified
Menaquinone synthesis (vitamin K2) II (alternative pathway: futalosine pathway)	6	6	K11782 K11783 K11784 K11785 K02548 K03183	K11782	chorismate dehydratase [EC:4.2.1.151, KO:K11782]	1
Menaquinone synthesis (vitamin K2) II (alternative pathway: futalosine pathway)	6	6	K11782 K11783 K11784 K11785 K02548 K03184	K11783	futalosine hydrolase [EC:3.2.2.26, KO:K11783]	2
Menaquinone synthesis (vitamin K2) II (alternative pathway: futalosine pathway)	6	6	K11782 K11783 K11784 K11785 K02548 K03185	K11784	cyclic dehypoxanthinyl futalosine synthase [EC:1.21.98.1, KO:K11784]	3
Menaquinone synthesis (vitamin K2) II (alternative pathway: futalosine pathway)	6	6	K11782 K11783 K11784 K11785 K02548 K03186	K11785	5,8-dihydroxy-2-naphthoate synthase [EC:4.1.99.29, KO:K11785]	4
Menaquinone synthesis (vitamin K2) II (alternative pathway: futalosine pathway)	6	6	K11782 K11783 K11784 K11785 K02548 K03187	K02548	1,4-dihydroxy-2-naphthoate polyprenyltransferase [EC:2.5.1.74, KO:K02548]	5	Identified	Identified	Identified
Menaquinone synthesis (vitamin K2) II (alternative pathway: futalosine pathway)	6	6	K11782 K11783 K11784 K11785 K02548 K03188	K03183	demethylmenaquinone methyltransferase / 2-methoxy-6-polyprenyl-1,4-benzoquinol methylase [EC:2.1.1.163 2.1.1.201, KO:K03183]	6	Identified	Identified	Identified	Identified	Identified	Identified	Identified	Identified		Identified
Acetate synthesis I	3	3	(K00656,K00169+K00170+K00171+K00172,K03737) (K00625,K13788,K15024) K00925	K00656	formate C-acetyltransferase [EC:2.3.1.54, KO:K00656]	1	Identified	Identified	Identified			Identified	Identified	Identified
Acetate synthesis I	3	3	(K00656,K00169+K00170+K00171+K00172,K03737) (K00625,K13788,K15024) K00926	K00169	pyruvate ferredoxin oxidoreductase alpha subunit [EC:1.2.7.1, KO:K00169]	1
Acetate synthesis I	3	3	(K00656,K00169+K00170+K00171+K00172,K03737) (K00625,K13788,K15024) K00927	K00170	pyruvate ferredoxin oxidoreductase beta subunit [EC:1.2.7.1, KO:K00170]	1
Acetate synthesis I	3	3	(K00656,K00169+K00170+K00171+K00172,K03737) (K00625,K13788,K15024) K00928	K00171	pyruvate ferredoxin oxidoreductase delta subunit [EC:1.2.7.1, KO:K00171]	1
Acetate synthesis I	3	3	(K00656,K00169+K00170+K00171+K00172,K03737) (K00625,K13788,K15024) K00929	K00172	pyruvate ferredoxin oxidoreductase gamma subunit [EC:1.2.7.1, KO:K00172]	1
Acetate synthesis I	3	3	(K00656,K00169+K00170+K00171+K00172,K03737) (K00625,K13788,K15024) K00930	K03737	pyruvate-ferredoxin/flavodoxin oxidoreductase [EC:1.2.7.1 1.2.7.-, KO:K03737]	1	Identified	Identified	Identified					Identified
Acetate synthesis I	3	3	(K00656,K00169+K00170+K00171+K00172,K03737) (K00625,K13788,K15024) K00931	K00625	phosphate acetyltransferase [EC:2.3.1.8, KO:K00625]	2									Identified
Acetate synthesis I	3	3	(K00656,K00169+K00170+K00171+K00172,K03737) (K00625,K13788,K15024) K00932	K13788	phosphate acetyltransferase [EC:2.3.1.8, KO:K13788]	2	Identified	Identified	Identified	Identified		Identified	Identified	Identified
Acetate synthesis I	3	3	(K00656,K00169+K00170+K00171+K00172,K03737) (K00625,K13788,K15024) K00933	K15024	putative phosphotransacetylase [EC:2.3.1.8, KO:K15024]	2						Identified
Acetate synthesis I	3	3	(K00656,K00169+K00170+K00171+K00172,K03737) (K00625,K13788,K15024) K00934	K00925	acetate kinase [EC:2.7.2.1, KO:K00925]	3	Identified	Identified	Identified	Identified		Identified	Identified	Identified	Identified
Acetate synthesis II	2	2	(K00656,K00169+K00170+K00171+K00172,K03737) K01905	K00656	formate C-acetyltransferase [EC:2.3.1.54, KO:K00656]	1	Identified	Identified	Identified			Identified	Identified	Identified
Acetate synthesis II	2	2	(K00656,K00169+K00170+K00171+K00172,K03737) K01906	K00169	pyruvate ferredoxin oxidoreductase alpha subunit [EC:1.2.7.1, KO:K00169]	1
Acetate synthesis II	2	2	(K00656,K00169+K00170+K00171+K00172,K03737) K01907	K00170	pyruvate ferredoxin oxidoreductase beta subunit [EC:1.2.7.1, KO:K00170]	1
Acetate synthesis II	2	2	(K00656,K00169+K00170+K00171+K00172,K03737) K01908	K00171	pyruvate ferredoxin oxidoreductase delta subunit [EC:1.2.7.1, KO:K00171]	1
Acetate synthesis II	2	2	(K00656,K00169+K00170+K00171+K00172,K03737) K01909	K00172	pyruvate ferredoxin oxidoreductase gamma subunit [EC:1.2.7.1, KO:K00172]	1
Acetate synthesis II	2	2	(K00656,K00169+K00170+K00171+K00172,K03737) K01910	K03737	pyruvate-ferredoxin/flavodoxin oxidoreductase [EC:1.2.7.1 1.2.7.-, KO:K03737]	1	Identified	Identified	Identified					Identified
Acetate synthesis II	2	2	(K00656,K00169+K00170+K00171+K00172,K03737) K01911	K01905	acetate---CoA ligase (ADP-forming) subunit alpha [EC:6.2.1.13, KO:K01905]	2
Acetate synthesis III	2	2	(K00656,K00169+K00170+K00171+K00172,K03737) K18118	K00656	formate C-acetyltransferase [EC:2.3.1.54, KO:K00656]	1	Identified	Identified	Identified			Identified	Identified	Identified
Acetate synthesis III	2	2	(K00656,K00169+K00170+K00171+K00172,K03737) K18119	K00169	pyruvate ferredoxin oxidoreductase alpha subunit [EC:1.2.7.1, KO:K00169]	1
Acetate synthesis III	2	2	(K00656,K00169+K00170+K00171+K00172,K03737) K18120	K00170	pyruvate ferredoxin oxidoreductase beta subunit [EC:1.2.7.1, KO:K00170]	1
Acetate synthesis III	2	2	(K00656,K00169+K00170+K00171+K00172,K03737) K18121	K00171	pyruvate ferredoxin oxidoreductase delta subunit [EC:1.2.7.1, KO:K00171]	1
Acetate synthesis III	2	2	(K00656,K00169+K00170+K00171+K00172,K03737) K18122	K00172	pyruvate ferredoxin oxidoreductase gamma subunit [EC:1.2.7.1, KO:K00172]	1
Acetate synthesis III	2	2	(K00656,K00169+K00170+K00171+K00172,K03737) K18123	K03737	pyruvate-ferredoxin/flavodoxin oxidoreductase [EC:1.2.7.1 1.2.7.-, KO:K03737]	1	Identified	Identified	Identified					Identified
Acetate synthesis III	2	2	(K00656,K00169+K00170+K00171+K00172,K03737) K18124	K18118	succinyl-CoA:acetate CoA-transferase [EC:2.8.3.18, KO:K18118]	2				Identified	Identified
Acetate synthesis IV	2	2	K01568 K14519	K01568	pyruvate decarboxylase [EC:4.1.1.1, KO:K01568]	1
Acetate synthesis IV	2	2	K01568 K14519	K14519	NADP-dependent aldehyde dehydrogenase [EC:1.2.1.4, KO:K14519]	1
Acetate degradation	1	1	K01895	K01895	acetyl-CoA synthetase [EC:6.2.1.1, KO:K01895]	1	Identified	Identified	Identified	Identified	Identified	Identified	Identified	Identified		Identified
Propionate synthesis I	2	2	K13923 (K00932,K19697)	K13923	phosphate propanoyltransferase [EC:2.3.1.222, KO:K13923]	1
Propionate synthesis I	2	2	K13923 (K00932,K19697)	K00932	propionate kinase [EC:2.7.2.15, KO:K00932]	2		Identified	Identified			Identified
Propionate synthesis I	2	2	K13923 (K00932,K19697)	K19697	propionate kinase [EC:2.7.2.15, KO:K19697]	2
Tryptophan degradation	1	1	K01667	K01667	tryptophanase [EC:4.1.99.1, KO:K01667]	1
Glutamate degradation I	4	5	(K00260,K15371,K00261) K00109 (K01039+K01040) K01615	K00260	glutamate dehydrogenase [EC:1.4.1.2, KO:K00260]	1
Glutamate degradation I	4	5	(K00260,K15371,K00261) K00109 (K01039+K01040) K01616	K15371	glutamate dehydrogenase [EC:1.4.1.2, KO:K15371]	1					Identified					Identified
Glutamate degradation I	4	5	(K00260,K15371,K00261) K00109 (K01039+K01040) K01617	K00261	glutamate dehydrogenase (NAD(P)+) [EC:1.4.1.3, KO:K00261]	1	Identified	Identified		Identified		Identified	Identified	Identified
Glutamate degradation I	4	5	(K00260,K15371,K00261) K00109 (K01039+K01040) K01618	K00109	2-hydroxyglutarate dehydrogenase [EC:1.1.99.2, KO:K00109]	2
Glutamate degradation I	4	5	(K00260,K15371,K00261) K00109 (K01039+K01040) K01619	K01039	glutaconate CoA-transferase, subunit A [EC:2.8.3.12, KO:K01039]	3
Glutamate degradation I	4	5	(K00260,K15371,K00261) K00109 (K01039+K01040) K01620	K01040	glutaconate CoA-transferase, subunit B [EC:2.8.3.12, KO:K01040]	3
Glutamate degradation I	4	5	(K00260,K15371,K00261) K00109 (K01039+K01040) K01621	K01615	glutaconyl-CoA decarboxylase subunit alpha [EC:7.2.4.5, KO:K01615]	4
Glutamate degradation II	2	3	(K01846+K19268) K04835	K01846	methylaspartate mutase sigma subunit [EC:5.4.99.1, KO:K01846]	1
Glutamate degradation II	2	3	(K01846+K19268) K04835	K19268	methylaspartate mutase epsilon subunit [EC:5.4.99.1, KO:K19268]	1
Glutamate degradation II	2	3	(K01846+K19268) K04835	K04835	methylaspartate ammonia-lyase [EC:4.3.1.2, KO:K04835]	1
Butyrate synthesis I	3	3	K00248 K00634 K00929	K00248	butyryl-CoA dehydrogenase [EC:1.3.8.1, KO:K00248]	1				Identified
Butyrate synthesis I	3	3	K00248 K00634 K00929	K00634	phosphate butyryltransferase [EC:2.3.1.19, KO:K00634]	1
Butyrate synthesis I	3	3	K00248 K00634 K00929	K00929	butyrate kinase [EC:2.7.2.7, KO:K00929]	1
Butyrate synthesis II	2	2	K00248 (K01034+K01035,K19709)	K00248	butyryl-CoA dehydrogenase [EC:1.3.8.1, KO:K00248]	1				Identified
Butyrate synthesis II	2	2	K00248 (K01034+K01035,K19709)	K01034	acetate CoA/acetoacetate CoA-transferase alpha subunit [EC:2.8.3.8 2.8.3.9, KO:K01034]	2
Butyrate synthesis II	2	2	K00248 (K01034+K01035,K19709)	K01035	acetate CoA/acetoacetate CoA-transferase beta subunit [EC:2.8.3.8 2.8.3.9, KO:K01035]	2
Butyrate synthesis II	2	2	K00248 (K01034+K01035,K19709)	K19709	acetate CoA-transferase [EC:2.8.3.8, KO:K19709]	2
Propionate synthesis II	1	1	K01026	K01026	propionate CoA-transferase [EC:2.8.3.1, KO:K01026]	1
Propionate synthesis III	3	5	(K01847,K01848+K01849,K11942) K05606 (K03416+K17489+K17490)	K01847	methylmalonyl-CoA mutase [EC:5.4.99.2, KO:K01847]	1
Propionate synthesis III	3	5	(K01847,K01848+K01849,K11942) K05606 (K03416+K17489+K17490)	K01848	methylmalonyl-CoA mutase, N-terminal domain [EC:5.4.99.2, KO:K01848]	1
Propionate synthesis III	3	5	(K01847,K01848+K01849,K11942) K05606 (K03416+K17489+K17490)	K01849	methylmalonyl-CoA mutase, C-terminal domain [EC:5.4.99.2, KO:K01849]	1
Propionate synthesis III	3	5	(K01847,K01848+K01849,K11942) K05606 (K03416+K17489+K17490)	K11942	isobutyryl-CoA mutase [EC:5.4.99.13, KO:K11942]	1
Propionate synthesis III	3	5	(K01847,K01848+K01849,K11942) K05606 (K03416+K17489+K17490)	K05606	methylmalonyl-CoA/ethylmalonyl-CoA epimerase [EC:5.1.99.1, KO:K05606]	2
Propionate synthesis III	3	5	(K01847,K01848+K01849,K11942) K05606 (K03416+K17489+K17490)	K03416	methylmalonyl-CoA carboxyltransferase 5S subunit [EC:2.1.3.1, KO:K03416]	3
Propionate synthesis III	3	5	(K01847,K01848+K01849,K11942) K05606 (K03416+K17489+K17490)	K17489	methylmalonyl-CoA carboxyltransferase 12S subunit [EC:2.1.3.1, KO:K17489]	3
Propionate synthesis III	3	5	(K01847,K01848+K01849,K11942) K05606 (K03416+K17489+K17490)	K17490	methylmalonyl-CoA carboxyltransferase 1.3S subunit [EC:2.1.3.1, KO:K17490]	3
Propionate degradation I	5	5	K01908 K01659 K01720 K01682 K03417	K01908	propionyl-CoA synthetase [EC:6.2.1.17, KO:K01908]	1					Identified
Propionate degradation I	5	5	K01908 K01659 K01720 K01682 K03418	K01659	2-methylcitrate synthase [EC:2.3.3.5, KO:K01659]	2	Identified			Identified	Identified					Identified
Propionate degradation I	5	5	K01908 K01659 K01720 K01682 K03419	K01720	2-methylcitrate dehydratase [EC:4.2.1.79, KO:K01720]	3	Identified				Identified		Identified
Propionate degradation I	5	5	K01908 K01659 K01720 K01682 K03420	K01682	aconitate hydratase 2 / 2-methylisocitrate dehydratase [EC:4.2.1.3 4.2.1.99, KO:K01682]	4	Identified	Identified	Identified	Identified	Identified	Identified	Identified	Identified		Identified
Propionate degradation I	5	5	K01908 K01659 K01720 K01682 K03421	K03417	methylisocitrate lyase [EC:4.1.3.30, KO:K03417]	5	Identified			Identified	Identified					Identified
Phenylalanine biosynthesis pathway	3	2	((K01850,K04092,K14187,K04093,K04516,K06208,K06209) (K01713,K04518,K05359),K14170) (K00832,K00838)	K01850	chorismate mutase [EC:5.4.99.5, KO:K01850]	1
Phenylalanine biosynthesis pathway	3	2	((K01850,K04092,K14187,K04093,K04516,K06208,K06209) (K01713,K04518,K05359),K14170) (K00832,K00838)	K04092	chorismate mutase [EC:5.4.99.5, KO:K04092]	1
Phenylalanine biosynthesis pathway	3	2	((K01850,K04092,K14187,K04093,K04516,K06208,K06209) (K01713,K04518,K05359),K14170) (K00832,K00838)	K14187	chorismate mutase / prephenate dehydrogenase [EC:5.4.99.5 1.3.1.12, KO:K14187]	1	Identified	Identified	Identified			Identified	Identified	Identified
Phenylalanine biosynthesis pathway	3	2	((K01850,K04092,K14187,K04093,K04516,K06208,K06209) (K01713,K04518,K05359),K14170) (K00832,K00838)	K04093	chorismate mutase [EC:5.4.99.5, KO:K04093]	1	Identified			Identified			Identified			Identified
Phenylalanine biosynthesis pathway	3	2	((K01850,K04092,K14187,K04093,K04516,K06208,K06209) (K01713,K04518,K05359),K14170) (K00832,K00838)	K04516	chorismate mutase [EC:5.4.99.5, KO:K04516]	1
Phenylalanine biosynthesis pathway	3	2	((K01850,K04092,K14187,K04093,K04516,K06208,K06209) (K01713,K04518,K05359),K14170) (K00832,K00838)	K06208	chorismate mutase [EC:5.4.99.5, KO:K06208]	1
Phenylalanine biosynthesis pathway	3	2	((K01850,K04092,K14187,K04093,K04516,K06208,K06209) (K01713,K04518,K05359),K14170) (K00832,K00838)	K06209	chorismate mutase [EC:5.4.99.5, KO:K06209]	1
Phenylalanine biosynthesis pathway	3	2	((K01850,K04092,K14187,K04093,K04516,K06208,K06209) (K01713,K04518,K05359),K14170) (K00832,K00838)	K14170	chorismate mutase / prephenate dehydratase [EC:5.4.99.5 4.2.1.51, KO:K14170]	1, 2	Identified	Identified	Identified	Identified	Identified	Identified	Identified	Identified		Identified
Phenylalanine biosynthesis pathway	3	2	((K01850,K04092,K14187,K04093,K04516,K06208,K06209) (K01713,K04518,K05359),K14170) (K00832,K00838)	K01713	cyclohexadienyl dehydratase [EC:4.2.1.51 4.2.1.91, KO:K01713]	2	Identified	Identified				Identified	Identified	Identified		Identified
Phenylalanine biosynthesis pathway	3	2	((K01850,K04092,K14187,K04093,K04516,K06208,K06209) (K01713,K04518,K05359),K14170) (K00832,K00838)	K04518	prephenate dehydratase [EC:4.2.1.51, KO:K04518]	2
Phenylalanine biosynthesis pathway	3	2	((K01850,K04092,K14187,K04093,K04516,K06208,K06209) (K01713,K04518,K05359),K14170) (K00832,K00838)	K05359	arogenate/prephenate dehydratase [EC:4.2.1.91 4.2.1.51, KO:K05359]	2
Phenylalanine biosynthesis pathway	3	2	((K01850,K04092,K14187,K04093,K04516,K06208,K06209) (K01713,K04518,K05359),K14170) (K00832,K00838)	K00832	aromatic-amino-acid transaminase [EC:2.6.1.57, KO:K00832]	3	Identified	Identified	Identified	Identified	Identified	Identified	Identified	Identified		Identified
Phenylalanine biosynthesis pathway	3	2	((K01850,K04092,K14187,K04093,K04516,K06208,K06209) (K01713,K04518,K05359),K14170) (K00832,K00838)	K00838	aromatic amino acid aminotransferase I / 2-aminoadipate transaminase [EC:2.6.1.57 2.6.1.39 2.6.1.27 2.6.1.5, KO:K00838]	3
4-vinylanisole biosynthesis pathway I	2	2	(K22328,((K01593,K22427) (K00274,K00276,K13371,K13372)) K00055	K22328	phenylacetaldehyde synthase [EC:4.1.1.109, KO:K22328]	1
4-vinylanisole biosynthesis pathway I	2	2	(K22328,((K01593,K22427) (K00274,K00276,K13371,K13372)) K00056	K01593	aromatic-L-amino-acid/L-tryptophan decarboxylase [EC:4.1.1.28 4.1.1.105, KO:K01593]	1
4-vinylanisole biosynthesis pathway I	2	2	(K22328,((K01593,K22427) (K00274,K00276,K13371,K13372)) K00057	K22427	phenylalanine decarboxylase [EC:4.1.1.53, KO:K22427]	1
4-vinylanisole biosynthesis pathway I	2	2	(K22328,((K01593,K22427) (K00274,K00276,K13371,K13372)) K00058	K00274	monoamine oxidase [EC:1.4.3.4, KO:K00274]	2
4-vinylanisole biosynthesis pathway I	2	2	(K22328,((K01593,K22427) (K00274,K00276,K13371,K13372)) K00059	K00276	primary-amine oxidase [EC:1.4.3.21, KO:K00276]	2		Identified	Identified	Identified
4-vinylanisole biosynthesis pathway I	2	2	(K22328,((K01593,K22427) (K00274,K00276,K13371,K13372)) K00060	K13371	aralkylamine dehydrogenase light chain [EC:1.4.9.2, KO:K13371]	2
4-vinylanisole biosynthesis pathway I	2	2	(K22328,((K01593,K22427) (K00274,K00276,K13371,K13372)) K00061	K13372	aralkylamine dehydrogenase heavy chain [EC:1.4.9.2, KO:K13372]	2
4-vinylanisole biosynthesis pathway I	2	2	(K22328,((K01593,K22427) (K00274,K00276,K13371,K13372)) K00062	K00055	aryl-alcohol dehydrogenase [EC:1.1.1.90, KO:K00055]	3		Identified			Identified
4-vinylanisole biosynthesis pathway II	3	3	(K13064,K10775) K00487 (K13727,K20039)	K13064	phenylalanine/tyrosine ammonia-lyase [EC:4.3.1.25, KO:K13064]	1
4-vinylanisole biosynthesis pathway II	3	3	(K13064,K10775) K00487 (K13727,K20039)	K10775	phenylalanine ammonia-lyase [EC:4.3.1.24, KO:K10775]	1
4-vinylanisole biosynthesis pathway II	3	3	(K13064,K10775) K00487 (K13727,K20039)	K00487	trans-cinnamate 4-monooxygenase [EC:1.14.14.91, KO:K00487]	2
4-vinylanisole biosynthesis pathway II	3	3	(K13064,K10775) K00487 (K13727,K20039)	K13727	phenacrylate decarboxylase [EC:4.1.1.102, KO:K13727]	3		Identified	Identified			Identified	Identified	Identified
4-vinylanisole biosynthesis pathway II	3	3	(K13064,K10775) K00487 (K13727,K20039)	K20039	phenacrylate decarboxylase [EC:4.1.1.102, KO:K20039]	3
